# Supplementary material for: Dissecting the epigenomic dynamics of human fetal germ cell development at single-cell resolution
Source: Cell Res. 2020 Sep 3;31(4):463–77. doi: 10.1038/s41422-020-00401-9 (PMC8115345; doi:10.1038/s41422-020-00401-9)
Supplement: Supplementary file 8 — Supplementary information, Table S1 [file 41422_2020_401_MOESM8_ESM.xlsx]

## Sheet: schPGC_PBAT.461sc.xten-Basic_su
Sample	Gender	Cell Type	Developmental Stage	Total Sequencing Bases (Gb)	Total Sequencing Reads	Reads After Trimming	Uniquely Mappable Reads	Map Efficiency	Coveraged Bases	Fraction of Genome Covered	Bisulfite Conversion Rate	Mean Methylation Rate of CpG(1X)	Mean Methylation Rate of NonCpG(1X)	Total Unique CpG sites(1X)	Pass Quality Control (True or False)
M_FGC_6W_embryo1_sc1	Male	FGC2	6W	7.64952	50996770	49120914	21398442	0.435628	522742083	0.168861	0.996406	0.180995	0.0103851	8374021	TRUE
M_FGC_6W_embryo1_sc2	Male	FGC2	6W	7.09528	47301890	45660458	20363124	0.445968	725034051	0.234207	0.996267	0.13549	0.00791185	12035382	TRUE
M_FGC_6W_embryo1_sc3	Male	FGC2	6W	7.16448	47763206	46090312	17448519	0.378572	703658448	0.227302	0.996223	0.18172	0.00909501	11324514	TRUE
M_FGC_6W_embryo1_sc4	Male	FGC2	6W	6.24049	41603292	40197976	18344264	0.456348	473033029	0.152804	0.996461	0.157729	0.0299238	7660688	FALSE
M_FGC_6W_embryo1_sc5	Male	FGC2	6W	6.91424	46094922	44459654	19460882	0.43772	735788435	0.237681	0.996158	0.130706	0.00799587	12130919	TRUE
M_FGC_6W_embryo1_sc6	Male	FGC2	6W	4.67851	31190052	30082616	11543311	0.38372	502447287	0.162305	0.996178	0.139709	0.00830019	8793917	TRUE
M_FGC_6W_embryo1_sc7	Male	FGC2	6W	6.72141	44809378	43246820	18042010	0.417187	685641781	0.221482	0.996194	0.140272	0.00812144	11373816	TRUE
M_FGC_6W_embryo1_sc8	Male	FGC2	6W	5.72454	38163570	36898972	14166411	0.383924	482636460	0.155906	0.996129	0.123366	0.00931613	7697907	TRUE
M_FGC_6W_embryo1_sc9	Male	FGC2	6W	7.47537	49835818	47907260	18785440	0.392121	642002492	0.207386	0.996002	0.181589	0.0096619	11391654	TRUE
M_FGC_6W_embryo1_sc10	Male	FGC2	6W	6.19501	41300096	39704460	15738744	0.396397	542055034	0.1751	0.996003	0.148936	0.0156471	8807076	TRUE
M_FGC_6W_embryo1_sc11	Male	FGC2	6W	7.87407	52493768	50707634	21771041	0.429344	785201335	0.253643	0.996078	0.405133	0.00752028	12776729	FALSE
M_FGC_6W_embryo1_sc12	Male	FGC2	6W	6.82878	45525214	43894004	18296882	0.416842	557903203	0.180219	0.996142	0.136875	0.00861536	8704920	TRUE
M_FGC_6W_embryo2_sc1	Male	FGC2	6W	3.56054	23736926	22391042	8482929	0.378854	467019998	0.150861	0.995617	0.137219	0.00761016	7534138	TRUE
M_FGC_6W_embryo2_sc2	Male	FGC2	6W	5.20826	34721700	26939034	9043699	0.33571	565366542	0.18263	0.995388	0.0622643	0.0108085	9401963	TRUE
M_FGC_6W_embryo2_sc3	Male	FGC2	6W	3.37982	22532156	21210474	8014837	0.377872	417490101	0.134862	0.995606	0.0849038	0.00768336	7111517	TRUE
M_FGC_6W_embryo2_sc4	Male	FGC2	6W	3.90688	26045876	24719682	9106883	0.368406	446876029	0.144354	0.995688	0.0700463	0.00780524	7233225	TRUE
M_FGC_6W_embryo2_sc5	Male	FGC2	6W	2.2636	15090694	14423632	6458701	0.447786	368131330	0.118917	0.995443	0.0892583	0.0085609	6125081	TRUE
M_FGC_6W_embryo2_sc6	Male	FGC2	6W	3.69905	24660352	23373040	9604689	0.41093	488830330	0.157907	0.995543	0.0763044	0.00820953	8092797	TRUE
M_FGC_6W_embryo2_sc7	Male	FGC2	6W	4.42824	29521588	27487024	10571481	0.384599	437842673	0.141436	0.995752	0.168134	0.00847225	7410117	TRUE
M_FGC_7W_embryo1_sc1	Male	FGC2	7W	5.78327	38555142	36375816	15241572	0.419003	394905389	0.127566	0.99598	0.0822493	0.0193857	6130320	TRUE
M_FGC_7W_embryo1_sc2	Male	FGC2	7W	4.14036	27602394	26296068	11456631	0.435678	357137986	0.115366	0.995857	0.152005	0.010718	5578632	TRUE
M_FGC_7W_embryo1_sc3	Male	FGC2	7W	4.12671	27511370	26159636	9914646	0.379006	312464039	0.100935	0.995364	0.141297	0.0174522	4885251	TRUE
M_FGC_7W_embryo1_sc4	Male	FGC2	7W	4.53766	30251036	28759958	11765156	0.409081	382418199	0.123532	0.995551	0.115602	0.0130839	5877584	TRUE
M_FGC_7W_embryo1_sc5	Male	FGC2	7W	4.71739	31449260	29947230	12919870	0.431421	388440504	0.125478	0.995804	0.0883217	0.0130091	6057991	TRUE
M_FGC_7W_embryo1_sc6	Male	FGC2	7W	5.98178	39878560	38230596	7726985	0.202115	321175142	0.103749	0.995411	0.14879	0.0105713	4933342	TRUE
M_FGC_7W_embryo1_sc7	Male	FGC2	7W	3.92592	26172818	24731362	9648887	0.390148	324265575	0.104747	0.995764	0.115599	0.0102167	5085483	TRUE
M_FGC_7W_embryo1_sc8	Male	FGC2	7W	6.14752	40983450	39847656	17538589	0.440141	652822695	0.210881	0.996711	0.0835713	0.0142444	11163804	TRUE
M_FGC_7W_embryo1_sc9	Male	FGC2	7W	5.66641	37776086	36492894	14049314	0.384988	474849817	0.15339	0.996566	0.123049	0.0148444	7349461	TRUE
M_FGC_7W_embryo1_sc10	Male	FGC2	7W	6.29028	41935220	40765740	17515140	0.429653	578079022	0.186736	0.996493	0.0600019	0.00711825	9230536	TRUE
M_FGC_7W_embryo1_sc11	Male	FGC2	7W	6.87917	45861100	44435242	15644760	0.35208	599807823	0.193756	0.996715	0.115325	0.00814823	9378215	TRUE
M_FGC_7W_embryo1_sc12	Male	FGC2	7W	5.53769	36917944	35779756	15554314	0.434724	689707642	0.222796	0.996546	0.0821325	0.0074019	11326131	TRUE
M_FGC_7W_embryo1_sc13	Male	FGC2	7W	5.88778	39251846	38052454	14933016	0.392432	662710328	0.214075	0.996424	0.108826	0.00733303	10908511	TRUE
M_FGC_7W_embryo1_sc14	Male	FGC2	7W	3.30441	22029388	21279146	8370325	0.393358	382285980	0.12349	0.996413	0.126243	0.008241	6134551	TRUE
M_FGC_7W_embryo1_sc15	Male	FGC2	7W	6.50578	43371840	41994294	16009107	0.381221	506671592	0.16367	0.996605	0.124923	0.00780177	7963857	TRUE
M_FGC_7W_embryo1_sc16	Male	FGC2	7W	4.44315	29621000	28111516	11458556	0.407611	313693316	0.101332	0.996445	0.103816	0.00968318	5108252	TRUE
M_FGC_7W_embryo1_sc17	Male	FGC2	7W	5.25573	35038224	32630368	12543259	0.384404	405819323	0.131092	0.994845	0.0807249	0.0102363	6738596	TRUE
M_FGC_7W_embryo1_sc18	Male	FGC2	7W	4.39736	29315758	26468064	10875564	0.410894	231863599	0.0748987	0.996667	0.111635	0.0121781	3859328	TRUE
M_FGC_7W_embryo1_sc19	Male	FGC2	7W	4.77625	31841656	30973746	12919125	0.417099	456169069	0.147356	0.996581	0.0912875	0.00810142	7259189	TRUE
M_FGC_7W_embryo1_sc20	Male	FGC2	7W	4.44316	29621054	28060820	12055653	0.429626	547647984	0.176906	0.995543	0.119466	0.00943801	8794271	TRUE
M_FGC_7W_embryo1_sc21	Male	FGC2	7W	5.51163	36744196	35124326	13190738	0.375544	402692036	0.130081	0.996428	0.144302	0.0210715	6568324	FALSE
M_FGC_7W_embryo1_sc22	Male	FGC2	7W	6.88145	45876358	44071272	17798016	0.403846	472260146	0.152554	0.996343	0.0839746	0.0100565	7451123	TRUE
M_FGC_7W_embryo2_sc1	Male	FGC2	7W	5.46501	36433420	30570362	10949839	0.358185	483290627	0.156117	0.995789	0.15427	0.0203774	4897604	FALSE
M_FGC_7W_embryo2_sc2	Male	FGC2	7W	5.70886	38059068	24426892	8797766	0.360167	435058402	0.140537	0.995681	0.14105	0.00943734	4755406	TRUE
M_FGC_7W_embryo2_sc3	Male	FGC2	7W	6.51005	43400362	35070132	14492972	0.413257	489855020	0.158238	0.996003	0.111755	0.0077329	6082370	TRUE
M_FGC_7W_embryo2_sc4	Male	FGC2	7W	5.2082	34721312	24751652	9078038	0.366765	454689000	0.146878	0.995718	0.148473	0.0377682	5278842	FALSE
M_FGC_7W_embryo2_sc5	Male	FGC2	7W	5.63473	37564836	35151494	13568121	0.38599	572846324	0.185046	0.995644	0.135209	0.00743676	8750066	TRUE
M_FGC_7W_embryo2_sc6	Male	FGC2	7W	5.64187	37612474	23779170	7609539	0.320009	393803547	0.12721	0.995413	0.150719	0.00759909	4449662	TRUE
M_FGC_7W_embryo2_sc7	Male	FGC2	7W	6.9766	46510668	27595580	8689270	0.314879	392847344	0.126901	0.995306	0.147272	0.00930238	5260900	TRUE
M_FGC_17W_embryo1_sc1	Male	FGC2	17W	5.12447	34163102	33199094	17454538	0.525753	251643688	0.0812883	0.995619	0.0502748	0.0106368	4248462	TRUE
M_FGC_17W_embryo1_sc2	Male	FGC2	17W	4.58664	30577622	29717414	14726831	0.495562	313373257	0.101229	0.994937	0.0360462	0.0102024	5386760	TRUE
M_FGC_17W_embryo1_sc3	Male	FGC2	17W	4.01536	26769072	26161404	13975255	0.534194	235876485	0.076195	0.995184	0.0489279	0.0153058	3975482	TRUE
M_FGC_17W_embryo1_sc4	Male	FGC2	17W	3.85775	25718302	25077114	10118926	0.403512	138749709	0.0448202	0.995631	0.0507468	0.0106265	2317648	TRUE
M_FGC_17W_embryo1_sc5	Male	FGC2	17W	4.04486	26965716	26421030	12060974	0.456491	159485122	0.0515184	0.995023	0.0395335	0.0106567	2725739	TRUE
M_FGC_17W_embryo1_sc6	Male	FGC2	17W	3.7147	24764648	24243768	11698550	0.482538	141223267	0.0456193	0.995343	0.0431898	0.0123989	2396308	TRUE
M_FGC_17W_embryo1_sc7	Male	FGC2	17W	4.01826	26788376	26212276	13234120	0.504883	168697664	0.0544943	0.995349	0.0477748	0.010994	2825579	TRUE
M_FGC_17W_embryo1_sc8	Male	FGC2	17W	4.9042	32694662	31831828	15531280	0.487917	264522856	0.0854486	0.994815	0.0378449	0.010725	4627754	TRUE
M_FGC_17W_embryo1_sc9	Male	FGC2	17W	4.6431	30954006	30122678	14471563	0.480421	228552406	0.0738291	0.994847	0.035912	0.0103332	4091584	TRUE
M_FGC_17W_embryo1_sc10	Male	FGC2	17W	4.5128	30085336	29325952	14832983	0.505797	238385142	0.0770054	0.994658	0.0385882	0.0105117	4214655	TRUE
M_FGC_17W_embryo1_sc11	Male	FGC2	17W	4.47861	29857372	29119818	14536016	0.499179	273718948	0.0884193	0.995142	0.0382911	0.0100104	4688295	TRUE
M_FGC_17W_embryo1_sc12	Male	FGC2	17W	4.12763	27517524	26745254	13127388	0.490831	279173328	0.0901812	0.995352	0.0341935	0.0151583	4839613	TRUE
M_FGC_17W_embryo1_sc13	Male	FGC2	17W	4.02272	26818120	26053830	12714875	0.488023	277179284	0.089537	0.99479	0.0415722	0.0154544	4683229	TRUE
M_FGC_17W_embryo1_sc14	Male	FGC2	17W	5.0594	33729326	32852432	16885437	0.513978	291860738	0.0942796	0.995133	0.0477859	0.0100531	5272950	TRUE
M_FGC_17W_embryo1_sc15	Male	FGC2	17W	4.47172	29811498	29086438	15300453	0.526034	309821836	0.100082	0.995165	0.0518514	0.0157803	5293693	TRUE
M_FGC_17W_embryo1_sc16	Male	FGC2	17W	2.76041	18402736	18018612	9283376	0.51521	162245953	0.0524102	0.994667	0.0641563	0.0105717	2691087	TRUE
M_FGC_17W_embryo1_sc17	Male	FGC3	17W	4.19357	27957134	27431760	14283579	0.520695	137050984	0.0442715	0.995093	0.0687911	0.0133218	2319940	TRUE
M_FGC_17W_embryo1_sc18	Male	FGC3	17W	3.87049	25803276	25311594	13118737	0.51829	121656341	0.0392986	0.995598	0.0668574	0.0118446	1995860	FALSE
M_FGC_17W_embryo1_sc19	Male	FGC3	17W	4.13041	27536034	27056484	13179723	0.487119	230413911	0.0744305	0.995611	0.0480626	0.00890994	3859574	TRUE
M_FGC_17W_embryo1_sc20	Male	FGC3	17W	4.80684	32045590	31392162	16637704	0.529995	234168386	0.0756433	0.995127	0.0463737	0.00902713	4124600	TRUE
M_FGC_17W_embryo1_sc21	Male	FGC3	17W	3.155	21033338	20598938	10707645	0.519815	140136916	0.0452683	0.994955	0.0480883	0.0120806	2265426	TRUE
M_FGC_17W_embryo1_sc22	Male	FGC3	17W	4.35544	29036238	28485828	14112059	0.495406	217834031	0.0703668	0.995446	0.0445549	0.0098031	3782951	TRUE
M_FGC_17W_embryo1_sc23	Male	FGC3	17W	4.20131	28008712	27462936	14165097	0.51579	145360844	0.0469558	0.995494	0.0675924	0.0115924	2410056	TRUE
M_FGC_17W_embryo1_sc24	Male	FGC3	17W	3.68381	24558714	24016762	11413025	0.475211	164080626	0.0530029	0.995651	0.0463526	0.0102842	2868527	TRUE
M_FGC_17W_embryo1_sc25	Male	FGC3	17W	4.23853	28256866	27627184	13409459	0.485372	168985602	0.0545873	0.995634	0.11223	0.0390445	2732609	FALSE
M_FGC_17W_embryo1_sc26	Male	FGC3	17W	3.97563	26504220	25830708	13139250	0.508668	195556421	0.0631705	0.995246	0.0372191	0.0096361	3476027	TRUE
M_FGC_17W_embryo1_sc27	Male	FGC3	17W	4.29553	28636864	27958630	13605305	0.486623	198972963	0.0642741	0.995349	0.0482483	0.00932579	3525241	TRUE
M_FGC_17W_embryo1_sc28	Male	FGC3	17W	4.08341	27222724	26494258	13037855	0.492101	150000276	0.0484545	0.9954	0.059377	0.0110176	2425923	TRUE
M_FGC_17W_embryo1_sc29	Male	FGC3	17W	4.16853	27790206	26996208	12717246	0.471075	144239619	0.0465936	0.994975	0.0429413	0.0118052	2304176	TRUE
M_FGC_17W_embryo1_sc30	Male	FGC3	17W	4.19284	27952252	27133606	12846923	0.473469	171276687	0.0553274	0.995255	0.0365618	0.00990715	2748925	TRUE
M_FGC_17W_embryo1_sc31	Male	FGC3	17W	4.36805	29120364	28342648	11237055	0.396472	134203169	0.0433516	0.995439	0.0439242	0.0133279	2169164	TRUE
M_FGC_21W_embryo3_sc1	Male	FGC2	21W	5.47885	36525638	34685600	15581258	0.449214	501136923	0.161882	0.993777	0.052687	0.0139018	7971264	TRUE
M_FGC_21W_embryo3_sc2	Male	FGC2	21W	7.0569	47046000	45276572	20424870	0.451113	663526776	0.214339	0.996017	0.051333	0.00818592	10188593	TRUE
M_FGC_21W_embryo3_sc3	Male	FGC2	21W	5.94405	39626988	38064730	17066051	0.448343	638869380	0.206374	0.996605	0.0411947	0.0132424	10876067	TRUE
M_FGC_21W_embryo3_sc4	Male	FGC2	21W	6.75228	45015180	42576982	18135192	0.425939	369845967	0.119471	0.996355	0.0487583	0.0181485	5344179	TRUE
M_FGC_21W_embryo3_sc5	Male	FGC2	21W	7.49616	49974416	48028734	21947920	0.456975	540640308	0.174643	0.996464	0.050335	0.0223176	8825248	FALSE
M_FGC_21W_embryo3_sc6	Male	FGC2	21W	6.10543	40702848	39340546	19813020	0.503628	700839946	0.226392	0.996584	0.0387171	0.0158474	11850311	TRUE
M_FGC_21W_embryo3_sc7	Male	FGC2	21W	6.87176	45811742	44131044	20449630	0.463384	496979394	0.160539	0.996405	0.041923	0.0140764	7945248	TRUE
M_FGC_21W_embryo3_sc8	Male	FGC2	21W	6.83113	45540860	43736848	19963921	0.456455	681925074	0.220282	0.996421	0.0421736	0.0114763	10957227	TRUE
M_FGC_21W_embryo3_sc9	Male	FGC2	21W	5.94178	39611862	37774832	17017100	0.450488	550276139	0.177755	0.995603	0.0446233	0.013025	8565422	TRUE
M_FGC_21W_embryo3_sc10	Male	FGC2	21W	6.26552	41770104	40035506	18172009	0.453897	827658302	0.267358	0.995373	0.042359	0.00925876	13377534	TRUE
M_FGC_21W_embryo3_sc11	Male	FGC2	21W	6.04892	40326110	38443868	15166643	0.394514	532716762	0.172083	0.99496	0.0423554	0.0122468	7915612	TRUE
M_FGC_21W_embryo3_sc12	Male	FGC2	21W	6.07633	40508880	38558922	18159485	0.470954	617806367	0.19957	0.995647	0.111076	0.0976701	9400757	FALSE
M_FGC_21W_embryo3_sc13	Male	FGC2	21W	6.5583	43722022	41951252	19231251	0.458419	868270069	0.280477	0.995149	0.0410965	0.00935096	15041241	TRUE
M_FGC_21W_embryo3_sc14	Male	FGC2	21W	6.56854	43790242	41961348	19303598	0.460033	697712697	0.225382	0.995417	0.0430724	0.00964499	11163210	TRUE
M_FGC_21W_embryo3_sc15	Male	FGC2	21W	8.18047	54536458	52494880	25209847	0.480234	536341797	0.173254	0.995897	0.0407544	0.00997464	8524103	TRUE
M_FGC_21W_embryo3_sc16	Male	FGC2	21W	6.80246	45349726	43600018	21880504	0.501846	480697016	0.155279	0.996187	0.0764025	0.0747649	7546890	FALSE
M_FGC_21W_T1_sc1	Male	FGC2	21W	6.49261	43284058	41374078	16627559	0.401883	491297080	0.158703	0.995724	0.0414462	0.008537	8354457	TRUE
M_FGC_21W_T1_sc2	Male	FGC2	21W	5.00616	33374418	32066146	13852523	0.431998	436188062	0.140902	0.996501	0.0754516	0.0175124	6725925	TRUE
M_FGC_21W_T1_sc3	Male	FGC2	21W	4.93102	32873454	31684804	13428279	0.423808	448950384	0.145024	0.996385	0.0484878	0.0178252	7023980	TRUE
M_FGC_21W_T1_sc4	Male	FGC2	21W	4.21914	28127600	27079738	11202050	0.413669	514796706	0.166294	0.99627	0.0336757	0.00764043	8567903	TRUE
M_FGC_21W_T1_sc5	Male	FGC2	21W	8.13696	54246398	52111966	21132279	0.405517	756736881	0.244448	0.995485	0.0409322	0.00867985	12493776	TRUE
M_FGC_21W_T1_sc6	Male	FGC2	21W	4.94828	32988548	31731638	13087839	0.412454	449595851	0.145233	0.996392	0.0437345	0.00916112	7016194	TRUE
M_FGC_21W_T1_sc7	Male	FGC2	21W	5.53064	36870928	35516648	14461474	0.407175	622618981	0.201124	0.996367	0.0355034	0.00752947	10357434	TRUE
M_FGC_21W_T1_sc8	Male	FGC2	21W	3.33555	22237020	21443760	9040423	0.421588	354410436	0.114485	0.996536	0.0587522	0.010314	5652446	TRUE
M_FGC_21W_T1_sc9	Male	FGC2	21W	5.16947	34463140	33282294	12419357	0.373152	431762720	0.139472	0.996389	0.0629867	0.00855448	6929675	TRUE
M_FGC_21W_T1_sc10	Male	FGC2	21W	5.18638	34575870	33290918	13932438	0.418506	477681603	0.154305	0.996259	0.0596211	0.0134057	7596026	TRUE
M_FGC_21W_T1_sc11	Male	FGC2	21W	6.42862	42857496	41029146	16526820	0.402807	705783990	0.227989	0.995314	0.0539897	0.00842147	11697844	TRUE
M_FGC_21W_T1_sc12	Male	FGC2	21W	6.42491	42832758	40949052	16663940	0.406943	688897190	0.222534	0.995482	0.0677886	0.0443086	11115932	FALSE
M_FGC_21W_T1_sc13	Male	FGC2	21W	6.9092	46061310	44128418	16077045	0.364324	536584542	0.173333	0.995678	0.244809	0.0121656	8545436	FALSE
M_FGC_21W_T1_sc14	Male	FGC2	21W	6.11478	40765188	38916070	16121775	0.41427	350181286	0.113119	0.995673	0.0494344	0.0106539	5647901	TRUE
M_FGC_21W_T1_sc15	Male	FGC2	21W	6.45086	43005730	41247046	16829245	0.408011	472835421	0.15274	0.995563	0.0455211	0.00943542	8195377	TRUE
M_FGC_21W_T1_sc16	Male	FGC2	21W	5.9866	39910634	38094350	15790628	0.414514	602018625	0.19447	0.99508	0.0414803	0.0100336	9835082	TRUE
M_FGC_21W_T2_sc1	Male	FGC2	21W	6.41939	42795932	41041702	17717554	0.431696	679400909	0.219466	0.995608	0.0406396	0.00778824	11210654	TRUE
M_FGC_21W_T2_sc2	Male	FGC2	21W	6.14011	40934038	39586454	17473277	0.441395	692905514	0.223829	0.995932	0.0442071	0.00887264	10981780	TRUE
M_FGC_21W_T2_sc3	Male	FGC2	21W	6.03239	40215938	39148392	17418753	0.444942	770833291	0.249002	0.995623	0.0456564	0.00767403	12472742	TRUE
M_FGC_21W_T2_sc4	Male	FGC2	21W	5.03619	33574598	32397116	12524420	0.386591	572185748	0.184833	0.995659	0.0338353	0.00781972	9291982	TRUE
M_FGC_21W_T2_sc5	Male	FGC2	21W	5.90947	39396456	37804976	16724166	0.44238	650603396	0.210164	0.995484	0.0356036	0.00866246	11317618	TRUE
M_FGC_21W_T2_sc6	Male	FGC2	21W	5.71177	38078478	36620262	13308833	0.363428	557234491	0.180003	0.995597	0.0431591	0.00862563	9243808	TRUE
M_FGC_21W_T2_sc7	Male	FGC2	21W	7.50819	50054602	48190022	17050103	0.35381	590037321	0.190599	0.995802	0.0525277	0.0258202	9405634	FALSE
M_FGC_21W_T2_sc8	Male	FGC2	21W	5.29168	35277898	33976380	13636848	0.401363	492936028	0.159233	0.996082	0.0476673	0.00915871	7543151	TRUE
M_FGC_21W_T2_sc9	Male	FGC2	21W	5.63645	37576364	36271410	15287034	0.421462	531986198	0.171847	0.995864	0.0435724	0.0145014	8101472	TRUE
M_FGC_21W_T2_sc10	Male	FGC2	21W	7.97018	53134548	51149796	22457980	0.439063	697101379	0.225184	0.995663	0.0343241	0.00790133	11572764	TRUE
M_FGC_21W_T2_sc11	Male	FGC2	21W	5.77782	38518822	36314740	10651757	0.293318	370994867	0.119842	0.995737	0.042194	0.00936121	6146314	TRUE
M_FGC_21W_T2_sc12	Male	FGC2	21W	7.19816	47987748	45674596	18947316	0.414833	402507879	0.130022	0.995874	0.0470119	0.012796	6460021	TRUE
M_FGC_21W_T2_sc13	Male	FGC2	21W	6.55734	43715608	41674892	18587796	0.446019	680963831	0.219971	0.995542	0.0364776	0.0117901	11255112	TRUE
M_FGC_21W_T2_sc14	Male	FGC2	21W	7.63598	50906552	49017796	21730766	0.443324	730390645	0.235938	0.995398	0.0437788	0.0104517	12238242	TRUE
M_FGC_21W_T2_sc15	Male	FGC2	21W	7.31674	48778244	46844594	19765776	0.421944	401673512	0.129752	0.995215	0.0447343	0.010698	6468724	TRUE
M_FGC_21W_T1_sc17	Male	FGC2	21W	6.9974	46649342	44675420	18999601	0.425281	487101008	0.157348	0.995636	0.0449563	0.00860965	7905299	TRUE
M_FGC_21W_embryo3_sc17	Male	FGC3	21W	7.78581	51905430	49898708	20226453	0.40535	808558004	0.261188	0.996086	0.278092	0.0105287	13575275	FALSE
M_FGC_21W_embryo3_sc18	Male	FGC3	21W	7.54054	50270240	48334028	20799927	0.430337	505545165	0.163306	0.996628	0.0762471	0.0155427	7878355	TRUE
M_FGC_21W_embryo3_sc19	Male	FGC3	21W	6.65193	44346220	42459980	19851131	0.467526	558257747	0.180334	0.996143	0.0878433	0.0134852	8956835	TRUE
M_FGC_21W_embryo3_sc20	Male	FGC3	21W	6.4362	42907980	41151400	18876782	0.458715	804268154	0.259802	0.99633	0.441273	0.0105086	12802447	FALSE
M_FGC_21W_embryo3_sc21	Male	FGC3	21W	6.81618	45441206	43825922	21073084	0.480836	758283094	0.244948	0.996433	0.0612849	0.0114327	12262115	TRUE
M_FGC_21W_embryo3_sc22	Male	FGC3	21W	9.01683	60112216	57660070	25246959	0.437859	560213314	0.180965	0.996132	0.115273	0.0160797	8605366	TRUE
M_FGC_21W_embryo3_sc23	Male	FGC3	21W	7.54756	50317078	48604304	22787473	0.468837	544897855	0.176018	0.996215	0.0870944	0.0166773	8594376	TRUE
M_FGC_21W_embryo3_sc24	Male	FGC3	21W	6.80524	45368270	43591290	17722691	0.406565	445026403	0.143757	0.99644	0.0724672	0.0140826	7119994	TRUE
M_FGC_21W_embryo3_sc25	Male	FGC3	21W	7.14319	47621250	45139238	16611422	0.368004	377538689	0.121956	0.996254	0.074231	0.0163524	5293251	TRUE
M_FGC_21W_embryo3_sc26	Male	FGC3	21W	6.94084	46272248	44517936	19670823	0.441863	495666645	0.160115	0.996607	0.165429	0.013517	7794340	TRUE
M_FGC_21W_embryo3_sc27	Male	FGC3	21W	6.68077	44538476	42401758	18622628	0.439195	405878110	0.131111	0.99664	0.110699	0.0149518	6436550	TRUE
M_FGC_21W_embryo3_sc28	Male	FGC3	21W	7.89506	52633756	50606680	22069969	0.436108	668659550	0.215997	0.996515	0.0649834	0.0111096	10724122	TRUE
M_FGC_21W_embryo3_sc29	Male	FGC3	21W	6.45001	43000040	41061490	18579880	0.452489	387167603	0.125066	0.996594	0.0751608	0.0167669	6248780	TRUE
M_FGC_21W_embryo3_sc30	Male	FGC3	21W	6.33796	42253064	39327856	17032947	0.433101	476645294	0.15397	0.996451	0.0865692	0.0145691	7489346	TRUE
M_FGC_21W_embryo3_sc31	Male	FGC3	21W	7.21897	48126474	45431816	19076416	0.419891	356831859	0.115267	0.996473	0.123631	0.0302125	5099572	FALSE
M_FGC_21W_embryo3_sc32	Male	FGC3	21W	6.32522	42168116	40512004	18690796	0.461364	597054742	0.192866	0.996671	0.228618	0.0152	9533773	FALSE
M_FGC_21W_embryo3_sc33	Male	FGC3	21W	7.60185	50678978	48433444	22111667	0.456537	446168388	0.144125	0.996262	0.12357	0.0245348	6924609	FALSE
M_FGC_21W_embryo3_sc34	Male	FGC3	21W	7.91021	52734706	50141408	22898505	0.456679	477626495	0.154287	0.996752	0.102023	0.0126843	7382650	TRUE
M_FGC_21W_embryo3_sc35	Male	FGC3	21W	6.98236	46549076	44143312	15559859	0.352485	360259723	0.116374	0.996632	0.0842304	0.0109446	5573101	TRUE
M_FGC_21W_embryo3_sc36	Male	FGC3	21W	6.49114	43274272	41084362	19148063	0.466067	510508130	0.164909	0.996576	0.0920782	0.0127995	8006949	TRUE
M_FGC_21W_embryo3_sc37	Male	FGC3	21W	6.03545	40236322	38071588	16331108	0.428958	410131695	0.132485	0.996318	0.132572	0.0108992	6073292	TRUE
M_FGC_21W_T1_sc18	Male	FGC3	21W	6.56853	43790172	42031578	17635842	0.419586	463927949	0.149862	0.995618	0.0765243	0.0167794	7419147	TRUE
M_FGC_21W_T1_sc19	Male	FGC3	21W	6.51582	43438784	41829008	17612346	0.421056	553314020	0.178737	0.995603	0.0518043	0.010577	9488763	TRUE
M_FGC_21W_T1_sc20	Male	FGC3	21W	6.72666	44844380	43085078	18182860	0.422022	446572198	0.144256	0.995817	0.0589241	0.00899857	7762936	TRUE
M_FGC_21W_T1_sc21	Male	FGC3	21W	7.14652	47643484	45459966	19133535	0.420888	552472849	0.178465	0.995529	0.0877889	0.00904902	8768835	TRUE
M_FGC_21W_T1_sc22	Male	FGC3	21W	6.78295	45219680	43700734	17994100	0.411757	734172496	0.237159	0.995792	0.0428733	0.00931131	11930444	TRUE
M_FGC_21W_T1_sc23	Male	FGC3	21W	5.57521	37168050	35904320	15643879	0.43571	504940456	0.163111	0.995859	0.0654614	0.0118678	8450647	TRUE
M_FGC_21W_T1_sc24	Male	FGC3	21W	5.74914	38327570	37083550	13398030	0.361293	494546055	0.159753	0.995865	0.0788045	0.0114736	8004998	TRUE
M_FGC_21W_T1_sc25	Male	FGC3	21W	6.02638	40175860	38539328	14924475	0.387253	511683838	0.165289	0.996026	0.0576184	0.0105821	8003474	TRUE
M_FGC_21W_T1_sc26	Male	FGC3	21W	7.15029	47668610	45976550	20305432	0.441648	578385763	0.186836	0.996007	0.0449834	0.0087806	9752981	TRUE
M_FGC_21W_T1_sc27	Male	FGC3	21W	7.42867	49524462	47923464	21454427	0.447681	794846491	0.256759	0.99568	0.0695109	0.00900831	12795216	TRUE
M_FGC_21W_T1_sc28	Male	FGC3	21W	6.3949	42632664	41405022	18805247	0.454178	680927261	0.219959	0.995749	0.0576406	0.00809398	11418928	TRUE
M_FGC_21W_T1_sc29	Male	FGC3	21W	5.60981	37398730	36332388	16544340	0.455361	467433901	0.150995	0.996227	0.058068	0.0101792	7417216	TRUE
M_FGC_21W_T1_sc30	Male	FGC3	21W	4.47888	29859180	29017472	13572355	0.46773	481772739	0.155627	0.995943	0.0556154	0.0089312	7462640	TRUE
M_FGC_21W_T1_sc31	Male	FGC3	21W	4.34924	28994962	28145856	11803283	0.419361	589414136	0.190398	0.995866	0.0577222	0.00880797	9739712	TRUE
M_FGC_21W_T1_sc32	Male	FGC3	21W	4.47049	29803240	28892648	13160616	0.455501	545080386	0.176077	0.996166	0.0544936	0.00824055	9082178	TRUE
M_FGC_21W_T1_sc33	Male	FGC3	21W	5.05105	33673698	32588970	13300594	0.408132	670982176	0.216747	0.995978	0.0457713	0.00831223	10800862	TRUE
M_FGC_21W_T1_sc34	Male	FGC3	21W	6.59851	43990046	42131238	18104133	0.429708	298506568	0.0964264	0.995621	0.0625262	0.00925356	4875656	TRUE
M_FGC_21W_T2_sc16	Male	FGC3	21W	6.16641	41109380	39245218	11350182	0.289212	331581029	0.10711	0.995845	0.0385815	0.0101745	5232212	TRUE
M_FGC_21W_T2_sc17	Male	FGC3	21W	7.42221	49481422	47529968	18723649	0.393934	479392707	0.154858	0.995722	0.0471463	0.00873876	7912594	TRUE
M_FGC_21W_T2_sc18	Male	FGC3	21W	7.68401	51226750	49171198	20459659	0.41609	611219510	0.197442	0.995451	0.0453325	0.00843601	10020055	TRUE
M_FGC_21W_T2_sc19	Male	FGC3	21W	6.94136	46275734	44435630	11183938	0.251689	549427194	0.177481	0.995202	0.0433856	0.00846363	9212666	TRUE
M_FGC_21W_T2_sc20	Male	FGC3	21W	8.0216	53477358	51284636	13042266	0.254311	476842947	0.154034	0.995207	0.12242	0.0112319	8217802	TRUE
M_FGC_21W_T2_sc21	Male	FGC3	21W	7.24824	48321596	46183292	20255837	0.438597	603983838	0.195105	0.99544	0.0621097	0.00954644	10058100	TRUE
M_FGC_21W_T2_sc22	Male	FGC3	21W	7.06561	47104066	45595416	21227638	0.465565	485578012	0.156856	0.996019	0.0517353	0.010132	8451937	TRUE
M_FGC_21W_T2_sc23	Male	FGC3	21W	5.57188	37145898	35653232	13757853	0.38588	706491690	0.228218	0.995537	0.0363068	0.00906861	11191860	TRUE
M_FGC_21W_T2_sc24	Male	FGC3	21W	5.3939	35959302	34472552	13395252	0.388577	572186611	0.184833	0.995702	0.039662	0.00866139	9555474	TRUE
M_FGC_21W_T2_sc25	Male	FGC3	21W	6.29845	41989686	40318540	16228461	0.402506	775487386	0.250505	0.995699	0.0383553	0.00843993	12188681	TRUE
M_FGC_21W_T2_sc26	Male	FGC3	21W	6.38214	42547594	40795508	13824182	0.338865	595385440	0.192327	0.995976	0.0378379	0.010367	9965839	TRUE
M_FGC_21W_T2_sc27	Male	FGC3	21W	6.08272	40551498	39114462	17168444	0.438928	762596975	0.246341	0.995961	0.0347281	0.00806217	11965718	TRUE
M_FGC_21W_T2_sc28	Male	FGC3	21W	5.48584	36572236	35226242	13264649	0.376556	660363062	0.213317	0.995603	0.0337369	0.00887789	10542855	TRUE
M_FGC_21W_T2_sc29	Male	FGC3	21W	5.69501	37966700	36561294	16525877	0.452005	716366909	0.231408	0.995527	0.0324133	0.00927991	11335937	TRUE
M_FGC_21W_T2_sc30	Male	FGC3	21W	6.23949	41596576	39845010	16783688	0.421224	545553083	0.17623	0.995635	0.0453114	0.0189833	8399674	TRUE
M_FGC_21W_T2_sc31	Male	FGC3	21W	5.50513	36700834	35594650	13538204	0.380344	764717679	0.247026	0.996182	0.449874	0.007561	11862482	FALSE
M_FGC_21W_T2_sc32	Male	FGC3	21W	5.36858	35790534	34403664	14001630	0.406981	531376893	0.17165	0.996094	0.041849	0.0134349	8162164	TRUE
M_FGC_21W_T2_sc33	Male	FGC3	21W	5.14196	34279706	33237218	15436918	0.464447	550439867	0.177808	0.996316	0.0522914	0.0155879	8619205	TRUE
M_FGC_21W_T2_sc34	Male	FGC3	21W	7.88396	52559724	50246746	20203738	0.40209	459976054	0.148586	0.995403	0.0695061	0.057253	7243220	FALSE
M_FGC_24W_embryo1_sc1	Male	FGC2	24W	4.75592	31706122	29193572	9968457	0.341461	536078204	0.173169	0.993823	0.0695365	0.0138803	8392783	TRUE
M_FGC_24W_embryo1_sc2	Male	FGC2	24W	4.99727	33315146	31398432	7939126	0.252851	328239558	0.106031	0.99432	0.0731739	0.0130838	5076398	TRUE
M_FGC_24W_embryo1_sc3	Male	FGC2	24W	4.7796	31864006	29819782	11621411	0.389722	536831387	0.173412	0.993612	0.0640241	0.0111447	8245627	TRUE
M_FGC_24W_embryo1_sc4	Male	FGC2	24W	4.75833	31722206	29001452	11053447	0.381134	607943857	0.196384	0.993731	0.0542261	0.0124686	9609265	TRUE
M_FGC_24W_embryo1_sc5	Male	FGC2	24W	3.9739	26492678	22977064	8203729	0.35704	392953688	0.126936	0.99342	0.0774238	0.0181345	6001714	TRUE
M_FGC_24W_embryo1_sc6	Male	FGC2	24W	3.96928	26461842	24411170	5453840	0.223416	266166198	0.0859795	0.993414	0.0931453	0.0149045	4094557	TRUE
M_FGC_24W_embryo1_sc7	Male	FGC2	24W	3.8747	25831314	23675506	8775905	0.370674	335003125	0.108216	0.993174	0.0691758	0.0149872	5169014	TRUE
M_FGC_24W_embryo1_sc8	Male	FGC2	24W	3.62043	24136222	21479194	7665779	0.356893	320118924	0.103408	0.993465	0.0872635	0.0203109	4993869	FALSE
M_FGC_24W_embryo1_sc9	Male	FGC3	24W	3.10998	20733194	19095798	6932565	0.363041	406728101	0.131385	0.991917	0.0699259	0.0190676	6476283	TRUE
M_FGC_24W_embryo1_sc10	Male	FGC3	24W	3.97142	26476150	24645550	9626345	0.390592	501994734	0.162159	0.993711	0.0848549	0.0318218	7795124	FALSE
M_FGC_24W_embryo1_sc11	Male	FGC3	24W	3.55078	23671864	21976198	8574170	0.390157	446140617	0.144117	0.993016	0.06489	0.0162847	7391165	TRUE
M_FGC_24W_embryo1_sc12	Male	FGC3	24W	3.53051	23536720	20763200	7524878	0.362414	328569295	0.106138	0.993658	0.0699981	0.0370287	4880204	FALSE
M_FGC_24W_embryo1_sc13	Male	FGC3	24W	3.60684	24045622	21362898	8471079	0.396532	285004935	0.092065	0.994091	0.0785014	0.054841	4216116	FALSE
M_FGC_24W_embryo1_sc14	Male	FGC3	24W	4.12718	27514514	24558964	9001139	0.366511	345481685	0.111601	0.993837	0.0568213	0.0147342	5107229	TRUE
M_FGC_24W_embryo1_sc15	Male	FGC3	24W	3.99186	26612396	19364342	7065851	0.36489	323772636	0.104588	0.993705	0.058087	0.0131284	4545220	TRUE
M_FGC_24W_embryo1_sc16	Male	FGC3	24W	3.21222	21414798	19683054	7458404	0.378925	315168858	0.101809	0.993483	0.0829481	0.014364	4854372	TRUE
M_Soma_6W_embryo1_sc1	Male	Soma	6W	4.77501	31833402	30336484	12219885	0.402812	426385846	0.137735	0.994448	0.681863	0.0180813	6548944	TRUE
M_Soma_6W_embryo1_sc2	Male	Soma	6W	6.3932	42621362	41104582	17938925	0.436422	479111137	0.154767	0.996207	0.683475	0.0100388	7302916	TRUE
M_Soma_6W_embryo1_sc3	Male	Soma	6W	5.88925	39261668	37860532	16505521	0.435956	549511354	0.177508	0.996206	0.670109	0.0132764	8495232	TRUE
M_Soma_6W_embryo1_sc4	Male	Soma	6W	6.20633	41375512	39969416	17656014	0.441738	501395641	0.161966	0.996234	0.679666	0.0101366	7666893	TRUE
M_Soma_6W_embryo1_sc5	Male	Soma	6W	5.91721	39448086	37896456	16111832	0.425154	510542753	0.16492	0.996401	0.673763	0.00943748	7773145	TRUE
M_Soma_6W_embryo1_sc6	Male	Soma	6W	7.33647	48909826	47046380	19181332	0.407711	495739279	0.160138	0.996202	0.676359	0.00903046	7576946	TRUE
M_Soma_6W_embryo1_sc7	Male	Soma	6W	5.99816	39987764	38700234	11839943	0.30594	616050417	0.199002	0.996308	0.659881	0.0085623	10114968	TRUE
M_Soma_6W_embryo1_sc8	Male	Soma	6W	5.90791	39386054	37789906	8309844	0.219896	410597191	0.132635	0.994357	0.682067	0.0236076	6259917	FALSE
M_Soma_6W_embryo1_sc9	Male	Soma	6W	4.9667	33111326	31604190	12621357	0.399357	621813482	0.200864	0.994332	0.679432	0.0140946	9625884	TRUE
M_Soma_6W_embryo1_sc10	Male	Soma	6W	3.98087	26539150	25106018	10704016	0.426353	365857448	0.118183	0.994512	0.685829	0.0174298	5591972	TRUE
M_Soma_6W_embryo1_sc11	Male	Soma	6W	3.61982	24132140	22919698	8671399	0.378338	418444939	0.13517	0.994184	0.671174	0.0153536	6368322	TRUE
M_Soma_6W_embryo1_sc12	Male	Soma	6W	5.41847	36123144	34513850	14184208	0.410971	680948972	0.219967	0.994015	0.610505	0.0122243	10643885	TRUE
M_Soma_6W_embryo1_sc13	Male	Soma	6W	5.76086	38405758	36576436	14313448	0.39133	606604548	0.195951	0.994082	0.681561	0.0146903	9265121	TRUE
M_Soma_6W_embryo1_sc14	Male	Soma	6W	5.16315	34421032	32933762	12020933	0.365003	462436989	0.149381	0.994434	0.687877	0.0116888	7086307	TRUE
M_Soma_6W_embryo1_sc15	Male	Soma	6W	6.27827	41855156	40341992	16444943	0.407638	585605994	0.189168	0.996153	0.687536	0.00881085	8943708	TRUE
M_Soma_6W_embryo2_sc1	Male	Soma	6W	5.48424	36561624	34866462	12856625	0.368739	877665137	0.283512	0.995382	0.648831	0.00723233	14117591	TRUE
M_Soma_7W_embryo1_sc1	Male	Soma	7W	4.92216	32814430	31093732	12735642	0.409589	352344219	0.113818	0.996201	0.662976	0.0116233	5349240	TRUE
M_Soma_7W_embryo1_sc2	Male	Soma	7W	3.78492	25232782	24506322	10485370	0.427864	380762676	0.122998	0.996324	0.672778	0.00831832	5804104	TRUE
M_Soma_7W_embryo1_sc3	Male	Soma	7W	4.43216	29547744	28570076	8174400	0.286118	350495147	0.11322	0.996415	0.669505	0.0148644	5343340	TRUE
M_Soma_7W_embryo1_sc4	Male	Soma	7W	4.52953	30196840	28390884	11942843	0.420658	444480062	0.14358	0.996445	0.677018	0.00845589	6768756	TRUE
M_Soma_7W_embryo1_sc5	Male	Soma	7W	3.93831	26255422	24501006	9929963	0.405288	359907368	0.116261	0.996307	0.681474	0.0119337	5693823	TRUE
M_Soma_7W_embryo1_sc6	Male	Soma	7W	4.78812	31920786	30173082	12308524	0.407931	375626964	0.121339	0.995831	0.706367	0.0163996	5775447	TRUE
M_Soma_7W_embryo1_sc7	Male	Soma	7W	5.27644	35176276	33710710	11253376	0.333822	340390422	0.109956	0.995914	0.71248	0.0143246	5235995	TRUE
M_Soma_7W_embryo1_sc8	Male	Soma	7W	5.84845	38989692	37072124	15158865	0.408902	496563506	0.160405	0.996041	0.693772	0.0315231	7626117	FALSE
M_Soma_7W_embryo1_sc9	Male	Soma	7W	4.94959	32997292	31565594	13651408	0.432477	395887568	0.127883	0.995617	0.677365	0.0123358	6026319	TRUE
M_Soma_7W_embryo1_sc10	Male	Soma	7W	4.78749	31916604	30132412	11971956	0.397312	387906244	0.125305	0.995512	0.674354	0.0150373	5961231	TRUE
M_Soma_7W_embryo1_sc11	Male	Soma	7W	4.06625	27108338	26453042	4703656	0.177812	252793191	0.0816596	0.99634	0.649959	0.0130144	4002486	FALSE
M_Soma_17W_embryo1_sc1	Male	Soma	17W	2.73202	18213436	17898318	9562335	0.534259	260209229	0.0840552	0.99474	0.638316	0.00973785	4309529	TRUE
M_Soma_17W_embryo1_sc2	Male	Soma	17W	2.90461	19364072	18976770	10144161	0.534557	188881543	0.0610143	0.99468	0.676152	0.0090427	2764882	TRUE
M_Soma_17W_embryo1_sc3	Male	Soma	17W	2.79042	18602784	18298786	9811269	0.53617	136580464	0.0441195	0.995318	0.649546	0.0125164	2229805	TRUE
M_Soma_17W_embryo1_sc4	Male	Soma	17W	1.88537	12569144	12297488	5911233	0.480686	90005792	0.0290745	0.994739	0.701349	0.0141926	1396717	FALSE
M_Soma_17W_embryo1_sc5	Male	Soma	17W	2.68375	17891696	17549378	9069211	0.516782	128122878	0.0413874	0.994709	0.653975	0.044804	1998577	FALSE
M_Soma_17W_embryo1_sc6	Male	Soma	17W	2.86212	19080812	18665524	9945029	0.532802	142539265	0.0460444	0.994572	0.655526	0.0140429	2263695	TRUE
M_Soma_17W_embryo1_sc7	Male	Soma	17W	1.74573	11638230	11425288	5484518	0.480033	120000621	0.0387637	0.994837	0.658096	0.0115505	1937221	FALSE
M_Soma_21W_embryo3_sc1	Male	Soma	21W	5.51949	36796574	34683556	14983903	0.432017	561802912	0.181479	0.995345	0.728715	0.013367	9147325	TRUE
M_Soma_21W_embryo3_sc2	Male	Soma	21W	4.31778	28785196	26320738	11870913	0.45101	267555854	0.0864284	0.996585	0.672441	0.0171021	4042792	TRUE
M_Soma_21W_embryo3_sc3	Male	Soma	21W	5.42203	36146852	33418206	14607778	0.43712	435398350	0.140646	0.995484	0.719332	0.0137552	6065202	TRUE
M_Soma_21W_embryo3_sc4	Male	Soma	21W	4.85484	32365598	31040372	7322886	0.235915	333516226	0.107736	0.995664	0.700265	0.056863	4726127	FALSE
M_Soma_21W_embryo3_sc5	Male	Soma	21W	5.17878	34525212	32927924	14702861	0.446516	334983283	0.108209	0.996013	0.780596	0.0204037	4317570	FALSE
M_Soma_21W_embryo3_sc6	Male	Soma	21W	6.71735	44782346	42983250	19678178	0.45781	571167648	0.184504	0.996736	0.739286	0.00983365	8690481	TRUE
M_Soma_21W_embryo3_sc7	Male	Soma	21W	7.00063	46670880	44908488	21404480	0.476624	463749667	0.149805	0.996788	0.693165	0.0137945	6928737	TRUE
M_Soma_21W_embryo3_sc8	Male	Soma	21W	7.82809	52187236	50304862	18222195	0.362235	417726728	0.134938	0.996553	0.687043	0.0130325	6268295	TRUE
M_Soma_21W_embryo3_sc9	Male	Soma	21W	2.87892	19192812	17342670	7704833	0.44427	142043110	0.0458841	0.996495	0.634642	0.0173455	2240803	TRUE
M_Soma_21W_embryo3_sc10	Male	Soma	21W	3.9684	26456020	25042856	10656880	0.425546	295834215	0.0955631	0.996444	0.673936	0.0162868	4388859	TRUE
M_Soma_21W_T1_sc1	Male	Soma	21W	7.91334	52755604	50627954	21259601	0.419918	511010374	0.165071	0.995532	0.65169	0.00996816	7904163	TRUE
M_Soma_21W_T1_sc2	Male	Soma	21W	5.11409	34093944	33127810	15783303	0.476437	532966955	0.172164	0.996078	0.670464	0.035308	8090210	FALSE
M_Soma_21W_T1_sc3	Male	Soma	21W	4.61443	30762870	29780166	13647097	0.458261	492349297	0.159043	0.996273	0.66061	0.016439	7427567	TRUE
M_Soma_21W_T1_sc4	Male	Soma	21W	6.54754	43650294	41843794	18259342	0.436369	541253629	0.174841	0.995819	0.655069	0.0115278	8483047	TRUE
M_Soma_21W_T1_sc5	Male	Soma	21W	6.36134	42408904	40784086	17213010	0.422052	437750710	0.141406	0.995684	0.672097	0.00987329	6822715	TRUE
M_Soma_21W_T1_sc6	Male	Soma	21W	6.79354	45290294	43084272	17244951	0.400261	446741579	0.144311	0.995457	0.650335	0.011416	6912463	TRUE
M_Soma_21W_T1_sc7	Male	Soma	21W	11.0362	73574562	70362308	31614741	0.449314	476132496	0.153805	0.995638	0.660047	0.011056	7282514	TRUE
M_Soma_21W_T1_sc8	Male	Soma	21W	6.29324	41954904	39996466	16819161	0.420516	511841071	0.16534	0.995868	0.641274	0.00983348	7827383	TRUE
M_Soma_21W_T1_sc9	Male	Soma	21W	4.56259	30417238	28984626	11645086	0.401768	497760367	0.160791	0.995826	0.658475	0.0169365	7485167	TRUE
M_Soma_21W_T2_sc1	Male	Soma	21W	6.56061	43737410	41999682	20606409	0.490633	484665669	0.156561	0.995773	0.648701	0.0177021	7560229	TRUE
M_Soma_21W_T2_sc2	Male	Soma	21W	6.22779	41518586	40209574	17938978	0.446137	545860656	0.176329	0.996401	0.661149	0.0149779	8322215	TRUE
M_Soma_21W_T2_sc3	Male	Soma	21W	6.97753	46516896	44574208	19522696	0.437982	429781752	0.138832	0.995651	0.639015	0.0115131	6716835	TRUE
M_Soma_21W_T2_sc4	Male	Soma	21W	5.14736	34315706	33057284	14456909	0.437329	262215898	0.0847034	0.995406	0.632387	0.0117239	4158243	TRUE
M_Soma_21W_T2_sc5	Male	Soma	21W	5.31967	35464450	33994054	14908676	0.438567	413490823	0.13357	0.995403	0.638689	0.012024	6606434	TRUE
M_Soma_21W_T2_sc6	Male	Soma	21W	6.57932	43862152	41989048	18018023	0.429112	482151053	0.155749	0.995851	0.64228	0.0111574	7672617	TRUE
F_FGC_8W_embryo1_sc1	Female	FGC1	8W	6.62937	44195770	42386528	18150889	0.428223	728631984	0.23537	0.994298	0.0803852	0.0133884	12099166	TRUE
F_FGC_8W_embryo1_sc2	Female	FGC1	8W	6.86	45733356	43706182	18450425	0.422147	727286589	0.234935	0.994391	0.0871908	0.0135633	12240141	TRUE
F_FGC_8W_embryo1_sc3	Female	FGC1	8W	5.3535	35690028	33913128	10963684	0.323287	629915416	0.203481	0.993255	0.156969	0.0177695	10038192	TRUE
F_FGC_8W_embryo1_sc4	Female	FGC1	8W	3.57943	23862838	22475484	9147433	0.406996	421262584	0.13608	0.993591	0.108494	0.0170302	7229129	TRUE
F_FGC_8W_embryo1_sc5	Female	FGC1	8W	4.57487	30499112	28794702	8582359	0.298053	463124645	0.149603	0.992159	0.111246	0.0153754	7515456	TRUE
F_FGC_8W_embryo1_sc6	Female	FGC1	8W	5.80353	38690172	36667962	15052382	0.410505	644548590	0.208208	0.993426	0.0978567	0.0144906	10306393	TRUE
F_FGC_8W_embryo1_sc7	Female	FGC1	8W	6.19608	41307198	39501934	15630479	0.395689	690027334	0.222899	0.992509	0.104955	0.0133485	10966162	TRUE
F_FGC_8W_embryo1_sc8	Female	FGC1	8W	5.03909	33593942	32494566	13444025	0.413731	696921921	0.225126	0.996288	0.0898947	0.00857026	11236166	TRUE
F_FGC_8W_embryo1_sc9	Female	FGC1	8W	5.55091	37006094	35751794	15978783	0.446937	740612251	0.239239	0.996465	0.0985338	0.00756926	11997162	TRUE
F_FGC_8W_embryo1_sc10	Female	FGC1	8W	5.93857	39590460	37988306	16132594	0.424673	528439183	0.170701	0.996465	0.125582	0.00981434	8586319	TRUE
F_FGC_8W_embryo1_sc11	Female	FGC1	8W	6.06062	40404120	39058016	17000887	0.435273	688204739	0.22231	0.996467	0.0781551	0.00750006	11501052	TRUE
F_FGC_8W_embryo1_sc12	Female	FGC1	8W	5.76018	38401206	37070408	17307069	0.46687	713489697	0.230478	0.996388	0.0882127	0.00815613	11727239	TRUE
F_FGC_8W_embryo1_sc13	Female	FGC1	8W	5.67487	37832446	36422436	15505249	0.425706	713777879	0.230571	0.99612	0.0857747	0.00841277	11575286	TRUE
F_FGC_8W_embryo1_sc14	Female	FGC1	8W	6.76328	45088520	43353568	19217944	0.443284	495443906	0.160043	0.995856	0.131273	0.0104578	7632097	TRUE
F_FGC_8W_embryo1_sc15	Female	FGC1	8W	5.65442	37696142	36348192	16594300	0.456537	575881495	0.186027	0.995941	0.131911	0.0663572	9314959	FALSE
F_FGC_8W_embryo1_sc16	Female	FGC1	8W	5.57159	37143908	35890584	16394236	0.456784	684551524	0.22113	0.996227	0.120214	0.00753877	10934151	TRUE
F_FGC_8W_embryo1_sc17	Female	FGC1	8W	5.69231	37948714	36816874	16674914	0.452915	698256768	0.225557	0.995967	0.068804	0.00711769	11524597	TRUE
F_FGC_8W_embryo1_sc18	Female	FGC1	8W	7.2764	48509348	46973876	22218658	0.473	830223724	0.268187	0.996151	0.0898341	0.00734865	14084125	TRUE
F_FGC_8W_embryo1_sc19	Female	FGC1	8W	5.95235	39682310	38475530	18185952	0.472663	769851261	0.248685	0.996188	0.0890296	0.00713505	13097267	TRUE
F_FGC_8W_embryo1_sc20	Female	FGC1	8W	5.3461	35640688	34578882	16356265	0.473013	710454381	0.229498	0.995915	0.0739902	0.00721329	12079669	TRUE
F_FGC_8W_embryo1_sc21	Female	FGC1	8W	6.16887	41125772	39752712	17452953	0.439038	629409649	0.203318	0.996034	0.0811849	0.0089907	10839579	TRUE
F_FGC_8W_embryo1_sc22	Female	FGC1	8W	5.00095	33339644	31729154	13792961	0.434709	390898075	0.126272	0.994817	0.115824	0.0287429	6290339	FALSE
F_FGC_9W_embryo1_sc1	Female	FGC1	9W	5.01793	33452862	31357634	13061314	0.416527	488107835	0.157673	0.995567	0.0791406	0.00818859	8296628	TRUE
F_FGC_9W_embryo1_sc2	Female	FGC1	9W	3.75635	25042338	23998618	9789482	0.407919	523707381	0.169173	0.994456	0.116491	0.0102282	8841611	TRUE
F_FGC_9W_embryo1_sc3	Female	FGC1	9W	4.43203	29546900	28216894	11857348	0.420222	424638597	0.137171	0.995158	0.126158	0.0283393	6959109	FALSE
F_FGC_9W_embryo1_sc4	Female	FGC1	9W	5.10459	34030584	32614480	13424178	0.411602	628409061	0.202995	0.994731	0.0837078	0.00886034	10719050	TRUE
F_FGC_9W_embryo1_sc5	Female	FGC1	9W	3.96836	26455716	25315832	10145341	0.400751	518442669	0.167472	0.994786	0.0797983	0.00881374	8681882	TRUE
F_FGC_9W_embryo1_sc6	Female	FGC1	9W	3.24977	21665138	20602672	8429759	0.409159	352733945	0.113943	0.994991	0.157012	0.0110626	5766238	TRUE
F_FGC_9W_embryo1_sc7	Female	FGC1	9W	6.11784	40785612	39214090	10722785	0.273442	382599929	0.123591	0.995531	0.145837	0.00839124	5887365	TRUE
F_FGC_9W_embryo1_sc8	Female	FGC1	9W	4.97628	33175174	31864154	12888054	0.404469	380336676	0.12286	0.995483	0.131777	0.00996965	6197401	TRUE
F_FGC_9W_embryo1_sc9	Female	FGC1	9W	6.05736	40382412	38802080	17745644	0.457337	505400505	0.163259	0.995842	0.147937	0.0103199	8506012	TRUE
F_FGC_9W_embryo1_sc10	Female	FGC1	9W	4.89199	32613258	31423040	13712646	0.436388	521281553	0.168389	0.99565	0.103029	0.00789174	9178985	TRUE
F_FGC_9W_embryo1_sc11	Female	FGC1	9W	6.60208	44013872	41793536	17149599	0.410341	391681997	0.126525	0.995896	0.106543	0.0164174	6370743	TRUE
F_FGC_9W_embryo1_sc12	Female	FGC1	9W	4.30298	28686508	26588112	10514548	0.39546	413778810	0.133663	0.995429	0.0857729	0.00832671	6940415	TRUE
F_FGC_9W_embryo1_sc13	Female	FGC1	9W	5.76243	38416226	36755262	15302046	0.416323	469615755	0.1517	0.996008	0.105225	0.0104604	8244422	TRUE
F_FGC_9W_embryo1_sc14	Female	FGC1	9W	7.20241	48016060	46175338	19533265	0.423024	530083473	0.171233	0.995302	0.115577	0.0161154	8688244	TRUE
F_FGC_9W_embryo1_sc15	Female	FGC1	9W	6.9451	46300678	44618136	19672166	0.440901	773193833	0.249764	0.995174	0.371459	0.0108787	12839820	FALSE
F_FGC_9W_embryo1_sc16	Female	FGC1	9W	7.35129	49008586	47063504	17544101	0.372775	497887571	0.160832	0.995358	0.144626	0.00983634	8135507	TRUE
F_FGC_9W_embryo1_sc17	Female	FGC1	9W	7.75864	51724296	49864702	21052798	0.422198	796386353	0.257256	0.995259	0.104408	0.00859311	13426467	TRUE
F_FGC_9W_embryo1_sc18	Female	FGC1	9W	6.79785	45319008	42647068	17445404	0.409065	572629848	0.184976	0.996189	0.1083	0.0079521	9372767	TRUE
F_FGC_9W_embryo1_sc19	Female	FGC1	9W	6.66887	44459138	35163084	13919892	0.395867	214857738	0.0694054	0.99599	0.121372	0.0122595	3558553	TRUE
F_FGC_9W_embryo1_sc20	Female	FGC1	9W	6.00072	40004812	35870052	8871594	0.247326	220804296	0.0713263	0.996111	0.0904198	0.012265	3653985	TRUE
F_FGC_9W_embryo1_sc21	Female	FGC1	9W	6.06597	40439804	37422846	11278729	0.301386	301960035	0.097542	0.996477	0.0679171	0.00844559	4980295	TRUE
F_FGC_9W_embryo1_sc22	Female	FGC1	9W	6.58585	43905684	42342142	16559125	0.391079	417144164	0.13475	0.996475	0.10419	0.00823596	6575092	TRUE
F_FGC_9W_embryo1_sc23	Female	FGC1	9W	4.74782	31652154	29692244	12224972	0.411723	504767483	0.163055	0.995385	0.1257	0.00859155	8431635	TRUE
F_FGC_9W_embryo1_sc24	Female	FGC1	9W	6.016	40106670	38906776	16251232	0.417697	578260083	0.186795	0.996224	0.131374	0.00875738	8916920	TRUE
F_FGC_9W_embryo1_sc25	Female	FGC1	9W	6.34704	42313578	41234218	16896158	0.409761	790311889	0.255294	0.996169	0.103964	0.00728515	13362269	TRUE
F_FGC_9W_embryo1_sc26	Female	FGC1	9W	5.57919	37194616	33856810	13501369	0.398779	343493031	0.110958	0.995286	0.104592	0.0103283	5216208	TRUE
F_FGC_9W_embryo1_sc27	Female	FGC1	9W	5.15477	34365100	24832622	7074720	0.284896	378559565	0.122286	0.994695	0.121693	0.0226614	5756759	FALSE
F_FGC_9W_embryo1_sc28	Female	FGC1	9W	5.02863	33524218	31400212	11851290	0.377427	396377582	0.128042	0.995491	0.146269	0.00958366	6150058	TRUE
F_FGC_9W_embryo1_sc29	Female	FGC1	9W	6.26921	41794712	39251624	15394672	0.392205	617061998	0.199329	0.995273	0.134431	0.00812785	10107716	TRUE
F_FGC_9W_embryo1_sc30	Female	FGC1	9W	6.54542	43636136	40918162	15881652	0.388132	430418296	0.139038	0.995444	0.148948	0.0105379	6744850	TRUE
F_FGC_9W_embryo1_sc31	Female	FGC1	9W	5.01762	33450826	31888508	12985493	0.407215	466857663	0.150809	0.994853	0.127716	0.015248	7698921	TRUE
F_FGC_10W_embryo1_sc1	Female	FGC1	10W	8.05206	53680426	51754498	19722908	0.381086	703068725	0.227112	0.995994	0.0595109	0.00918764	11616104	TRUE
F_FGC_10W_embryo1_sc2	Female	FGC1	10W	8.08612	53907448	51958424	21910869	0.4217	509513794	0.164588	0.99665	0.0809684	0.0127862	7850989	TRUE
F_FGC_10W_embryo1_sc3	Female	FGC1	10W	7.19191	47946086	45276366	17658157	0.390008	616902271	0.199278	0.996732	0.0559308	0.00709334	10464659	TRUE
F_FGC_10W_embryo1_sc4	Female	FGC1	10W	6.72941	44862728	42996148	17546938	0.408105	471248369	0.152227	0.996832	0.0775899	0.00835435	7412756	TRUE
F_FGC_10W_embryo1_sc5	Female	FGC1	10W	8.12765	54184366	51922718	21694075	0.417815	804923787	0.260014	0.996519	0.458243	0.0364985	12642363	FALSE
F_FGC_10W_embryo1_sc6	Female	FGC1	10W	6.01454	40096950	36336026	14418220	0.396802	419911307	0.135644	0.996433	0.0982585	0.00848489	6798196	TRUE
F_FGC_10W_embryo1_sc7	Female	FGC1	10W	7.0924	47282654	45618688	18033422	0.395308	565689660	0.182734	0.996474	0.111334	0.00804867	8814395	TRUE
F_FGC_10W_embryo1_sc8	Female	FGC1	10W	8.3688	55791994	53845532	23271107	0.432183	642708009	0.207614	0.996395	0.081654	0.00717101	10774969	TRUE
F_FGC_10W_embryo1_sc9	Female	FGC1	10W	8.94867	59657814	57802478	26142723	0.452277	823148616	0.265901	0.996623	0.077275	0.0063818	13260698	TRUE
F_FGC_10W_embryo1_sc10	Female	FGC1	10W	6.28941	41929394	40214100	17178301	0.427171	505436868	0.163271	0.996439	0.113177	0.0116356	7795752	TRUE
F_FGC_10W_embryo1_sc11	Female	FGC1	10W	7.61371	50758066	48969802	21275597	0.434464	561057690	0.181238	0.996406	0.0703534	0.00819348	8715021	TRUE
F_FGC_10W_embryo1_sc12	Female	FGC1	10W	6.42821	42854720	41259408	14565673	0.353027	587284961	0.18971	0.996029	0.0749588	0.0116637	9791735	TRUE
F_FGC_10W_embryo1_sc13	Female	FGC1	10W	7.6661	51107332	49203128	20134435	0.40921	679372056	0.219457	0.996233	0.0704937	0.00721224	11283806	TRUE
F_FGC_10W_embryo1_sc14	Female	FGC1	10W	8.3458	55638674	51349320	19873328	0.387022	260984131	0.0843055	0.996451	0.0874116	0.0150924	4280216	TRUE
F_FGC_10W_embryo1_sc15	Female	FGC1	10W	6.85656	45710408	44236766	19728445	0.445974	598132418	0.193214	0.996186	0.067367	0.00944304	10311746	TRUE
F_FGC_10W_embryo1_sc16	Female	FGC1	10W	7.14585	47638974	45971736	19642534	0.427274	482390314	0.155826	0.996222	0.0732409	0.0112907	8132772	TRUE
F_FGC_10W_embryo1_sc17	Female	FGC1	10W	6.68168	44544542	42901638	19144463	0.446241	508595538	0.164291	0.996104	0.0984615	0.0166972	8606603	TRUE
F_FGC_10W_embryo1_sc18	Female	FGC1	10W	7.31067	48737814	46695536	19652541	0.420866	534922415	0.172796	0.99603	0.110299	0.0100147	8619128	TRUE
F_FGC_10W_embryo1_sc19	Female	FGC1	10W	7.56721	50448060	48327658	20501077	0.42421	439330321	0.141917	0.996146	0.108352	0.0112173	6900221	TRUE
F_FGC_10W_embryo1_sc20	Female	FGC1	10W	6.82066	45471086	43673980	17480476	0.400249	470497894	0.151985	0.996143	0.10988	0.0110346	7491576	TRUE
F_FGC_10W_embryo1_sc21	Female	FGC1	10W	6.89469	45964582	44006800	18888556	0.429219	454008568	0.146658	0.996461	0.0789254	0.00774531	7081309	TRUE
F_FGC_17W_embryo1_sc1	Female	FGC1	17W	6.86495	45766356	44071668	18970305	0.430442	501853103	0.162113	0.996204	0.0700558	0.0109974	7885023	TRUE
F_FGC_17W_embryo1_sc2	Female	FGC1	17W	5.2627	35084656	33548792	14435378	0.43028	394836603	0.127544	0.995917	0.0847981	0.0213255	6026927	FALSE
F_FGC_17W_embryo1_sc3	Female	FGC1	17W	8.13247	54216484	49880310	13353443	0.26771	479138071	0.154776	0.996036	0.06939	0.0102992	7636585	TRUE
F_FGC_17W_embryo1_sc4	Female	FGC1	17W	6.0889	40592700	38944984	17015327	0.436907	420292041	0.135767	0.996126	0.0790249	0.0143446	6506382	TRUE
F_FGC_17W_embryo1_sc5	Female	FGC1	17W	6.92298	46153204	44146672	19333450	0.437937	462708812	0.149469	0.996309	0.0865919	0.00873066	7505608	TRUE
F_FGC_17W_embryo1_sc6	Female	FGC1	17W	6.2286	41524000	40108770	15563858	0.388041	489664430	0.158176	0.996174	0.0962499	0.00927957	7684224	TRUE
F_FGC_17W_embryo1_sc7	Female	FGC1	17W	6.81847	45456474	43771688	19443868	0.444211	607544496	0.196255	0.995886	0.0835173	0.00925784	10291762	TRUE
F_FGC_17W_embryo1_sc8	Female	FGC1	17W	5.628	37519990	36167822	14815421	0.40963	405262668	0.130912	0.996174	0.0747813	0.00806754	6381386	TRUE
F_FGC_17W_embryo1_sc9	Female	FGC3	17W	5.97934	39862234	38557702	16391109	0.425106	608407748	0.196534	0.996085	0.0843242	0.00782055	9544750	TRUE
F_FGC_17W_embryo1_sc10	Female	FGC3	17W	5.64045	37602984	36454688	16903684	0.46369	622875633	0.201207	0.996206	0.0668171	0.00743845	9932520	TRUE
F_FGC_17W_embryo1_sc11	Female	FGC3	17W	5.69628	37975178	36705920	16586450	0.451874	679930681	0.219638	0.995962	0.0766832	0.00716262	10833165	TRUE
F_FGC_17W_embryo1_sc12	Female	FGC3	17W	6.48398	43226554	41701242	19576794	0.469453	693599765	0.224053	0.995996	0.0954093	0.00747635	11053152	TRUE
F_FGC_17W_embryo1_sc13	Female	FGC3	17W	7.5419	50279344	48812924	22967770	0.470526	726536298	0.234693	0.996089	0.0850373	0.00735503	11600323	TRUE
F_FGC_17W_embryo1_sc14	Female	FGC3	17W	7.46983	49798878	48308502	22761622	0.471172	734635379	0.237309	0.996331	0.0787887	0.00714363	11887643	TRUE
F_FGC_17W_embryo1_sc15	Female	FGC3	17W	6.26221	41748060	40280580	18790226	0.466484	643005481	0.20771	0.9964	0.0815327	0.00979025	10361588	TRUE
F_FGC_17W_embryo1_sc16	Female	FGC3	17W	7.45593	49706190	46868290	19886338	0.424303	833086103	0.269111	0.996182	0.084053	0.00945085	12861933	TRUE
F_FGC_17W_embryo1_sc17	Female	FGC3	17W	6.47021	43134730	41762740	18041195	0.431993	748998741	0.241949	0.996171	0.0688905	0.0067488	11746968	TRUE
F_FGC_17W_embryo1_sc18	Female	FGC3	17W	6.25199	41679918	40246464	18561214	0.461189	735999268	0.237749	0.996002	0.0788633	0.00645389	10827880	TRUE
F_FGC_17W_embryo1_sc19	Female	FGC3	17W	6.47595	43173014	41860894	14611840	0.349057	616228399	0.19906	0.996005	0.0818136	0.00748939	10008246	TRUE
F_FGC_17W_embryo1_sc20	Female	FGC3	17W	6.72778	44851876	43281374	18431108	0.425844	702929405	0.227067	0.996334	0.087673	0.00669055	10007852	TRUE
F_FGC_17W_embryo1_sc21	Female	FGC3	17W	6.6756	44503970	42699664	18002344	0.421604	728160964	0.235217	0.996281	0.0823539	0.00662975	11785872	TRUE
F_FGC_17W_embryo1_sc22	Female	FGC3	17W	7.47992	49866136	48198946	21276325	0.441427	766103745	0.247474	0.99606	0.0716846	0.00638679	12059404	TRUE
F_FGC_21W_embryo1_sc1	Female	FGC1	21W	3.6197	24131308	23289252	8615826	0.369949	427562093	0.138115	0.995829	0.089622	0.00817851	6978001	TRUE
F_FGC_21W_embryo1_sc2	Female	FGC1	21W	6.38878	42591876	40976610	17392237	0.424443	334298320	0.107988	0.996543	0.0742869	0.00963222	5398517	TRUE
F_FGC_21W_embryo1_sc3	Female	FGC1	21W	5.67617	37841144	36593402	9592529	0.262138	293130632	0.0946898	0.996527	0.0789173	0.00840997	4652653	TRUE
F_FGC_21W_embryo1_sc4	Female	FGC1	21W	5.6898	37932026	36585214	17656351	0.482609	520955482	0.168284	0.996453	0.0731218	0.00744205	8610263	TRUE
F_FGC_21W_embryo1_sc5	Female	FGC1	21W	4.72054	31470280	30453514	8552247	0.28083	371178426	0.119902	0.995925	0.070907	0.00872289	6106116	TRUE
F_FGC_21W_embryo1_sc6	Female	FGC1	21W	6.70486	44699046	43096182	19269111	0.447119	619417189	0.20009	0.996271	0.069547	0.00769091	10286418	TRUE
F_FGC_21W_embryo1_sc7	Female	FGC1	21W	5.17194	34479594	33206798	14745783	0.444059	401967098	0.129847	0.996165	0.0827579	0.0120904	6066721	TRUE
F_FGC_21W_embryo1_sc8	Female	FGC1	21W	7.84148	52276562	50336914	22501291	0.447014	655839799	0.211856	0.996242	0.0853816	0.00726553	10683727	TRUE
F_FGC_21W_embryo1_sc9	Female	FGC1	21W	5.93834	39588962	38070938	17304256	0.454527	410005671	0.132444	0.996263	0.0597511	0.00901518	6243363	TRUE
F_FGC_21W_embryo1_sc10	Female	FGC1	21W	4.62352	30823484	29568768	12658273	0.428096	426361155	0.137727	0.996302	0.0876411	0.00848117	6415816	TRUE
F_FGC_21W_embryo1_sc11	Female	FGC1	21W	7.00469	46697940	45056384	20744207	0.460405	526671915	0.17013	0.99642	0.0733648	0.00832791	8789875	TRUE
F_FGC_21W_embryo1_sc12	Female	FGC1	21W	7.02863	46857556	45123962	18071917	0.400495	706673628	0.228276	0.996086	0.0671306	0.00792401	11190731	TRUE
F_FGC_21W_embryo1_sc13	Female	FGC1	21W	2.94644	19642934	18898458	9052499	0.479007	419011981	0.135353	0.995625	0.0778502	0.00864355	6785279	TRUE
F_FGC_21W_embryo1_sc14	Female	FGC1	21W	6.40616	42707760	40830170	18170082	0.445016	480509827	0.155219	0.995956	0.0830801	0.00879673	7346596	TRUE
F_FGC_21W_embryo1_sc15	Female	FGC1	21W	7.39371	49291374	47342148	21036946	0.44436	557005604	0.179929	0.995892	0.0890882	0.00906828	8497600	TRUE
F_FGC_21W_embryo1_sc16	Female	FGC1	21W	4.87608	32507198	31275638	13691387	0.437765	441996195	0.142778	0.995891	0.106581	0.0302568	6685499	FALSE
F_FGC_21W_embryo1_sc17	Female	FGC1	21W	6.69767	44651102	43011248	19200106	0.446397	721751586	0.233147	0.995823	0.0860395	0.00817622	11344033	TRUE
F_FGC_21W_embryo1_sc18	Female	FGC1	21W	9.4084	62722660	60012210	26318726	0.438556	573313370	0.185197	0.996299	0.128209	0.0125672	8570513	TRUE
F_FGC_21W_embryo1_sc19	Female	FGC1	21W	3.52573	23504850	22511770	8683064	0.385712	452153943	0.146059	0.995721	0.0977364	0.0362585	7157003	FALSE
F_FGC_21W_embryo1_sc20	Female	FGC3	21W	4.04713	26980838	25922610	11354462	0.438014	440693573	0.142357	0.99617	0.0881883	0.0126389	7096373	TRUE
F_FGC_21W_embryo1_sc21	Female	FGC3	21W	4.72595	31506310	30405386	14982447	0.492756	506331180	0.16356	0.996554	0.0853973	0.0121148	8242588	TRUE
F_FGC_21W_embryo1_sc22	Female	FGC3	21W	3.73984	24932246	23775544	6858159	0.288454	351852481	0.113659	0.995978	0.0902761	0.0164053	5667070	TRUE
F_FGC_21W_embryo1_sc23	Female	FGC3	21W	4.20494	28032936	26900942	8572763	0.318679	348986837	0.112733	0.996007	0.0930522	0.0159756	5462518	TRUE
F_FGC_21W_embryo1_sc24	Female	FGC3	21W	4.19029	27935296	26853648	13306342	0.495513	359581601	0.116155	0.996372	0.0940384	0.0150141	5833071	TRUE
F_FGC_21W_embryo1_sc25	Female	FGC3	21W	5.02401	33493424	32075758	14988424	0.467282	448285776	0.144809	0.99619	0.0980581	0.00798141	7232004	TRUE
F_FGC_21W_embryo1_sc26	Female	FGC3	21W	3.28256	21883766	21266206	9077402	0.426846	127247822	0.0411048	0.996156	0.0945456	0.0132742	2062421	TRUE
F_FGC_21W_embryo1_sc27	Female	FGC3	21W	6.13995	40932996	39470992	17514699	0.443736	717028143	0.231621	0.9956	0.0865673	0.00754506	11292304	TRUE
F_FGC_21W_embryo1_sc28	Female	FGC3	21W	5.40851	36056756	34709714	15651764	0.450933	533642519	0.172382	0.995581	0.0911931	0.00807063	8273893	TRUE
F_FGC_21W_embryo1_sc29	Female	FGC3	21W	5.55849	37056604	35703306	16737378	0.468791	660267904	0.213286	0.995572	0.0787699	0.0276165	10424302	FALSE
F_FGC_21W_embryo1_sc30	Female	FGC3	21W	4.75522	31701462	30708842	14122647	0.459889	655105709	0.211618	0.995925	0.0735375	0.0103852	10417130	TRUE
F_FGC_21W_embryo1_sc31	Female	FGC3	21W	5.87502	39166798	37740470	16998077	0.450394	716719583	0.231521	0.995727	0.0904323	0.0145307	11353738	TRUE
F_FGC_21W_embryo1_sc32	Female	FGC3	21W	5.34997	35666448	34364178	15375616	0.447432	630648013	0.203718	0.995865	0.0879814	0.00773212	9854455	TRUE
F_FGC_21W_embryo1_sc33	Female	FGC3	21W	7.89797	52653154	50693564	22795422	0.449671	827445679	0.267289	0.995681	0.0869509	0.00738704	13083336	TRUE
F_FGC_21W_embryo1_sc34	Female	FGC3	21W	7.03504	46900274	45307804	20602095	0.454714	769160427	0.248461	0.995753	0.091494	0.00722737	12040521	TRUE
F_FGC_21W_embryo1_sc35	Female	FGC3	21W	7.72311	51487420	49862836	23311353	0.46751	783755494	0.253176	0.996061	0.089572	0.00746363	12530075	TRUE
F_FGC_21W_embryo1_sc36	Female	FGC4	21W	4.29358	28623872	27252208	11358078	0.416776	504629155	0.16301	0.996367	0.12421	0.0126671	8653987	TRUE
F_FGC_21W_embryo1_sc37	Female	FGC4	21W	4.0989	27325972	26014584	10809070	0.4155	439147543	0.141858	0.996173	0.0679981	0.0122851	7270783	TRUE
F_FGC_21W_embryo1_sc38	Female	FGC4	21W	4.54311	30287400	29009928	5598195	0.192975	321128991	0.103734	0.99573	0.0969546	0.0306031	5302513	FALSE
F_FGC_21W_embryo1_sc39	Female	FGC4	21W	5.08061	33870734	32482234	11793430	0.363073	554936075	0.179261	0.995911	0.0765727	0.00833696	9005762	TRUE
F_FGC_21W_embryo1_sc40	Female	FGC4	21W	5.33442	35562828	34159004	10479165	0.306776	486384003	0.157116	0.996135	0.0824634	0.00896826	8068316	TRUE
F_FGC_21W_embryo1_sc41	Female	FGC4	21W	6.33487	42232472	40622268	17072305	0.42027	477440419	0.154227	0.996881	0.0865291	0.00774055	7807512	TRUE
F_FGC_21W_embryo1_sc42	Female	FGC4	21W	8.3132	55421330	53514202	23195521	0.433446	733883506	0.237066	0.996713	0.088879	0.00673954	11942581	TRUE
F_FGC_21W_embryo1_sc43	Female	FGC4	21W	8.79755	58650342	56532938	17610809	0.311514	603479826	0.194942	0.996456	0.146865	0.0166399	9605605	TRUE
F_FGC_21W_embryo1_sc44	Female	FGC4	21W	5.30491	35366084	34267006	15825991	0.461843	696836506	0.225099	0.996032	0.0852984	0.00685587	10951349	TRUE
F_FGC_21W_embryo1_sc45	Female	FGC4	21W	5.12016	34134420	33144280	16103255	0.485853	675833638	0.218314	0.995888	0.0836727	0.00802952	10671808	TRUE
F_FGC_21W_embryo1_sc46	Female	FGC4	21W	5.38901	35926700	34795842	16703388	0.48004	635597304	0.205317	0.995722	0.0881055	0.0107999	10069853	TRUE
F_FGC_21W_embryo1_sc47	Female	FGC4	21W	5.65757	37717118	36581812	17172259	0.469421	693127209	0.2239	0.995675	0.0813974	0.00743778	11186865	TRUE
F_FGC_21W_embryo1_sc48	Female	FGC4	21W	5.41291	36086070	35100480	16476929	0.469422	668286274	0.215876	0.996035	0.0848035	0.00802044	10731357	TRUE
F_FGC_21W_embryo1_sc49	Female	FGC4	21W	6.18416	41227734	39929504	18250758	0.457074	735626041	0.237629	0.996322	0.0892814	0.0070652	11607984	TRUE
F_FGC_21W_embryo1_sc50	Female	FGC4	21W	5.02236	33482396	32451400	14540488	0.44807	644429050	0.208169	0.996338	0.0845002	0.00756001	10091904	TRUE
F_FGC_21W_embryo1_sc51	Female	FGC4	21W	7.00347	46689832	45420850	20598221	0.453497	730899546	0.236102	0.996208	0.0901069	0.00712037	11499221	TRUE
F_FGC_21W_embryo1_sc52	Female	FGC4	21W	6.78901	45260092	43785986	19082020	0.435802	661164235	0.213575	0.995959	0.0763572	0.00802454	10126437	TRUE
F_FGC_21W_embryo1_sc53	Female	FGC4	21W	6.7192	44794676	43523564	19640338	0.451258	786260933	0.253985	0.996148	0.064682	0.00678217	12343355	TRUE
F_FGC_21W_embryo1_sc54	Female	FGC4	21W	5.96114	39740910	38568044	16069724	0.416659	698264327	0.22556	0.996115	0.0800198	0.00689488	11050255	TRUE
F_Soma_8W_embryo1_sc1	Female	Soma	8W	5.98615	39907638	37787334	14927761	0.395047	455262645	0.147063	0.994325	0.715073	0.0172607	6749694	TRUE
F_Soma_8W_embryo1_sc2	Female	Soma	8W	5.71383	38092210	36140692	10742052	0.297229	462589721	0.14943	0.996152	0.656136	0.0110783	7164758	TRUE
F_Soma_8W_embryo1_sc3	Female	Soma	8W	5.57955	37197010	36084584	15455297	0.428307	444453428	0.143571	0.99601	0.680697	0.0286966	6593646	FALSE
F_Soma_8W_embryo1_sc4	Female	Soma	8W	6.83519	45567934	43874836	17960642	0.409361	625516461	0.20206	0.99651	0.681378	0.00826727	9504951	TRUE
F_Soma_8W_embryo1_sc5	Female	Soma	8W	5.71021	38068074	36872068	12571316	0.340944	464094019	0.149916	0.996522	0.67386	0.00807483	7063737	TRUE
F_Soma_8W_embryo1_sc6	Female	Soma	8W	5.87564	39170910	37837228	16395506	0.433317	494417603	0.159711	0.996572	0.681581	0.0101502	7547714	TRUE
F_Soma_8W_embryo1_sc7	Female	Soma	8W	5.87094	39139616	37866068	16791135	0.443435	446850189	0.144346	0.996722	0.674245	0.0119866	6643803	TRUE
F_Soma_8W_embryo1_sc8	Female	Soma	8W	5.61139	37409254	35453166	14443851	0.407407	302085448	0.0975825	0.995575	0.685664	0.0143534	4530420	TRUE
F_Soma_8W_embryo1_sc9	Female	Soma	8W	6.42336	42822410	40754384	16865537	0.413834	465541188	0.150383	0.99531	0.689081	0.0162252	7059177	TRUE
F_Soma_8W_embryo1_sc10	Female	Soma	8W	7.62021	50801374	48161252	19044590	0.395434	407273851	0.131561	0.995824	0.681954	0.0128655	6179737	TRUE
F_Soma_8W_embryo1_sc11	Female	Soma	8W	5.93013	39534178	37626912	15546980	0.413188	384647723	0.124253	0.995995	0.688792	0.0139325	5721498	TRUE
F_Soma_8W_embryo1_sc12	Female	Soma	8W	6.00939	40062568	38207456	16373867	0.428552	366482327	0.118385	0.995682	0.689515	0.0136018	5497576	TRUE
F_Soma_8W_embryo1_sc13	Female	Soma	8W	5.02167	33477814	31819096	10480214	0.329369	359260532	0.116052	0.995131	0.670468	0.0117775	5458613	TRUE
F_Soma_8W_embryo1_sc14	Female	Soma	8W	6.9405	46269992	44781050	20237008	0.45191	611103201	0.197404	0.996277	0.683657	0.00991144	9293988	TRUE
F_Soma_9W_embryo1_sc1	Female	Soma	9W	6.01591	40106056	38864144	17303105	0.44522	587892928	0.189907	0.996314	0.68195	0.00879536	8776721	TRUE
F_Soma_9W_embryo1_sc2	Female	Soma	9W	6.30444	42029598	40442496	17193454	0.425133	546859431	0.176652	0.996371	0.674883	0.00842858	7979290	TRUE
F_Soma_9W_embryo1_sc3	Female	Soma	9W	6.74116	44941088	43413502	18764935	0.432237	615608310	0.19886	0.996117	0.666165	0.00852749	9283122	TRUE
F_Soma_9W_embryo1_sc4	Female	Soma	9W	7.88051	52536732	50753180	22514533	0.443608	699186400	0.225858	0.996418	0.654725	0.009698	10781379	TRUE
F_Soma_9W_embryo1_sc5	Female	Soma	9W	6.02833	40188836	37762524	9189323	0.243345	386401576	0.124819	0.995417	0.657921	0.0098089	5827630	TRUE
F_Soma_9W_embryo1_sc6	Female	Soma	9W	7.06241	47082728	44909748	18950236	0.421963	581393808	0.187807	0.995135	0.669151	0.0106466	9153953	TRUE
F_Soma_9W_embryo1_sc7	Female	Soma	9W	5.37549	35836582	34210466	15238279	0.445427	484428655	0.156485	0.995674	0.661531	0.0106514	7625033	TRUE
F_Soma_9W_embryo1_sc8	Female	Soma	9W	5.69104	37940242	35669590	13605555	0.381433	395925840	0.127896	0.995502	0.665037	0.0101381	5941034	TRUE
F_Soma_9W_embryo1_sc9	Female	Soma	9W	4.80279	32018618	29223690	10529057	0.360292	374772363	0.121062	0.995366	0.661321	0.0103758	5572608	TRUE
F_Soma_9W_embryo1_sc10	Female	Soma	9W	7.53913	50260862	24578782	5742595	0.23364	324312433	0.104762	0.995091	0.770754	0.00989077	3695572	TRUE
F_Soma_9W_embryo1_sc11	Female	Soma	9W	7.36048	49069856	46353258	19472176	0.420082	540305300	0.174534	0.995572	0.660319	0.0122556	8800282	TRUE
F_Soma_9W_embryo1_sc12	Female	Soma	9W	6.75265	45017690	42944568	18662104	0.434563	509766335	0.164669	0.995499	0.655279	0.0112307	8149303	TRUE
F_Soma_9W_embryo1_sc13	Female	Soma	9W	6.15845	41056364	37168600	16213569	0.436217	595928015	0.192502	0.995352	0.642017	0.0103791	9816584	TRUE
F_Soma_9W_embryo1_sc14	Female	Soma	9W	7.09043	47269558	44554576	19183314	0.430558	511971699	0.165382	0.99523	0.676424	0.0109343	7916418	TRUE
F_Soma_9W_embryo1_sc15	Female	Soma	9W	6.87316	45821048	43607988	15934533	0.365404	536810845	0.173406	0.99531	0.664483	0.0124251	8447722	TRUE
F_Soma_17W_embryo1_sc1	Female	Soma	17W	6.55763	43717524	42010380	18592363	0.442566	437180750	0.141222	0.996029	0.716656	0.00798136	6156614	TRUE
F_Soma_17W_embryo1_sc2	Female	Soma	17W	5.80021	38668062	37239870	14062385	0.377616	466656237	0.150744	0.996037	0.702011	0.00808145	6430411	TRUE
F_Soma_17W_embryo1_sc3	Female	Soma	17W	6.44521	42968070	41580128	18143030	0.436339	472754364	0.152714	0.996021	0.704939	0.0101064	7199989	TRUE
F_Soma_17W_embryo1_sc4	Female	Soma	17W	7.07198	47146510	45510580	16174895	0.35541	439047469	0.141825	0.996249	0.714057	0.00771165	6524702	TRUE
F_Soma_17W_embryo1_sc5	Female	Soma	17W	6.26475	41765030	40353504	18204431	0.451124	574566458	0.185602	0.996193	0.703088	0.00814745	8796787	TRUE
F_Soma_17W_embryo1_sc6	Female	Soma	17W	5.66956	37797060	36339814	14951361	0.411432	382236543	0.123474	0.996025	0.700582	0.00907897	5503579	TRUE
F_Soma_21W_embryo1_sc1	Female	Soma	21W	6.40147	42676460	40987174	15271531	0.372593	574253260	0.185501	0.996065	0.681063	0.00896601	8976474	TRUE
F_Soma_21W_embryo1_sc2	Female	Soma	21W	6.25876	41725068	40495326	11206443	0.276734	470156542	0.151874	0.996224	0.607592	0.0082303	7040428	TRUE
F_Soma_21W_embryo1_sc3	Female	Soma	21W	4.69782	31318786	29822096	12369417	0.414774	363403013	0.11739	0.996148	0.678513	0.0102486	5412176	TRUE
F_Soma_21W_embryo1_sc4	Female	Soma	21W	8.05638	53709176	51810718	21671629	0.418285	411880377	0.133049	0.99684	0.665662	0.0128815	6400560	TRUE
F_Soma_21W_embryo1_sc5	Female	Soma	21W	7.12269	47484590	45626616	19745959	0.432773	385412145	0.124499	0.996632	0.661266	0.0128603	5875289	TRUE
F_Soma_21W_embryo1_sc6	Female	Soma	21W	5.31892	35459438	34004744	13679719	0.402289	277690729	0.0897023	0.99662	0.670656	0.014026	4197624	TRUE
F_Soma_21W_embryo1_sc7	Female	Soma	21W	8.1256	54170662	51993254	21807046	0.419421	633547717	0.204655	0.996545	0.584348	0.00977192	9941792	TRUE
F_Soma_21W_embryo1_sc8	Female	Soma	21W	5.7569	38379344	36711954	9883619	0.269221	225006965	0.0726839	0.996258	0.670651	0.0121751	3424840	TRUE
F_Soma_21W_embryo1_sc9	Female	Soma	21W	3.34058	22270554	21516048	9370047	0.435491	227024119	0.0733355	0.996625	0.655998	0.0123053	3469761	TRUE
F_Soma_21W_embryo1_sc10	Female	Soma	21W	4.07803	27186862	26379582	11438759	0.433622	266973946	0.0862404	0.996585	0.65673	0.0205811	4246229	FALSE
F_Soma_21W_embryo1_sc11	Female	Soma	21W	4.91129	32741904	31012730	13156337	0.424224	416050518	0.134397	0.996189	0.677193	0.0111983	6358126	TRUE
F_Soma_21W_embryo1_sc12	Female	Soma	21W	5.51859	36790632	34878984	13768725	0.394757	369104378	0.119232	0.996324	0.706949	0.0106103	5665101	TRUE
F_Soma_21W_embryo1_sc13	Female	Soma	21W	5.46901	36460068	34701142	12924715	0.372458	387778352	0.125264	0.995915	0.705514	0.0121212	5849765	TRUE
F_Soma_21W_embryo1_sc14	Female	Soma	21W	6.73943	44929550	42304652	14819152	0.350296	317843939	0.102673	0.99643	0.660705	0.0110414	4961755	TRUE
F_Soma_21W_embryo1_sc15	Female	Soma	21W	4.10072	27338106	26114560	3826837	0.14654	213724092	0.0690392	0.995747	0.66451	0.0128597	3211098	FALSE
F_Soma_21W_embryo1_sc16	Female	Soma	21W	7.34786	48985724	47163864	20140121	0.427024	538701385	0.174016	0.996821	0.694268	0.00887763	7922608	TRUE
F_Soma_21W_embryo1_sc17	Female	Soma	21W	7.51428	50095200	48118568	9485399	0.197126	315368508	0.101873	0.996607	0.655547	0.0116131	5026071	FALSE
