# Supplementary material for: Dissecting the epigenomic dynamics of human fetal germ cell development at single-cell resolution
Source: Cell Res. 2020 Sep 3;31(4):463–77. doi: 10.1038/s41422-020-00401-9 (PMC8115345; doi:10.1038/s41422-020-00401-9)
Supplement: Supplementary file 9 — Supplementary information, Table S2 [file 41422_2020_401_MOESM9_ESM.xlsx]

## Sheet: Table.scCOOL-seq.318sc.xten-Bas
Sample	Gender	Cell Type	Developmental Stage	Total Sequencing Bases (Gb)	Total Sequencing Reads	Reads After Trimming	Uniquely Mappable Reads	Map Efficiency	Coveraged Bases	Fraction of Genome Covered	Bisulfite Conversion Rate	Mean Methylation Level of WCG(1X)	Mean Methylation Level of GCH(1X)	No.of unique WCG covered (1×)	No.of unique GCH covered (1×)	Pass Quality Control (True or False)
M_FGC_7W_embryo3_COOL_sc1	Male	FGC2	7W	5.31314	35420962	27789472	10283867	0.370063	530885539	0.171492	0.995094	0.0817763	0.220189	3332760	27200566	TRUE
M_FGC_7W_embryo3_COOL_sc2	Male	FGC2	7W	5.17032	34468816	31337126	11102118	0.35428	346333585	0.111876	0.995362	0.0971764	0.239782	2118685	17185803	TRUE
M_FGC_7W_embryo3_COOL_sc3	Male	FGC2	7W	5.16658	34443874	32707962	13421492	0.410343	476381731	0.153885	0.994979	0.104719	0.24877	2930928	23841735	TRUE
M_FGC_7W_embryo3_COOL_sc4	Male	FGC2	7W	5.12501	34166720	32456824	12625171	0.388984	396193920	0.127982	0.993461	0.0873212	0.245151	2598320	20603784	TRUE
M_FGC_7W_embryo3_COOL_sc5	Male	FGC2	7W	6.18868	41257836	38634400	14837945	0.38406	288358155	0.0931481	0.995458	0.121172	0.222295	1764859	14256175	TRUE
M_FGC_7W_embryo3_COOL_sc6	Male	FGC2	7W	5.73634	38242270	36358498	14039575	0.386143	332572965	0.107431	0.995787	0.102714	0.207284	2038392	16464860	TRUE
M_FGC_7W_embryo3_COOL_sc7	Male	FGC2	7W	4.76498	31766564	29592026	9953073	0.336343	324855415	0.104938	0.995436	0.103856	0.219673	1971707	16080226	TRUE
M_FGC_7W_embryo3_COOL_sc8	Male	FGC2	7W	5.76313	38420836	35899826	13863823	0.386181	469512472	0.151666	0.995142	0.115204	0.214498	2923677	23757303	TRUE
M_FGC_7W_embryo3_COOL_sc9	Male	FGC2	7W	5.81379	38758590	36219984	13141941	0.362837	349705225	0.112965	0.995134	0.176577	0.228611	1910772	16048731	TRUE
M_FGC_7W_embryo3_COOL_sc10	Male	FGC2	7W	5.16499	34433270	32726272	10776990	0.329307	248535960	0.0802844	0.995029	0.118356	0.22319	1515571	12210073	TRUE
M_FGC_7W_embryo3_COOL_sc11	Male	FGC2	7W	5.79605	38640358	32133128	12240389	0.380927	669364602	0.216224	0.995195	0.337374	0.419412	3579976	30662230	FALSE
M_FGC_7W_embryo3_COOL_sc12	Male	FGC2	7W	7.2428	48285356	16304816	3783143	0.232026	212374150	0.0686031	0.994726	0.081598	0.204615	1140177	9569992	FALSE
M_FGC_7W_embryo3_COOL_sc13	Male	FGC2	7W	8.22586	54839088	29760976	7443051	0.250094	357631319	0.115525	0.993008	0.139641	0.183987	1880608	16103780	TRUE
M_FGC_7W_embryo3_COOL_sc14	Male	FGC2	7W	5.95134	39675612	28675682	8390062	0.292585	303163076	0.0979306	0.986207	0.1387	0.220566	1591923	13564938	TRUE
M_FGC_7W_embryo3_COOL_sc15	Male	FGC2	7W	7.65007	51000488	47232898	23108970	0.489256	436437167	0.140982	0.99537	0.439981	0.185746	2344816	19950350	FALSE
M_FGC_7W_embryo3_COOL_sc16	Male	FGC2	7W	6.97246	46483078	23592752	6427815	0.272449	382695921	0.123622	0.994509	0.0674459	0.236778	2183146	18263469	TRUE
M_FGC_7W_embryo3_COOL_sc17	Male	FGC2	7W	8.78708	58580536	26210734	6859749	0.261715	336029840	0.108547	0.99505	0.232377	0.229526	1786965	15148984	FALSE
M_FGC_7W_embryo3_COOL_sc18	Male	FGC2	7W	6.13287	40885790	38893572	16560169	0.425782	555030115	0.179291	0.994288	0.112726	0.296109	2980794	25544311	TRUE
M_FGC_7W_embryo3_COOL_sc19	Male	FGC2	7W	6.53152	43543478	23879982	8892320	0.372375	555320772	0.179385	0.99517	0.411307	0.266914	3060744	26208057	FALSE
M_FGC_7W_embryo3_COOL_sc20	Male	FGC2	7W	7.99422	53294786	33935120	11300095	0.332991	595488380	0.19236	0.995735	0.291789	0.220797	3056238	26658429	FALSE
M_FGC_7W_embryo3_COOL_sc21	Male	FGC2	7W	9.0197	60131330	52974572	14849990	0.280323	653239402	0.211015	0.994734	0.529145	0.16182	3190378	27961949	FALSE
M_FGC_7W_embryo3_COOL_sc22	Male	FGC2	7W	4.78499	31899948	17962420	4968063	0.276581	174193900	0.0562697	0.995094	0.114016	0.227073	981062	8048141	FALSE
M_FGC_7W_embryo3_COOL_sc23	Male	FGC2	7W	5.61744	37449600	18087878	4016976	0.222081	127220227	0.0410959	0.995612	0.10766	0.205014	685482	5705602	FALSE
M_FGC_7W_embryo3_COOL_sc24	Male	FGC2	7W	7.56547	50436436	48251164	21824827	0.452317	594533373	0.192052	0.995294	0.333277	0.339562	3658677	29929546	FALSE
M_FGC_8W_embryo1_COOL_sc1	Male	FGC2	8W	5.23755	34916978	33608570	13921793	0.414233	658145794	0.2126	0.99465	0.0743666	0.227632	4496892	35799609	TRUE
M_FGC_8W_embryo1_COOL_sc2	Male	FGC2	8W	5.52699	36846598	35189500	14280318	0.405812	708020535	0.228711	0.994049	0.0526903	0.254781	4638340	37378068	TRUE
M_FGC_8W_embryo1_COOL_sc3	Male	FGC2	8W	4.2877	28584658	27240820	9689406	0.355694	412332734	0.133196	0.99398	0.0937335	0.219452	2567059	20785699	TRUE
M_FGC_8W_embryo1_COOL_sc4	Male	FGC2	8W	11.6833	77888428	74311354	30002443	0.40374	1056998728	0.341442	0.993964	0.075161	0.225248	7363982	59565083	TRUE
M_FGC_8W_embryo1_COOL_sc5	Male	FGC2	8W	4.82705	32180348	30622818	12453364	0.406669	476946827	0.154068	0.994696	0.0855813	0.216594	3001872	24273878	TRUE
M_FGC_8W_embryo1_COOL_sc6	Male	FGC2	8W	5.14049	34269942	32649946	13311331	0.407698	612564529	0.197876	0.993678	0.448303	0.183872	3838716	31516790	FALSE
M_FGC_8W_embryo1_COOL_sc7	Male	FGC2	8W	4.53507	30233812	28933480	12156120	0.42014	551369273	0.178108	0.992639	0.0488622	0.218725	3501328	28297296	TRUE
M_FGC_8W_embryo1_COOL_sc8	Male	FGC2	8W	4.76694	31779584	30374184	12576709	0.414059	610429925	0.197187	0.994231	0.0677878	0.224582	3872085	31434662	TRUE
M_FGC_8W_embryo1_COOL_sc9	Male	FGC2	8W	4.87683	32512180	31081418	12970135	0.417295	541753599	0.175002	0.99344	0.0774986	0.19848	3327716	27236306	TRUE
M_FGC_8W_embryo1_COOL_sc10	Male	FGC2	8W	6.98638	46575840	44886300	17763372	0.395742	663870406	0.21445	0.993739	0.0846726	0.212434	4305646	34874928	TRUE
M_FGC_8W_embryo1_COOL_sc11	Male	FGC2	8W	6.06709	40447296	38902678	15466170	0.397561	752472372	0.243071	0.993815	0.103511	0.160924	4918403	39945454	TRUE
M_FGC_8W_embryo1_COOL_sc12	Male	FGC2	8W	5.62368	37491232	35503480	13986235	0.39394	510320056	0.164848	0.99361	0.127827	0.275297	3164514	25671833	TRUE
M_FGC_8W_embryo1_COOL_sc13	Male	FGC2	8W	5.9669	39779348	38019404	14765876	0.388377	654667692	0.211477	0.994329	0.0843145	0.213497	4454056	35602997	TRUE
M_FGC_8W_embryo1_COOL_sc14	Male	FGC2	8W	7.98861	53257396	51495572	22478053	0.436505	760996259	0.245824	0.994881	0.0617326	0.204844	5201032	41621034	TRUE
M_FGC_8W_embryo1_COOL_sc15	Male	FGC2	8W	5.62209	37480594	36144566	15660886	0.433285	575421868	0.185878	0.994318	0.0993512	0.178384	3663952	29764162	TRUE
M_FGC_8W_embryo1_COOL_sc16	Male	FGC2	8W	6.93059	46203910	41901678	17382973	0.414851	799062469	0.258121	0.994272	0.0655313	0.251946	5107902	41692581	TRUE
M_FGC_8W_embryo1_COOL_sc17	Male	FGC2	8W	6.33516	42234410	40754380	18220140	0.447072	903660676	0.291909	0.993767	0.304175	0.19951	5949631	48632575	FALSE
M_FGC_8W_embryo1_COOL_sc18	Male	FGC2	8W	7.19256	47950410	46483652	19221490	0.413511	681751918	0.220226	0.994407	0.0516027	0.226909	4704340	37340681	TRUE
M_FGC_8W_embryo1_COOL_sc19	Male	FGC2	8W	3.91888	26125834	24847890	9580825	0.385579	333440174	0.107711	0.994268	0.0750847	0.205598	2069324	16685085	TRUE
M_FGC_8W_embryo1_COOL_sc20	Male	FGC2	8W	5.35394	35692914	34157966	13195400	0.386305	595326262	0.192308	0.994772	0.0545131	0.237414	3963546	31692625	TRUE
M_FGC_8W_embryo1_COOL_sc21	Male	FGC2	8W	5.3079	35385990	33679750	13900067	0.412713	493322460	0.159358	0.994612	0.0922315	0.193439	3051916	24853183	TRUE
M_FGC_8W_embryo1_COOL_sc22	Male	FGC2	8W	3.98534	26568948	25144278	10114419	0.402255	286005258	0.0923881	0.994902	0.0839353	0.182287	1782361	14345309	TRUE
M_FGC_8W_embryo1_COOL_sc23	Male	FGC2	8W	5.94858	39657194	38109902	15451752	0.405452	592592895	0.191425	0.995325	0.0872071	0.176578	3908499	31361729	TRUE
M_FGC_17W_embryo1_COOL_sc1	Male	FGC2	17W	9.99448	66629858	64720668	11575016	0.178846	346916726	0.112064	0.991924	0.0460673	0.276894	2186898	17645027	FALSE
M_FGC_17W_embryo1_COOL_sc2	Male	FGC2	17W	7.77664	51844240	48555546	21703962	0.446992	717738911	0.231851	0.98934	0.0528981	0.241884	4650092	37844200	TRUE
M_FGC_17W_embryo1_COOL_sc3	Male	FGC2	17W	8.33509	55567264	52668050	20866024	0.39618	411024984	0.132773	0.993281	0.0496984	0.208984	2584494	20876048	TRUE
M_FGC_17W_embryo1_COOL_sc4	Male	FGC2	17W	7.3795	49196690	46879676	19718776	0.420625	493799356	0.159512	0.989484	0.0429053	0.255974	3100877	25166513	TRUE
M_FGC_17W_embryo1_COOL_sc5	Male	FGC2	17W	7.73329	51555266	49042314	17773804	0.362418	380418350	0.122886	0.992653	0.0416369	0.287428	2380468	19199318	TRUE
M_FGC_17W_embryo1_COOL_sc6	Male	FGC2	17W	9.00544	60036262	57394334	25288894	0.440617	567727058	0.183392	0.992426	0.0925622	0.276588	3780104	30228565	TRUE
M_FGC_17W_embryo1_COOL_sc7	Male	FGC2	17W	7.93881	52925408	50752468	20093102	0.395904	446209349	0.144139	0.993666	0.0520211	0.250163	2877660	23179249	TRUE
M_FGC_17W_embryo1_COOL_sc8	Male	FGC2	17W	8.44257	56283816	53839714	22086770	0.410232	459627601	0.148473	0.993175	0.0333799	0.277931	2887306	23297656	TRUE
M_FGC_17W_embryo1_COOL_sc9	Male	FGC2	17W	7.86058	52403898	50085500	20638581	0.412067	458882565	0.148233	0.993404	0.0607195	0.259303	2850388	23164886	TRUE
M_FGC_17W_embryo1_COOL_sc10	Male	FGC2	17W	9.11277	60751794	59202098	24669651	0.416702	464876598	0.150169	0.99165	0.0407603	0.272475	2927747	23721390	TRUE
M_FGC_17W_embryo1_COOL_sc11	Male	FGC2	17W	9.59779	63985250	61050688	22845177	0.3742	437808388	0.141425	0.988441	0.0768644	0.311215	2787941	22434156	TRUE
M_FGC_17W_embryo1_COOL_sc12	Male	FGC2	17W	8.4003	56002022	53141034	18030512	0.339295	355442813	0.114818	0.99371	0.056264	0.275162	2206748	17812850	TRUE
M_FGC_17W_embryo1_COOL_sc13	Male	FGC2	17W	7.96229	53081966	50911768	15615796	0.306723	356069718	0.115021	0.992589	0.0479389	0.294034	2197966	17784806	TRUE
M_FGC_17W_embryo1_COOL_sc14	Male	FGC2	17W	8.51974	56798278	54613088	12776998	0.233955	350300455	0.113157	0.993744	0.062308	0.222478	2180694	17633062	TRUE
M_FGC_17W_embryo1_COOL_sc15	Male	FGC2	17W	6.63251	44216724	42769444	17769044	0.415461	435662654	0.140732	0.992807	0.0651828	0.297581	2699934	21940502	TRUE
M_FGC_17W_embryo1_COOL_sc16	Male	FGC2	17W	8.03121	53541372	51304252	17104105	0.333386	367394739	0.118679	0.993342	0.061753	0.230074	2275224	18440475	TRUE
M_FGC_17W_embryo1_COOL_sc17	Male	FGC2	17W	9.28149	61876606	59533770	25943949	0.435785	531195729	0.171592	0.989223	0.0762314	0.282467	3373076	27316816	TRUE
M_FGC_17W_embryo1_COOL_sc18	Male	FGC2	17W	8.19293	54619532	52199598	19652686	0.376491	468246678	0.151257	0.99201	0.0432115	0.27919	3090638	24641863	TRUE
M_FGC_17W_embryo1_COOL_sc19	Male	FGC3	17W	6.71076	44738418	42477110	15914269	0.374655	460466423	0.148744	0.992394	0.0950341	0.242766	2904908	23601946	TRUE
M_FGC_17W_embryo1_COOL_sc20	Male	FGC3	17W	6.8346	45564010	43105614	18723445	0.434362	641039908	0.207075	0.993339	0.0410913	0.248787	4332622	34669375	TRUE
M_FGC_17W_embryo1_COOL_sc21	Male	FGC3	17W	8.65964	57730934	54970034	24317675	0.442381	393168117	0.127005	0.993057	0.056976	0.286971	2575859	20511253	TRUE
M_FGC_17W_embryo1_COOL_sc22	Male	FGC3	17W	8.43843	56256228	53506626	23255245	0.434624	421554806	0.136175	0.993558	0.0501169	0.240675	2865300	22567449	TRUE
M_FGC_17W_embryo1_COOL_sc23	Male	FGC3	17W	8.2192	54794678	52506692	22420401	0.427001	493392371	0.15938	0.991819	0.0696441	0.296001	3202803	25789833	TRUE
M_FGC_17W_embryo1_COOL_sc24	Male	FGC3	17W	8.1365	54243360	51621538	20271812	0.392701	548490131	0.177178	0.993053	0.0498729	0.24072	3578242	28812565	TRUE
M_FGC_17W_embryo1_COOL_sc25	Male	FGC3	17W	8.47759	56517296	53477794	23552177	0.44041	426627665	0.137813	0.992681	0.0407394	0.251327	2750621	22043906	TRUE
M_FGC_17W_embryo1_COOL_sc26	Male	FGC3	17W	8.91664	59444252	56517498	23923368	0.423291	516742610	0.166923	0.992039	0.0417488	0.23793	3316376	26742529	TRUE
M_FGC_17W_embryo1_COOL_sc27	Male	FGC3	17W	7.91058	52737192	50036978	22445404	0.448576	622732766	0.201161	0.99351	0.0488495	0.255082	4325165	34377209	TRUE
M_FGC_17W_embryo1_COOL_sc28	Male	FGC3	17W	8.19969	54664574	51589372	24298978	0.471007	634873009	0.205083	0.993948	0.0578277	0.260822	4196440	33865196	TRUE
M_FGC_17W_embryo1_COOL_sc29	Male	FGC3	17W	7.9013	52675340	50931130	17711682	0.347757	557095889	0.179958	0.988787	0.0495125	0.263733	3572266	28928044	TRUE
M_FGC_17W_embryo1_COOL_sc30	Male	FGC3	17W	7.46923	49794848	48373442	20849991	0.431021	512341301	0.165501	0.991662	0.0507822	0.221787	3216729	26196624	TRUE
M_FGC_17W_embryo1_COOL_sc31	Male	FGC3	17W	8.07159	53810604	52209718	12887258	0.246836	578724641	0.186945	0.992666	0.0408277	0.258768	3748714	30369395	TRUE
M_FGC_17W_embryo1_COOL_sc32	Male	FGC3	17W	7.96007	53067102	51329102	20904992	0.407274	534491654	0.172656	0.993594	0.0494098	0.290526	3296976	26971162	TRUE
M_FGC_17W_embryo1_COOL_sc33	Male	FGC3	17W	7.16207	47747102	46163222	16149733	0.34984	440654720	0.142344	0.993147	0.0450738	0.26483	2715981	22118802	TRUE
M_FGC_17W_embryo1_COOL_sc34	Male	FGC3	17W	5.64333	37622192	36442112	14734821	0.404335	391745376	0.126545	0.994084	0.0463002	0.192566	2469623	19957957	TRUE
M_FGC_17W_embryo1_COOL_sc35	Male	FGC3	17W	7.77771	51851396	50132312	15305409	0.3053	406401213	0.13128	0.993874	0.0445305	0.210104	2614970	21020802	TRUE
M_FGC_21W_T1_COOL_sc1	Male	FGC2	21W	9.75363	65024194	61317192	26455905	0.43146	861954000	0.278436	0.99499	0.0389399	0.242421	5910195	47434718	TRUE
M_FGC_21W_T1_COOL_sc2	Male	FGC2	21W	10.3199	68799412	65389920	25602816	0.391541	576012218	0.186069	0.995018	0.0517596	0.232259	3733309	29960285	TRUE
M_FGC_21W_T1_COOL_sc3	Male	FGC2	21W	9.18409	61227272	57924542	22733872	0.392474	661374702	0.213643	0.995009	0.0520532	0.25646	4323394	34735986	TRUE
M_FGC_21W_T1_COOL_sc4	Male	FGC2	21W	8.32538	55502506	52772438	21482489	0.407078	881302125	0.284686	0.994651	0.035847	0.263448	6127117	49124449	TRUE
M_FGC_21W_T1_COOL_sc5	Male	FGC2	21W	2.99177	19945112	18788306	7560968	0.402429	366068665	0.118251	0.993562	0.0569861	0.207384	2300027	18595204	TRUE
M_FGC_21W_T1_COOL_sc6	Male	FGC2	21W	9.62041	64136096	60781940	23760281	0.39091	539766577	0.17436	0.995027	0.053515	0.220069	3448670	27761115	TRUE
M_FGC_21W_T1_COOL_sc7	Male	FGC2	21W	9.27817	61854470	59299774	25239486	0.425625	914492753	0.295408	0.993946	0.0459837	0.267456	6148678	49690672	TRUE
M_FGC_21W_T1_COOL_sc8	Male	FGC2	21W	8.87906	59193764	56108990	24884356	0.4435	688017729	0.22225	0.993905	0.0508799	0.257276	4462811	35987229	TRUE
M_FGC_21W_T1_COOL_sc9	Male	FGC2	21W	9.01543	60102870	57596766	22860572	0.396907	601621897	0.194342	0.994267	0.0466159	0.230566	3875933	31160655	TRUE
M_FGC_21W_T1_COOL_sc10	Male	FGC2	21W	7.86018	52401168	50063740	19788373	0.395264	627646839	0.202748	0.994664	0.0386746	0.235037	4345857	34319706	TRUE
M_FGC_21W_T1_COOL_sc11	Male	FGC2	21W	9.23918	61594528	59004858	23828008	0.403831	603495217	0.194947	0.994675	0.0594346	0.219353	3910846	31448558	TRUE
M_FGC_21W_T1_COOL_sc12	Male	FGC2	21W	7.92581	52838748	50544576	22648034	0.44808	652365550	0.210733	0.994048	0.039504	0.232612	4242550	34062270	TRUE
M_FGC_21W_T1_COOL_sc13	Male	FGC2	21W	5.37041	35802740	34457562	11462543	0.332657	400268047	0.129298	0.992279	0.0605913	0.238373	2496344	20175492	TRUE
M_FGC_21W_T1_COOL_sc14	Male	FGC2	21W	9.10352	60690106	58029528	26632189	0.458942	676192226	0.21843	0.994264	0.0515083	0.199032	4437589	35744098	TRUE
M_FGC_21W_T1_COOL_sc15	Male	FGC2	21W	6.98535	46568970	44029608	19720290	0.447887	661175385	0.213579	0.994676	0.0403388	0.184866	4374382	35075887	TRUE
M_FGC_21W_T1_COOL_sc16	Male	FGC2	21W	5.67981	37865404	36617740	11209222	0.306115	342568786	0.11066	0.993029	0.0502131	0.250966	2260376	17827107	TRUE
M_FGC_21W_T1_COOL_sc17	Male	FGC2	21W	5.86591	39106098	37886044	16839423	0.444476	278959674	0.0901122	0.993545	0.0535173	0.295957	1749978	13933832	TRUE
M_FGC_21W_T2_COOL_sc1	Male	FGC2	21W	6.11862	40790816	38994822	15857658	0.406661	369143141	0.119244	0.995595	0.130505	0.245966	2233522	18189286	TRUE
M_FGC_21W_T2_COOL_sc2	Male	FGC2	21W	7.44349	49623282	48209128	20594257	0.427186	611316834	0.197473	0.995017	0.0433812	0.1848	3939216	31761379	TRUE
M_FGC_21W_T2_COOL_sc3	Male	FGC2	21W	6.73318	44887848	43412148	18824107	0.433614	315241938	0.101832	0.995597	0.0675984	0.212637	1988436	15882699	TRUE
M_FGC_21W_T2_COOL_sc4	Male	FGC2	21W	8.36982	55798776	54120462	23278586	0.430125	472308088	0.152569	0.995624	0.0667474	0.167809	2990860	24083200	TRUE
M_FGC_21W_T2_COOL_sc5	Male	FGC2	21W	6.57437	43829148	42599824	19379531	0.45492	470324080	0.151928	0.995319	0.0842297	0.221224	2975083	24008795	TRUE
M_FGC_21W_T2_COOL_sc6	Male	FGC2	21W	7.36206	49080382	47401112	20730104	0.437334	568369701	0.1836	0.995829	0.0740148	0.200375	3743307	30065777	TRUE
M_FGC_21W_T2_COOL_sc7	Male	FGC2	21W	7.51033	50068874	48609252	21113802	0.434358	381792422	0.12333	0.995458	0.102329	0.15782	2430609	19492166	TRUE
M_FGC_21W_T2_COOL_sc8	Male	FGC2	21W	7.85593	52372842	51042702	19484056	0.381721	693721945	0.224093	0.995204	0.0682113	0.175187	4567238	36855207	TRUE
M_FGC_21W_T1_COOL_sc18	Male	FGC2	21W	4.96582	33105442	31870478	13384646	0.41997	313756406	0.101353	0.993638	0.0523244	0.19592	1952917	15726989	TRUE
M_FGC_21W_T1_COOL_sc19	Male	FGC2	21W	5.70784	38052258	36748102	12009737	0.326812	342110604	0.110512	0.993762	0.0880775	0.235993	2171090	17365685	TRUE
M_FGC_21W_T1_COOL_sc20	Male	FGC3	21W	6.24841	41656050	40329742	19310892	0.478825	382867211	0.123677	0.993333	0.0515272	0.272146	2445545	19477436	TRUE
M_FGC_21W_T1_COOL_sc21	Male	FGC3	21W	4.97219	33147926	32084754	16028283	0.499561	333459325	0.107717	0.993186	0.0512614	0.223779	2130100	16949625	TRUE
M_FGC_21W_T1_COOL_sc22	Male	FGC3	21W	6.07198	40479858	39165840	19551579	0.4992	645949297	0.208661	0.992964	0.036549	0.239953	4206708	33883136	TRUE
M_FGC_21W_T1_COOL_sc23	Male	FGC3	21W	6.95091	46339410	44827944	21323071	0.475665	499209419	0.161259	0.993221	0.0405108	0.219139	3363559	26580208	TRUE
M_FGC_21W_T1_COOL_sc24	Male	FGC3	21W	8.0764	53842684	49239568	21023868	0.426971	262517962	0.084801	0.993963	0.0845467	0.265685	1380091	11577271	TRUE
M_FGC_21W_T1_COOL_sc25	Male	FGC3	21W	7.72963	51530870	49105200	22045517	0.448945	455936729	0.147281	0.99416	0.0539584	0.226142	2865949	23071333	TRUE
M_FGC_21W_T1_COOL_sc26	Male	FGC3	21W	7.77397	51826482	49460272	23351699	0.47213	833221116	0.269155	0.994191	0.0413252	0.210739	5605898	45178501	TRUE
M_FGC_21W_T1_COOL_sc27	Male	FGC3	21W	7.69519	51301292	48086248	16563610	0.344456	606055777	0.195774	0.994793	0.0435148	0.208171	4036202	32336792	TRUE
M_FGC_21W_T1_COOL_sc28	Male	FGC3	21W	7.56898	50459836	47025162	19834168	0.421778	533733988	0.172412	0.994131	0.0518751	0.238596	3407721	27535575	TRUE
M_FGC_21W_T1_COOL_sc29	Male	FGC3	21W	8.01504	53433618	49667758	17757575	0.357527	650221468	0.210041	0.994524	0.0498965	0.210157	4326471	34745611	TRUE
M_FGC_21W_T1_COOL_sc30	Male	FGC3	21W	8.34421	55628058	51924006	20191144	0.38886	677455638	0.218838	0.994425	0.0500558	0.214565	4525456	36337317	TRUE
M_FGC_21W_T1_COOL_sc31	Male	FGC3	21W	8.15131	54342088	50523802	19765746	0.391217	640507834	0.206903	0.99428	0.0404473	0.231138	4236368	34055700	TRUE
M_FGC_21W_T1_COOL_sc32	Male	FGC3	21W	9.31689	62112594	57379792	20594507	0.358916	683269774	0.220716	0.995188	0.0512434	0.167765	4384264	35623864	TRUE
M_FGC_21W_T1_COOL_sc33	Male	FGC3	21W	8.43799	56253256	53376104	18739286	0.35108	534051520	0.172514	0.99396	0.0498123	0.193097	3406424	27542355	TRUE
M_FGC_21W_T1_COOL_sc34	Male	FGC3	21W	9.74398	64959836	61321714	22988816	0.374889	564064139	0.182209	0.994895	0.0475306	0.211764	3726825	29777486	TRUE
M_FGC_21W_T1_COOL_sc35	Male	FGC3	21W	8.49264	56617588	53935118	21639003	0.401204	684220226	0.221023	0.993478	0.0500838	0.160897	4535657	36483287	TRUE
M_FGC_21W_T1_COOL_sc36	Male	FGC3	21W	10.4794	69862690	65918144	15519683	0.235439	546709957	0.176603	0.994509	0.0654619	0.188121	3652050	29158103	TRUE
M_FGC_21W_T1_COOL_sc37	Male	FGC3	21W	9.77154	65143624	60999842	18958652	0.310798	582437663	0.188144	0.994939	0.0544261	0.199051	3688992	29920594	TRUE
M_FGC_21W_T2_COOL_sc9	Male	FGC3	21W	3.16843	21122886	20568124	6306235	0.306602	283614232	0.0916157	0.993906	0.118397	0.156623	1785527	14376036	TRUE
M_FGC_21W_T2_COOL_sc10	Male	FGC3	21W	4.40606	29373712	28610962	13084521	0.457325	398257588	0.128649	0.994904	0.0468725	0.2125	2570404	20472321	TRUE
M_FGC_21W_T2_COOL_sc11	Male	FGC3	21W	7.69175	51278344	49615418	21372108	0.430755	262998379	0.0849562	0.985996	0.0565996	0.230096	1614532	12917486	TRUE
M_FGC_21W_T2_COOL_sc12	Male	FGC3	21W	12.1181	80787118	78346508	35784882	0.456751	614976683	0.198656	0.994673	0.0524338	0.246008	3990148	32019839	TRUE
M_FGC_21W_T2_COOL_sc13	Male	FGC3	21W	3.02513	20167536	19648486	8981685	0.457118	360158596	0.116342	0.993523	0.0466146	0.24226	2399510	18945413	TRUE
M_FGC_24W_embryo1_COOL_sc1	Male	FGC2	24W	4.97494	33166278	31525854	11544530	0.366192	392128001	0.126669	0.994696	0.0772015	0.218746	2470719	19860002	TRUE
M_FGC_24W_embryo1_COOL_sc2	Male	FGC2	24W	4.09254	27283582	25872144	9340121	0.361011	305776208	0.0987747	0.99421	0.0659246	0.168413	1956314	15601465	TRUE
M_FGC_24W_embryo1_COOL_sc3	Male	FGC2	24W	4.49194	29946288	28756498	11904443	0.413974	597778068	0.1931	0.994227	0.0545619	0.23528	3962965	31798013	TRUE
M_FGC_24W_embryo1_COOL_sc4	Male	FGC2	24W	3.78375	25225022	24175526	10184935	0.421291	567231243	0.183232	0.994289	0.0650864	0.208428	3694657	29769294	TRUE
M_FGC_24W_embryo1_COOL_sc5	Male	FGC2	24W	4.13424	27561622	26157984	7018855	0.268326	311868229	0.100743	0.994515	0.0590706	0.195211	1980670	15885762	TRUE
M_FGC_24W_embryo1_COOL_sc6	Male	FGC2	24W	3.39387	22625798	21473526	8702481	0.405266	327890269	0.105918	0.994261	0.0601398	0.179385	2068083	16651857	TRUE
M_FGC_24W_embryo1_COOL_sc7	Male	FGC3	24W	5.9883	39922002	38170822	15106529	0.395761	473478156	0.152947	0.994579	0.0558362	0.161562	3049155	24466150	TRUE
M_FGC_24W_embryo1_COOL_sc8	Male	FGC3	24W	5.6801	37867302	36233286	14518608	0.400698	507237916	0.163853	0.994206	0.0498346	0.221074	3229923	26027456	TRUE
M_FGC_24W_embryo1_COOL_sc9	Male	FGC3	24W	5.85544	39036300	37366848	10103859	0.270396	401917188	0.129831	0.994801	0.0443981	0.227558	2721001	21418210	TRUE
M_FGC_24W_embryo1_COOL_sc10	Male	FGC3	24W	5.29907	35327166	33861152	14120973	0.417026	492140306	0.158976	0.994487	0.0677835	0.228829	3312027	26237021	TRUE
M_FGC_24W_embryo1_COOL_sc11	Male	FGC3	24W	5.3199	35466024	34161700	13760969	0.402819	503463340	0.162633	0.99502	0.0814071	0.256622	3332837	26412379	TRUE
M_FGC_24W_embryo1_COOL_sc12	Male	FGC3	24W	5.58937	37262446	35994824	12588066	0.349719	561658943	0.181432	0.994587	0.0541233	0.204043	3673980	29458551	TRUE
M_FGC_24W_embryo1_COOL_sc13	Male	FGC3	24W	5.33442	35562818	34133526	13577599	0.397779	402971036	0.130171	0.994587	0.0490141	0.144761	2616285	20885296	TRUE
M_Soma_7W_embryo3_COOL_sc1	Male	Soma	7W	7.86768	52451210	44731072	17749995	0.396816	680742519	0.2199	0.993985	0.81381	0.253008	3310414	29280981	TRUE
M_Soma_7W_embryo3_COOL_sc2	Male	Soma	7W	6.39218	42614564	29920340	8142694	0.272146	229683291	0.0741944	0.995824	0.761115	0.11614	1377777	11490603	TRUE
M_Soma_7W_embryo3_COOL_sc3	Male	Soma	7W	7.79171	51944750	41756308	14500664	0.347269	419985215	0.135668	0.996061	0.767933	0.10848	2138126	18583699	TRUE
M_Soma_7W_embryo3_COOL_sc4	Male	Soma	7W	7.2173	48115328	33558312	10326252	0.307711	467003104	0.150856	0.995454	0.728699	0.0704484	2735724	23092623	TRUE
M_Soma_7W_embryo3_COOL_sc5	Male	Soma	7W	6.60408	44027232	36548852	12409864	0.339542	461381534	0.14904	0.994938	0.749606	0.0980522	2811505	23467763	TRUE
M_Soma_8W_embryo1_COOL_sc1	Male	Soma	8W	5.2728	35151968	33098098	14287325	0.431666	417035663	0.134715	0.994274	0.742028	0.176287	2489876	20756087	TRUE
M_Soma_8W_embryo1_COOL_sc2	Male	Soma	8W	7.04151	46943428	45484280	20106599	0.442056	635393862	0.205251	0.993995	0.740577	0.146837	3977110	32983491	TRUE
M_Soma_8W_embryo1_COOL_sc3	Male	Soma	8W	4.64323	30954836	28966794	11605020	0.400632	419493042	0.135509	0.994364	0.734981	0.188984	2514297	20873475	TRUE
M_Soma_8W_embryo1_COOL_sc4	Male	Soma	8W	7.76424	51761616	49687414	19792838	0.398347	772709030	0.249608	0.994496	0.746384	0.154559	4858506	40573005	TRUE
M_Soma_8W_embryo1_COOL_sc5	Male	Soma	8W	8.5731	57153990	54813378	20867689	0.380704	868807804	0.28065	0.99491	0.720071	0.113094	5757421	47612577	TRUE
M_Soma_8W_embryo1_COOL_sc6	Male	Soma	8W	5.95038	39669232	38208346	15239183	0.398844	629508777	0.20335	0.994995	0.690902	0.13864	4039547	33366142	TRUE
M_Soma_8W_embryo1_COOL_sc7	Male	Soma	8W	7.13401	47560088	45958636	18608410	0.404895	701902535	0.226735	0.994878	0.726743	0.124791	4593134	37840811	TRUE
M_Soma_8W_embryo1_COOL_sc8	Male	Soma	8W	10.478	69853500	67680950	25869775	0.382231	767511425	0.247929	0.994494	0.733979	0.133991	5000471	41491753	TRUE
M_Soma_17W_embryo1_COOL_sc1	Male	Soma	17W	6.82917	45527808	44280936	16008182	0.361514	351961085	0.113694	0.994005	0.705279	0.0927831	2172302	18133512	TRUE
M_Soma_17W_embryo1_COOL_sc2	Male	Soma	17W	7.07008	47133860	45659094	15401770	0.337321	409807808	0.13238	0.9932	0.732738	0.141031	2550257	21244713	TRUE
M_Soma_17W_embryo1_COOL_sc3	Male	Soma	17W	7.44143	49609564	48093164	18551528	0.385741	469401972	0.151631	0.99365	0.741427	0.122272	2861785	24049086	TRUE
M_Soma_17W_embryo1_COOL_sc4	Male	Soma	17W	9.8655	65770020	63774664	16575153	0.259902	661805288	0.213783	0.992919	0.730947	0.178897	4132662	34681628	TRUE
M_Soma_17W_embryo1_COOL_sc5	Male	Soma	17W	6.82533	45502184	43989670	15669421	0.356207	446005643	0.144073	0.993128	0.733681	0.108764	2720849	22853051	TRUE
M_Soma_17W_embryo1_COOL_sc6	Male	Soma	17W	7.55405	50360358	48968244	19279948	0.393723	581760586	0.187926	0.992637	0.738769	0.203824	3630891	30411876	TRUE
M_Soma_17W_embryo1_COOL_sc7	Male	Soma	17W	7.55681	50378762	48946420	19191267	0.392087	666055775	0.215156	0.993914	0.720173	0.125172	4147201	34917408	TRUE
M_Soma_17W_embryo1_COOL_sc8	Male	Soma	17W	6.32149	42143234	40779536	15285722	0.374838	407225322	0.131546	0.993896	0.790511	0.148785	2464127	20682718	TRUE
M_Soma_17W_embryo1_COOL_sc9	Male	Soma	17W	7.46887	49792452	47950628	17218189	0.359082	450705190	0.145591	0.9939	0.71537	0.100128	2762222	23166801	TRUE
M_Soma_21W_T1_COOL_sc1	Male	Soma	21W	9.84018	65601194	62053378	23773958	0.383121	628721257	0.203095	0.994334	0.724585	0.201432	3899608	32341679	TRUE
M_Soma_21W_T1_COOL_sc2	Male	Soma	21W	7.12763	47517532	44626590	13904141	0.311566	472275151	0.152559	0.994892	0.735645	0.181876	2896082	24015109	TRUE
M_Soma_21W_T1_COOL_sc3	Male	Soma	21W	7.06935	47129030	45486832	20083623	0.441526	473896910	0.153083	0.993121	0.704464	0.115601	2914392	24093683	TRUE
M_Soma_21W_T1_COOL_sc4	Male	Soma	21W	6.17671	41178038	39924042	17590782	0.440606	444973126	0.143739	0.993151	0.695954	0.135421	2763670	22779010	TRUE
M_Soma_21W_T1_COOL_sc5	Male	Soma	21W	6.11068	40737844	39375266	18101636	0.459721	325781699	0.105237	0.99474	0.698796	0.108294	1986236	16350994	TRUE
M_Soma_21W_T1_COOL_sc6	Male	Soma	21W	9.86162	65744126	62221462	23220669	0.373194	711156052	0.229724	0.995101	0.713883	0.106463	4558467	37792105	TRUE
M_Soma_21W_T2_COOL_sc1	Male	Soma	21W	5.82328	38821882	37714934	13929223	0.369329	455079736	0.147004	0.9943	0.712821	0.104441	2814014	23176475	TRUE
M_Soma_21W_T2_COOL_sc2	Male	Soma	21W	5.43878	36258522	35304824	15197950	0.430478	379801197	0.122687	0.994494	0.751831	0.253898	2335255	19124739	TRUE
M_Soma_21W_T2_COOL_sc3	Male	Soma	21W	6.2853	41902022	40902850	17364345	0.424527	453251303	0.146413	0.994823	0.722097	0.0883964	2853555	23359730	TRUE
M_Soma_21W_T2_COOL_sc4	Male	Soma	21W	4.58143	30542890	29565402	14233861	0.481436	360321815	0.116395	0.993784	0.760064	0.307008	2153323	17747091	TRUE
M_Soma_21W_T2_COOL_sc5	Male	Soma	21W	6.39175	42611680	41417274	16128314	0.38941	437647658	0.141373	0.994645	0.718074	0.101478	2751629	22495576	TRUE
M_Soma_24W_embryo1_COOL_sc1	Male	Soma	24W	4.45045	29669658	28543750	7414980	0.259776	345675132	0.111663	0.994119	0.716207	0.122124	2156673	17807710	TRUE
M_Soma_24W_embryo1_COOL_sc2	Male	Soma	24W	3.8864	25909338	24774982	8006963	0.323187	323448083	0.104483	0.994231	0.736728	0.114271	1976627	16357588	TRUE
M_Soma_24W_embryo1_COOL_sc3	Male	Soma	24W	4.7351	31567346	30201136	12493189	0.413666	446038562	0.144084	0.995026	0.715855	0.11781	2794590	22989427	TRUE
M_Soma_24W_embryo1_COOL_sc4	Male	Soma	24W	5.8183	38788684	37176980	9437672	0.253858	426031647	0.137621	0.994903	0.809533	0.138549	2624904	21816865	TRUE
M_Soma_24W_embryo1_COOL_sc5	Male	Soma	24W	3.81952	25463444	24255108	9718068	0.400661	332447877	0.10739	0.994084	0.730977	0.125065	1932357	16176202	TRUE
M_Soma_24W_embryo1_COOL_sc6	Male	Soma	24W	4.66717	31114474	29720626	10365184	0.348754	369968303	0.119511	0.994892	0.685412	0.169079	2284276	18834944	TRUE
F_FGC_10W_embryo1_COOL_sc1	Female	FGC1	10W	12.0144	80095750	51522918	16803778	0.326142	717763125	0.231859	0.991272	0.0980102	0.309134	4978871	39707828	TRUE
F_FGC_10W_embryo1_COOL_sc2	Female	FGC1	10W	6.71087	44739112	43309654	18857193	0.435404	656261785	0.211992	0.98909	0.272485	0.28574	4213754	34281999	FALSE
F_FGC_10W_embryo1_COOL_sc3	Female	FGC1	10W	5.55568	37037894	35676990	15224777	0.426739	681060917	0.220003	0.990927	0.0757611	0.253141	4482167	36129289	TRUE
F_FGC_10W_embryo1_COOL_sc4	Female	FGC1	10W	5.46233	36415546	35029370	14510735	0.414245	712560509	0.230178	0.991306	0.0748847	0.253469	4742740	38181762	TRUE
F_FGC_10W_embryo1_COOL_sc5	Female	FGC1	10W	5.39435	35962300	34622850	8863356	0.255997	500650431	0.161725	0.989525	0.0709383	0.276619	3459140	27241371	TRUE
F_FGC_10W_embryo1_COOL_sc6	Female	FGC1	10W	5.48883	36592172	35368936	15442683	0.436617	774741435	0.250264	0.990759	0.174638	0.321898	5067797	41110331	TRUE
F_FGC_10W_embryo1_COOL_sc7	Female	FGC1	10W	5.98135	39875700	38308710	13772260	0.359507	563974012	0.18218	0.991931	0.127345	0.223148	3658821	29587486	TRUE
F_FGC_10W_embryo1_COOL_sc8	Female	FGC1	10W	6.45532	43035496	41450862	17112094	0.412828	717234866	0.231688	0.991531	0.0906981	0.248073	4744333	38228240	TRUE
F_FGC_10W_embryo1_COOL_sc9	Female	FGC1	10W	6.25248	41683224	39945960	8548677	0.214006	511521211	0.165236	0.991654	0.055415	0.23675	3366291	26990746	TRUE
F_FGC_10W_embryo1_COOL_sc10	Female	FGC1	10W	6.12369	40824580	39366378	15957998	0.405371	699918529	0.226094	0.990898	0.104459	0.257666	4648467	37456702	TRUE
F_FGC_10W_embryo1_COOL_sc11	Female	FGC1	10W	5.83836	38922372	37647430	15780528	0.419166	521281111	0.168389	0.990148	0.100348	0.257345	3354256	26950711	TRUE
F_FGC_10W_embryo1_COOL_sc12	Female	FGC1	10W	4.78699	31913256	30560840	12880325	0.421465	372477435	0.120321	0.990657	0.0779752	0.267329	2385428	19013096	TRUE
F_FGC_10W_embryo1_COOL_sc13	Female	FGC1	10W	5.66612	37774144	36442580	14647115	0.401923	488596321	0.157831	0.99184	0.0873437	0.297609	3122765	25102444	TRUE
F_FGC_10W_embryo1_COOL_sc14	Female	FGC1	10W	7.14871	47658064	46041868	19582514	0.42532	751585799	0.242784	0.991036	0.0721649	0.325552	4878427	39415401	TRUE
F_FGC_10W_embryo1_COOL_sc15	Female	FGC1	10W	9.36458	62430546	35854078	15781505	0.440159	664105459	0.214526	0.991023	0.115442	0.268051	3593710	30904036	TRUE
F_FGC_10W_embryo1_COOL_sc16	Female	FGC1	10W	5.9347	39564662	37836324	19080329	0.504286	734823560	0.23737	0.989549	0.0927415	0.246885	3723899	32688021	TRUE
F_FGC_10W_embryo1_COOL_sc17	Female	FGC1	10W	5.70701	38046736	36764386	16303102	0.443448	554806503	0.179219	0.989811	0.112436	0.271864	3474898	28329895	TRUE
F_FGC_10W_embryo1_COOL_sc18	Female	FGC1	10W	6.38359	42557286	41001312	21224535	0.517655	591997893	0.191233	0.991663	0.102944	0.253243	3342613	28418806	TRUE
F_FGC_10W_embryo1_COOL_sc19	Female	FGC1	10W	6.84761	45650748	43401490	21397466	0.493012	806138949	0.260407	0.990963	0.105696	0.245938	4845226	40819318	TRUE
F_FGC_10W_embryo1_COOL_sc20	Female	FGC1	10W	5.39645	35976304	34490528	16132324	0.467732	499755692	0.161436	0.9923	0.146465	0.2892	3035251	24978152	TRUE
F_FGC_10W_embryo1_COOL_sc21	Female	FGC1	10W	6.58471	43898086	41707480	17145612	0.411092	864479027	0.279252	0.991611	0.0686962	0.228136	5800889	47154683	TRUE
F_FGC_10W_embryo1_COOL_sc22	Female	FGC1	10W	5.743	38286648	37207616	16362861	0.439772	686269405	0.221685	0.991313	0.065532	0.26852	4458232	36056148	TRUE
F_FGC_10W_embryo1_COOL_sc23	Female	FGC1	10W	6.24673	41644878	39745124	19688561	0.49537	686867705	0.221878	0.989874	0.0756987	0.240299	4171018	34825373	TRUE
F_FGC_10W_embryo1_COOL_sc24	Female	FGC1	10W	6.27755	41850338	40477664	20413236	0.504309	813393105	0.26275	0.991338	0.0609853	0.222002	5432386	44017066	TRUE
F_FGC_10W_embryo1_COOL_sc25	Female	FGC1	10W	5.57779	37185238	35834058	18315263	0.511113	432029791	0.139558	0.990026	0.0998565	0.272179	2353093	20038188	TRUE
F_FGC_10W_embryo1_COOL_sc26	Female	FGC1	10W	5.65331	37688724	36415186	18250910	0.50119	455590429	0.147169	0.991333	0.162872	0.238847	2296197	20031901	TRUE
F_FGC_10W_embryo1_COOL_sc27	Female	FGC1	10W	5.97255	39816976	38696314	13592287	0.351255	471777501	0.152398	0.992349	0.0778347	0.218827	2676065	22616627	TRUE
F_FGC_10W_embryo1_COOL_sc28	Female	FGC1	10W	5.77212	38480820	37253918	15882790	0.426339	670092430	0.21646	0.990001	0.0692099	0.259968	4518228	36107732	TRUE
F_FGC_10W_embryo1_COOL_sc29	Female	FGC1	10W	6.21043	41402868	40057930	17178476	0.428841	724658370	0.234086	0.990617	0.097417	0.331881	4765647	38302589	TRUE
F_FGC_10W_embryo1_COOL_sc30	Female	FGC1	10W	5.35787	35719130	34437644	14606138	0.424133	409176211	0.132176	0.990783	0.119168	0.252384	2666204	21234300	TRUE
F_FGC_10W_embryo1_COOL_sc31	Female	FGC1	10W	6.50912	43394134	41918878	16817985	0.401203	563417223	0.182	0.991198	0.101937	0.250472	3703079	29649779	TRUE
F_FGC_10W_embryo1_COOL_sc32	Female	FGC1	10W	7.01996	46799726	45330782	18036911	0.397895	723769523	0.233799	0.991122	0.0763714	0.24224	4826290	38846742	TRUE
F_FGC_10W_embryo1_COOL_sc33	Female	FGC1	10W	6.35177	42345108	40705162	18452702	0.453326	573640681	0.185303	0.99202	0.105532	0.284498	3517580	28834710	TRUE
F_FGC_10W_embryo1_COOL_sc34	Female	FGC1	10W	6.88134	45875598	43750610	20711863	0.473407	499353392	0.161306	0.991012	0.0910851	0.312378	3130241	25390735	TRUE
F_FGC_10W_embryo1_COOL_sc35	Female	FGC1	10W	6.11628	40775214	39556796	20415588	0.516108	760943535	0.245807	0.991609	0.137703	0.240691	4539981	38330697	TRUE
F_FGC_17W_embryo1_COOL_sc1	Female	FGC1	17W	5.0393	33595358	32561634	8711819	0.267549	256564198	0.0828778	0.990338	0.098286	0.253644	1529502	12465165	TRUE
F_FGC_17W_embryo1_COOL_sc2	Female	FGC1	17W	6.4829	43219348	42011006	19536445	0.465032	379882366	0.122713	0.990634	0.0775456	0.273336	2354991	18968363	TRUE
F_FGC_17W_embryo1_COOL_sc3	Female	FGC1	17W	5.13984	34265632	33196806	15006445	0.452045	429316212	0.138682	0.990049	0.0942788	0.287666	2683806	21654342	TRUE
F_FGC_17W_embryo1_COOL_sc4	Female	FGC1	17W	5.10964	34064262	33068498	16189313	0.489569	328976815	0.106269	0.990348	0.0968844	0.254486	2008567	16290720	TRUE
F_FGC_17W_embryo1_COOL_sc5	Female	FGC1	17W	5.25871	35058062	33926492	16667708	0.491289	459282820	0.148362	0.990845	0.0817901	0.284421	2936088	23590867	TRUE
F_FGC_17W_embryo1_COOL_sc6	Female	FGC1	17W	5.1216	34143990	33182718	16003691	0.48229	477934574	0.154387	0.990988	0.0872654	0.27754	3071146	24644662	TRUE
F_FGC_17W_embryo1_COOL_sc7	Female	FGC1	17W	6.18505	41233666	40060680	19279059	0.481246	602532806	0.194636	0.990943	0.0675275	0.242852	3906432	31465831	TRUE
F_FGC_17W_embryo1_COOL_sc8	Female	FGC1	17W	6.74484	44965622	43624186	18641356	0.427317	484024430	0.156354	0.991643	0.104401	0.297203	3048258	24604684	TRUE
F_FGC_17W_embryo1_COOL_sc9	Female	FGC1	17W	5.99116	39941082	38695394	18478286	0.477532	686846481	0.221872	0.990433	0.0924972	0.245177	4404708	35707471	TRUE
F_FGC_17W_embryo1_COOL_sc10	Female	FGC1	17W	5.81097	38739778	37561106	18092870	0.481692	482788856	0.155955	0.990786	0.0719797	0.270301	3081615	24740743	TRUE
F_FGC_17W_embryo1_COOL_sc11	Female	FGC1	17W	5.20551	34703400	33559976	15236704	0.454014	352003156	0.113707	0.99165	0.0833745	0.302634	2152160	17366930	TRUE
F_FGC_17W_embryo1_COOL_sc12	Female	FGC1	17W	5.60708	37380514	36103022	16786220	0.464953	436327185	0.140946	0.988962	0.118144	0.325168	2721012	21918941	TRUE
F_FGC_17W_embryo1_COOL_sc13	Female	FGC1	17W	5.86693	39112834	37761018	17158469	0.454396	397258781	0.128326	0.989574	0.0844101	0.253237	2485552	20011063	TRUE
F_FGC_17W_embryo1_COOL_sc14	Female	FGC1	17W	6.0486	40324030	38890022	15705609	0.403847	405482373	0.130983	0.989598	0.0657103	0.260017	2527599	20360575	TRUE
F_FGC_17W_embryo1_COOL_sc15	Female	FGC1	17W	6.12449	40829910	39519668	17051785	0.431476	379864581	0.122707	0.989746	0.0648785	0.287716	2392656	19167283	TRUE
F_FGC_17W_embryo1_COOL_sc16	Female	FGC1	17W	4.63466	30897722	30014248	12613610	0.420254	269747778	0.0871364	0.990173	0.136291	0.320975	1564757	12774796	TRUE
F_FGC_17W_embryo1_COOL_sc17	Female	FGC1	17W	4.3328	28885348	28007254	13497425	0.481926	182810205	0.0590531	0.990644	0.194124	0.32898	1057507	8584857	FALSE
F_FGC_17W_embryo1_COOL_sc18	Female	FGC1	17W	5.06893	33792846	32842848	16452825	0.500956	264525306	0.0854494	0.991197	0.140624	0.33359	1513404	12392083	TRUE
F_FGC_17W_embryo1_COOL_sc19	Female	FGC1	17W	5.34423	35628178	34672888	16001274	0.461492	518816616	0.167593	0.990602	0.0764039	0.226777	3224143	26248709	TRUE
F_FGC_17W_embryo1_COOL_sc20	Female	FGC1	17W	5.26325	35088312	34112822	16377178	0.480089	291784302	0.0942549	0.99031	0.0918897	0.281344	1750757	14219055	TRUE
F_FGC_17W_embryo1_COOL_sc21	Female	FGC1	17W	5.74594	38306234	37243526	17775554	0.477279	352514170	0.113872	0.990775	0.0892395	0.250224	2122746	17289426	TRUE
F_FGC_17W_embryo1_COOL_sc22	Female	FGC1	17W	6.42156	42810386	41626046	14345240	0.344622	494360170	0.159693	0.991996	0.118274	0.259192	2979419	24488055	TRUE
F_FGC_17W_embryo1_COOL_sc23	Female	FGC3	17W	7.03974	46931586	45207414	20309047	0.449242	817371707	0.264035	0.989994	0.123687	0.331236	5237333	42686302	TRUE
F_FGC_17W_embryo1_COOL_sc24	Female	FGC3	17W	6.38856	42590368	41030054	18723848	0.456345	832206521	0.268827	0.989147	0.0596953	0.341734	5450554	44128767	TRUE
F_FGC_17W_embryo1_COOL_sc25	Female	FGC3	17W	7.7473	51648682	49867084	22455063	0.450298	820888053	0.265171	0.989608	0.0778536	0.345218	5343044	43422839	TRUE
F_FGC_17W_embryo1_COOL_sc26	Female	FGC3	17W	7.6529	51019314	49048292	21910664	0.446716	791021015	0.255523	0.98891	0.0811739	0.265561	5133182	41675962	TRUE
F_FGC_17W_embryo1_COOL_sc27	Female	FGC3	17W	7.52674	50178270	48424706	18405694	0.380089	771182429	0.249115	0.989556	0.122042	0.29851	5002592	40571574	TRUE
F_FGC_17W_embryo1_COOL_sc28	Female	FGC3	17W	7.20101	48006756	46209452	19161792	0.414673	774676474	0.250243	0.990996	0.0732871	0.282816	5003197	40694512	TRUE
F_FGC_17W_embryo1_COOL_sc29	Female	FGC3	17W	7.17347	47823118	46085972	20642461	0.447912	822764234	0.265777	0.989143	0.0724905	0.321253	5361940	43550253	TRUE
F_FGC_17W_embryo1_COOL_sc30	Female	FGC3	17W	6.64176	44278408	42742876	18110681	0.423712	725479836	0.234351	0.990032	0.0863414	0.186954	4707292	38278522	TRUE
F_FGC_17W_embryo1_COOL_sc31	Female	FGC3	17W	7.11839	47455934	45883534	19549199	0.426061	808249061	0.261088	0.987808	0.11	0.288921	5281282	42803366	TRUE
F_FGC_17W_embryo1_COOL_sc32	Female	FGC3	17W	6.86687	45779114	44206100	19538300	0.441982	808368418	0.261127	0.989936	0.0939293	0.31785	5213491	42595388	TRUE
F_FGC_17W_embryo1_COOL_sc33	Female	FGC3	17W	7.11138	47409214	45852604	19752326	0.430779	762710371	0.246378	0.990136	0.126704	0.385395	4845550	39548112	TRUE
F_FGC_17W_embryo1_COOL_sc34	Female	FGC3	17W	7.31205	48746982	46904460	20586415	0.438901	691787915	0.223468	0.991117	0.0944327	0.347078	4323052	35381990	TRUE
F_FGC_17W_embryo1_COOL_sc35	Female	FGC3	17W	6.28804	41920266	40589488	17795815	0.438434	727898414	0.235133	0.990743	0.0759705	0.325578	4741897	38383798	TRUE
F_FGC_17W_embryo1_COOL_sc36	Female	FGC3	17W	6.9852	46567968	45109486	15788323	0.35	741027897	0.239374	0.989827	0.096499	0.2994	4782493	38959327	TRUE
F_FGC_17W_embryo1_COOL_sc37	Female	FGC3	17W	6.66742	44449490	42970566	19378752	0.450977	795591782	0.256999	0.988205	0.0698962	0.269133	5209472	42244344	TRUE
F_FGC_17W_embryo1_COOL_sc38	Female	FGC3	17W	7.27561	48504054	46791802	19905396	0.425403	739365109	0.238837	0.988941	0.117365	0.340366	4736413	38514410	TRUE
F_FGC_17W_embryo1_COOL_sc39	Female	FGC3	17W	5.62224	37481586	35907882	11671460	0.325039	445828982	0.144016	0.989018	0.09234	0.223982	2869936	23028364	TRUE
F_FGC_17W_embryo1_COOL_sc40	Female	FGC3	17W	6.12334	40822280	39190178	15949179	0.406969	704013745	0.227417	0.989151	0.073238	0.308652	4549763	36903898	TRUE
F_FGC_17W_embryo1_COOL_sc41	Female	FGC3	17W	5.98599	39906616	38276130	15788161	0.412481	689857872	0.222844	0.989481	0.104102	0.30968	4382765	35607195	TRUE
F_FGC_17W_embryo1_COOL_sc42	Female	FGC3	17W	6.10376	40691702	39110696	16323549	0.417368	667382689	0.215584	0.988001	0.0773451	0.332229	4269689	34577564	TRUE
F_FGC_17W_embryo1_COOL_sc43	Female	FGC3	17W	5.81278	38751850	37212276	14722123	0.395625	602752618	0.194707	0.987083	0.0619591	0.255012	3865718	31210972	TRUE
F_FGC_17W_embryo1_COOL_sc44	Female	FGC3	17W	6.23575	41571698	39971284	16402645	0.410361	646414237	0.208811	0.987558	0.0856716	0.314273	4140743	33561342	TRUE
F_FGC_17W_embryo1_COOL_sc45	Female	FGC3	17W	5.90564	39370908	37752992	14699023	0.389347	642465521	0.207535	0.988362	0.0822452	0.305893	4159063	33752819	TRUE
F_FGC_17W_embryo1_COOL_sc46	Female	FGC3	17W	8.01557	53437126	50703764	18586072	0.366562	606818600	0.19602	0.991708	0.0771688	0.177746	4399009	34791591	TRUE
F_FGC_17W_embryo1_COOL_sc47	Female	FGC3	17W	7.24006	48267048	46373506	11548103	0.249024	454082947	0.146682	0.992477	0.0839213	0.295877	3166402	25021390	TRUE
F_FGC_17W_embryo1_COOL_sc48	Female	FGC3	17W	5.9528	39685350	38127508	15781465	0.413913	523474046	0.169097	0.992303	0.0751772	0.263115	3675199	29172100	TRUE
F_FGC_17W_embryo1_COOL_sc49	Female	FGC3	17W	6.36366	42424398	40800832	13771059	0.337519	487198891	0.15738	0.992106	0.0769803	0.260764	3414430	27050052	TRUE
F_FGC_17W_embryo1_COOL_sc50	Female	FGC3	17W	5.63583	37572224	36192442	15853883	0.438044	479975144	0.155046	0.992578	0.0722114	0.289588	3346461	26570244	TRUE
F_FGC_17W_embryo1_COOL_sc51	Female	FGC3	17W	5.95625	39708364	38439300	16618335	0.432327	906211056	0.292733	0.990253	0.288969	0.279244	5874132	48244120	FALSE
F_FGC_17W_embryo1_COOL_sc52	Female	FGC3	17W	6.35112	42340782	40906760	16929669	0.41386	860212724	0.277874	0.990761	0.0917921	0.354811	5554472	45311275	TRUE
F_FGC_17W_embryo1_COOL_sc53	Female	FGC3	17W	6.74546	44969716	43493092	19785758	0.454917	684194426	0.221015	0.989218	0.15346	0.317177	4203830	34446178	TRUE
F_FGC_17W_embryo1_COOL_sc54	Female	FGC3	17W	6.57905	43860360	42382800	16306878	0.384752	761992062	0.246146	0.991195	0.0640769	0.27319	4909881	39988194	TRUE
F_FGC_17W_embryo1_COOL_sc55	Female	FGC3	17W	6.04089	40272596	38838164	16301304	0.419724	744000535	0.240334	0.990844	0.0638708	0.292801	4761489	38786344	TRUE
F_FGC_17W_embryo1_COOL_sc56	Female	FGC3	17W	6.02286	40152376	38893040	17191011	0.442007	595745515	0.192443	0.988903	0.0750789	0.321436	3619340	29691788	TRUE
F_FGC_17W_embryo1_COOL_sc57	Female	FGC3	17W	5.72795	38186350	37073006	12614564	0.340263	603701181	0.195013	0.989745	0.0947466	0.341489	3576420	29477097	TRUE
F_FGC_17W_embryo1_COOL_sc58	Female	FGC3	17W	5.53811	36920752	35846208	16679542	0.465308	644346965	0.208143	0.990432	0.0780852	0.19531	4028291	32871653	TRUE
F_FGC_17W_embryo1_COOL_sc59	Female	FGC3	17W	6.24823	41654870	40466410	19014495	0.469883	491439742	0.158749	0.989335	0.0859852	0.361993	2978421	24295296	TRUE
F_FGC_17W_embryo1_COOL_sc60	Female	FGC3	17W	6.1737	41157974	39941302	18052210	0.451968	578937442	0.187014	0.991134	0.0761645	0.275799	3554513	29065977	TRUE
F_FGC_17W_embryo1_COOL_sc61	Female	FGC3	17W	7.42488	49499200	48040568	22262767	0.463416	697944902	0.225457	0.990562	0.0579856	0.166989	4438900	36157144	TRUE
F_FGC_17W_embryo1_COOL_sc62	Female	FGC3	17W	7.77068	51804524	50282294	23146589	0.460333	822285741	0.265622	0.990841	0.0727497	0.364537	5170945	42185226	TRUE
F_FGC_17W_embryo1_COOL_sc63	Female	FGC3	17W	5.6872	37914660	36572566	16709118	0.456876	714620354	0.230843	0.99021	0.105135	0.327518	4405633	36135114	TRUE
F_FGC_17W_embryo1_COOL_sc64	Female	FGC3	17W	6.86367	45757804	44328580	20332427	0.458675	697103197	0.225185	0.990671	0.0685159	0.270543	4320340	35313312	TRUE
F_FGC_17W_embryo1_COOL_sc65	Female	FGC4	17W	7.18801	47920060	46477978	21312639	0.458553	732684981	0.236679	0.989744	0.0714134	0.229733	4579506	37435030	TRUE
F_FGC_17W_embryo1_COOL_sc66	Female	FGC4	17W	6.57706	43847036	42513998	17416410	0.409663	591763461	0.191157	0.989424	0.0849639	0.262313	3658513	29830299	TRUE
F_FGC_17W_embryo1_COOL_sc67	Female	FGC4	17W	5.93213	39547544	38151724	17660594	0.462904	596465437	0.192676	0.99007	0.118454	0.331094	3692343	29987600	TRUE
F_FGC_17W_embryo1_COOL_sc68	Female	FGC4	17W	6.61713	44114178	42753038	20028136	0.468461	778607826	0.251513	0.989426	0.0718202	0.28454	4953209	40397407	TRUE
F_FGC_17W_embryo1_COOL_sc69	Female	FGC4	17W	7.07439	47162614	45611658	21199022	0.464772	824784726	0.26643	0.990486	0.0594091	0.24719	5324903	43340724	TRUE
F_FGC_17W_embryo1_COOL_sc70	Female	FGC4	17W	8.19697	54646454	52949110	24895273	0.470174	754223814	0.243636	0.98867	0.0728473	0.296913	4761359	38868270	TRUE
F_FGC_17W_embryo1_COOL_sc71	Female	FGC4	17W	6.67584	44505568	43226368	19976406	0.462135	849726772	0.274487	0.991314	0.071412	0.277132	5463913	44646856	TRUE
F_FGC_17W_embryo1_COOL_sc72	Female	FGC4	17W	7.14679	47645252	46132764	22068742	0.478375	755420382	0.244023	0.99073	0.0853829	0.283186	4760656	38882102	TRUE
F_FGC_17W_embryo1_COOL_sc73	Female	FGC4	17W	7.81007	52067158	50528686	16939118	0.335238	706247594	0.228139	0.990686	0.0654016	0.237492	4465992	36444869	TRUE
F_FGC_17W_embryo1_COOL_sc74	Female	FGC4	17W	7.35648	49043188	47798208	23130881	0.483928	712967078	0.230309	0.989791	0.0780699	0.257164	4467230	36451501	TRUE
F_FGC_17W_embryo1_COOL_sc75	Female	FGC4	17W	6.96386	46425706	45125852	20951927	0.4643	829849397	0.268066	0.991512	0.0774265	0.285955	5281094	43069201	TRUE
F_FGC_17W_embryo1_COOL_sc76	Female	FGC4	17W	8.27469	55164574	53841524	26428692	0.490861	852123113	0.275261	0.99113	0.0835873	0.297676	5407184	44270181	TRUE
F_Soma_10W_embryo1_COOL_sc1	Female	Soma	10W	7.18011	47867380	45819776	23046182	0.502975	654600268	0.211455	0.991339	0.76018	0.179216	3985355	33612957	TRUE
F_Soma_10W_embryo1_COOL_sc2	Female	Soma	10W	5.86476	39098404	37394400	9043267	0.241835	464144288	0.149932	0.992269	0.74238	0.12884	2848151	23730207	TRUE
F_Soma_10W_embryo1_COOL_sc3	Female	Soma	10W	6.63075	44204992	42133100	18488738	0.438817	711187714	0.229735	0.992065	0.745784	0.165492	4467621	37183841	TRUE
F_Soma_10W_embryo1_COOL_sc4	Female	Soma	10W	4.85629	32375278	30956936	11708954	0.378234	396061931	0.12794	0.990618	0.777491	0.180972	1854117	16580772	TRUE
F_Soma_10W_embryo1_COOL_sc5	Female	Soma	10W	6.257	41713318	40381500	14656687	0.362955	677045008	0.218705	0.992005	0.744815	0.14399	4396300	36180878	TRUE
F_Soma_10W_embryo1_COOL_sc6	Female	Soma	10W	6.58413	43894196	40455896	18031775	0.445714	638245718	0.206172	0.990974	0.795416	0.171304	3562662	30801763	TRUE
F_Soma_10W_embryo1_COOL_sc7	Female	Soma	10W	5.92182	39478772	38017576	19628365	0.516297	616411153	0.199119	0.991778	0.801085	0.216772	3205796	28155105	TRUE
F_Soma_17W_embryo1_COOL_sc1	Female	Soma	17W	6.46825	43121682	41975846	18816996	0.448282	459261146	0.148355	0.991302	0.754047	0.193095	2712139	22738139	TRUE
F_Soma_17W_embryo1_COOL_sc2	Female	Soma	17W	4.23376	28225040	26734040	11799501	0.441366	488352276	0.157752	0.991785	0.756988	0.235442	2891763	24211314	TRUE
F_Soma_17W_embryo1_COOL_sc3	Female	Soma	17W	7.73547	51569786	50118584	23416025	0.467212	634719402	0.205033	0.991762	0.750177	0.169431	3929989	32640151	TRUE
F_Soma_17W_embryo1_COOL_sc4	Female	Soma	17W	7.29415	48627692	47146672	21173795	0.449105	652497536	0.210776	0.990921	0.754598	0.237127	3989539	33193826	TRUE
F_Soma_17W_embryo1_COOL_sc5	Female	Soma	17W	6.41622	42774794	41227196	12683969	0.30766	352430224	0.113845	0.986305	0.754573	0.245292	2119856	17480123	TRUE
F_Soma_17W_embryo1_COOL_sc6	Female	Soma	17W	7.80546	52036432	50533990	22072022	0.436776	537913369	0.173762	0.991091	0.74111	0.206701	3317736	27449455	TRUE
F_Soma_17W_embryo1_COOL_sc7	Female	Soma	17W	7.32658	48843890	47675942	22066308	0.462839	529767103	0.17113	0.991009	0.755028	0.199761	3270372	27046818	TRUE
F_Soma_17W_embryo1_COOL_sc8	Female	Soma	17W	6.13092	40872776	39797382	15538730	0.390446	497764444	0.160793	0.989797	0.741163	0.218122	2984081	24839555	TRUE
F_Soma_17W_embryo1_COOL_sc9	Female	Soma	17W	6.39918	42661198	41536602	11775666	0.283501	423093051	0.136671	0.990137	0.741503	0.198255	2527317	20996017	TRUE
F_Soma_17W_embryo1_COOL_sc10	Female	Soma	17W	5.45541	36369386	35315770	15481616	0.438377	482804744	0.15596	0.991372	0.743208	0.247802	2863085	23843042	TRUE
F_Soma_17W_embryo1_COOL_sc11	Female	Soma	17W	6.62543	44169510	43047054	17649840	0.410013	511341066	0.165178	0.991607	0.745397	0.175697	3101614	25771833	TRUE
F_Soma_17W_embryo1_COOL_sc12	Female	Soma	17W	6.85539	45702586	44399796	20518848	0.462138	626865364	0.202496	0.991908	0.751756	0.16903	3886793	32271102	TRUE
F_Soma_17W_embryo1_COOL_sc13	Female	Soma	17W	6.56062	43737468	42418736	18833237	0.443984	647316100	0.209102	0.991641	0.75669	0.240009	3940467	32779467	TRUE
F_Soma_17W_embryo1_COOL_sc14	Female	Soma	17W	5.89983	39332210	37830548	11468656	0.303159	351349489	0.113496	0.986639	0.757854	0.243669	2107880	17398138	TRUE
F_Soma_17W_embryo1_COOL_sc15	Female	Soma	17W	6.45729	43048600	41805766	17959111	0.429585	570772207	0.184376	0.991133	0.743273	0.204167	3529281	29228184	TRUE
F_Soma_17W_embryo1_COOL_sc16	Female	Soma	17W	7.20493	48032892	46564880	17463362	0.375033	549298211	0.177439	0.991717	0.751174	0.267762	3269037	27249158	TRUE
