# Supplementary material for: Dissecting the epigenomic dynamics of human fetal germ cell development at single-cell resolution
Source: Cell Res. 2020 Sep 3;31(4):463–77. doi: 10.1038/s41422-020-00401-9 (PMC8115345; doi:10.1038/s41422-020-00401-9)
Supplement: Supplementary file 10 — Supplementary information, Table S3 [file 41422_2020_401_MOESM10_ESM.xlsx]

## Sheet: 20190607_7W.summary_barcode.81P
Sample	Barcode_sequence	Experiment group	Raw_Reads	Raw_bases	Clean_Reads	Clean_bases	Q20(%)	Q30(%)	GC content(%)	Aligned_Reads	MappingRate	Gene_num	UMI
h_7W_LDN_10	ACAAGCTA	LDN	837089	125563350	829712	91315279	84.79	73.66	48.14	368894	44.5	8325	131004
h_7W_LDN_13	AACAACCA	LDN	999622	149943300	931474	86618650	71.54	54.98	48.78	181280	19.5	7984	79322
h_7W_LDN_14	AACCGAGA	LDN	739610	110941500	735246	89392336	91.81	83.53	47.99	467628	63.6	7732	141613
h_7W_LDN_16	AAGACGGA	LDN	959633	143944950	957878	124992764	95.42	88.73	47.81	764526	79.8	8325	279259
h_7W_LDN_19	ACAGCAGA	LDN	1070520	160578000	1059969	132488395	92.94	85.14	48.22	752970	71	8630	204579
h_7W_LDN_24	AGAGTCAA	LDN	662432	99364800	658856	77162323	89.95	81.03	47.56	394555	59.9	7645	99886
h_7W_LDN_31	CAAGACTA	LDN	318098	47714700	317360	41364876	95.26	88.46	48.06	252215	79.5	7361	122198
h_7W_LDN_36	CCAGTTCA	LDN	1262504	189375600	1260223	164795453	95.77	89.26	47.87	1023673	81.2	10170	465171
h_7W_LDN_37	CCGAAGTA	LDN	991829	148774350	990240	127835853	95.28	88.53	47.34	775346	78.3	8312	290562
h_7W_LDN_38	CCGTGAGA	LDN	1482430	222364500	1479756	190692644	95.33	88.5	47.83	1186005	80.1	9731	493820
h_7W_LDN_39	CCTCCTGA	LDN	152467	22870050	152180	19506360	95.11	88.22	47.16	118082	77.6	6107	65921
h_7W_LDN_4	AGTGGTCA	LDN	498540	74781000	492256	55942405	88.5	78.77	47.09	257394	52.3	8568	113266
h_7W_LDN_40	CGAACTTA	LDN	865046	129756900	862814	112856668	95.7	89.39	47.67	707096	82	8532	254860
h_7W_LDN_42	CGCATACA	LDN	1633408	245011200	1629838	210074055	95.02	88.08	47.55	1283619	78.8	10107	544208
h_7W_LDN_43	CTCAATGA	LDN	647004	97050600	645805	82683426	94.9	87.86	47.67	497345	77	8383	174723
h_7W_LDN_46	GAATCTGA	LDN	432358	64853700	431502	54924748	94.76	87.75	47.92	320586	74.3	8429	151489
h_7W_LDN_48	GAGCTGAA	LDN	1060250	159037500	1058700	137352699	95.65	89.15	48.2	867077	81.9	8454	338805
h_7W_LDN_49	GATAGACA	LDN	782457	117368550	781199	101998899	95.48	88.92	47.28	634990	81.3	8309	201965
h_7W_LDN_5	ACCACTGT	LDN	480579	72086850	476659	42817679	65.94	47.47	49.19	69868	14.7	6216	40716
h_7W_LDN_50	GCCACATA	LDN	1425962	213894300	1421975	181445106	94.26	87.08	47.43	1098904	77.3	10067	317128
h_7W_LDN_56	GTACGCAA	LDN	311168	46675200	301517	31344921	81.76	69.52	48.03	115863	38.4	6692	58634
h_7W_LDN_59	GTGTTCTA	LDN	298678	44801700	290461	35759076	92.18	84.29	47.51	198404	68.3	6585	72258
h_7W_LDN_64	TGAAGAGA	LDN	900985	135147750	899059	114796334	93.94	86.7	47.88	683265	76	8695	167592
h_7W_LDN_66	TGGCTTCA	LDN	1198683	179802450	1184598	151118515	94.28	87.42	48.15	882781	74.5	8610	323075
h_7W_LDN_67	TGGTGGTA	LDN	1027169	154075350	1025519	132460244	95.36	88.84	47.03	829571	80.9	8328	252247
h_7W_LDN_70	AAGAGATC	LDN	787101	118065150	783526	88642437	91.53	82.38	44.91	520454	66.4	7949	87689
h_7W_LDN_74	ACACGACC	LDN	945235	141785250	940411	119514328	94.74	87.74	46.96	748386	79.6	8295	264913
h_7W_LDN_79	AGGCTAAC	LDN	1236443	185466450	1233712	157412506	94.87	87.85	48.07	957218	77.6	8511	238666
h_7W_LDN_8	CATCAAGT	LDN	324705	48705750	317376	30012086	72.19	56	48.61	70393	22.2	5916	38405
h_7W_LDN_82	ATTGGCTC	LDN	438656	65798400	356103	35601655	77.07	62.8	50.55	109221	30.7	5969	60775
h_7W_LDN_83	CAAGGAGC	LDN	687359	103103850	683170	88196133	94.81	87.93	48.42	534978	78.3	7777	230819
h_7W_LDN_87	CCTAATCC	LDN	962953	144442950	817500	73363673	73.63	57.21	51.21	187251	22.9	7000	79350
h_7W_LDN_96	GCCAAGAC	LDN	968915	145337250	967352	125751280	95.46	88.78	47.71	785256	81.2	8629	291919
h_7W_NC_1	AACGTGAT	NC (negative control)	1842191	276328650	1838856	238917666	95.51	89.22	47.92	1456305	79.2	9203	274151
h_7W_NC_10	ACAAGCTA	NC (negative control)	1326983	199047450	1321959	164899664	92.42	84.74	46.94	926081	70.1	9047	250488
h_7W_NC_12	AGTACAAG	NC (negative control)	773142	115971300	768614	97521461	93.58	86.5	47.17	560291	72.9	8291	144066
h_7W_NC_14	AACCGAGA	NC (negative control)	1061417	159212550	1058501	137124390	94.56	87.75	47.4	802214	75.8	7999	194493
h_7W_NC_15	AACGCTTA	NC (negative control)	1217053	182557950	1196598	152822830	94.13	87.22	47.71	878787	73.4	8043	215724
h_7W_NC_16	AAGACGGA	NC (negative control)	1511555	226733250	1509448	199720701	95.93	89.71	46.72	1262208	83.6	8943	376462
h_7W_NC_17	AAGGTACA	NC (negative control)	2271228	340684200	2268379	300812797	96.07	90	47.42	1879734	82.9	10009	424898
h_7W_NC_18	ACACAGAA	NC (negative control)	2756889	413533350	2753933	366198793	95.97	89.73	47.77	2304544	83.7	10265	445149
h_7W_NC_19	ACAGCAGA	NC (negative control)	1077051	161557650	1068749	138479345	94.13	87.14	47.51	805124	75.3	8258	185588
h_7W_NC_2	AAACATCG	NC (negative control)	1595802	239370300	1593047	208742076	95.12	88.55	47.79	1253369	78.7	8933	257076
h_7W_NC_24	AGAGTCAA	NC (negative control)	953643	143046450	948624	115062273	91.57	83.62	47.66	613800	64.7	8000	120300
h_7W_NC_26	AGCAGGAA	NC (negative control)	1217150	182572500	1215590	161975438	96.13	90.06	47.14	1020972	84	8245	349385
h_7W_NC_27	AGTCACTA	NC (negative control)	1785100	267765000	1782309	235601405	95.93	89.75	46.71	1470398	82.5	9660	416049
h_7W_NC_28	ATCCTGTA	NC (negative control)	1052169	157825350	1050029	138227688	95.76	89.43	47.91	821986	78.3	9331	293601
h_7W_NC_29	ATTGAGGA	NC (negative control)	1568511	235276650	1566523	209504132	96.36	90.53	47.27	1320920	84.3	9056	361184
h_7W_NC_30	CAACCACA	NC (negative control)	2117511	317626650	2113941	279532428	95.59	89.02	47.54	1725684	81.6	9567	647250
h_7W_NC_34	CAGCGTTA	NC (negative control)	78792	11818800	78294	10138304	95.09	88.38	47.7	59742	76.3	5406	39236
h_7W_NC_39	CCTCCTGA	NC (negative control)	521531	78229650	520953	69106125	96.03	89.83	47.55	432080	82.9	8962	225658
h_7W_NC_40	CGAACTTA	NC (negative control)	1078793	161818950	1077342	142122973	96.05	90.06	45.97	908639	84.3	8242	274371
h_7W_NC_41	CGACTGGA	NC (negative control)	1425346	213801900	1423509	188726837	96.18	90.19	46.86	1197990	84.2	8582	438797
h_7W_NC_44	CTGAGCCA	NC (negative control)	1541195	231179250	1537598	205242171	96.14	90.04	47.29	1297786	84.4	8762	598505
h_7W_NC_47	GACTAGTA	NC (negative control)	1661892	249283800	1660198	220643012	96.27	90.44	46.58	1411161	85	8919	318513
h_7W_NC_48	GAGCTGAA	NC (negative control)	2404743	360711450	2402065	321242596	96.19	90.27	47.22	2016618	84	9730	709326
h_7W_NC_49	GATAGACA	NC (negative control)	2883463	432519450	2880442	384022680	96.1	90.09	47.27	2433731	84.5	10774	650992
h_7W_NC_5	ACCACTGT	NC (negative control)	501502	75225300	498272	46939140	68.69	51.37	49.53	101006	20.3	6912	56317
h_7W_NC_57	GTCGTAGA	NC (negative control)	638165	95724750	634513	82560046	95.17	88.79	47.52	505213	79.6	7479	155327
h_7W_NC_6	ACATTGGC	NC (negative control)	406050	60907500	401341	44572566	84.02	72.77	48.51	180818	45.1	6915	86599
h_7W_NC_62	TCCGTCTA	NC (negative control)	1283408	192511200	1277496	166300789	95.38	89.02	47.6	1002848	78.5	8657	236511
h_7W_NC_64	TGAAGAGA	NC (negative control)	1243652	186547800	1241410	162461391	94.76	88.28	47.71	984316	79.3	8535	207606
h_7W_NC_65	TGGAACAA	NC (negative control)	817251	122587650	814789	97417246	90.76	82.49	47.75	509957	62.6	7691	128641
h_7W_NC_66	TGGCTTCA	NC (negative control)	1390135	208520250	1381824	180428705	95.14	88.84	47.44	1085999	78.6	9092	285599
h_7W_NC_67	TGGTGGTA	NC (negative control)	1063823	159573450	1062286	140156430	95.63	89.42	47.3	865990	81.5	8294	215018
h_7W_NC_7	CAGATCTG	NC (negative control)	339821	50973150	335123	40821643	91.64	83.5	47.73	216202	64.5	6443	75968
h_7W_NC_70	AAGAGATC	NC (negative control)	1648363	247254450	1642812	213634938	95.33	88.93	47.47	1303852	79.4	9032	192338
h_7W_NC_71	AAGGACAC	NC (negative control)	1420244	213036600	1417426	189705502	96.15	90.11	47.42	1203379	84.9	8647	288311
h_7W_NC_75	ACAGATTC	NC (negative control)	829887	124483050	827744	106378110	94.91	88.4	46.93	641930	77.6	8008	135612
h_7W_NC_76	AGATGTAC	NC (negative control)	1048351	157252650	804071	82260987	74.09	58.07	51.47	231355	28.8	7114	77666
h_7W_NC_78	AGCCATGC	NC (negative control)	397581	59637150	395705	48833392	91.41	83.3	48.3	257890	65.2	7221	130305
h_7W_NC_79	AGGCTAAC	NC (negative control)	1495051	224257650	1492946	195339219	95.51	89.08	47.58	1209356	81	9026	289877
h_7W_NC_8	CATCAAGT	NC (negative control)	280502	42075300	274690	28162623	77.18	63.17	48.73	89765	32.7	5734	43925
h_7W_NC_83	CAAGGAGC	NC (negative control)	1635534	245330100	1632642	213588104	95.74	89.48	46.57	1352983	82.9	9784	464406
h_7W_NC_86	CCGACAAC	NC (negative control)	1434037	215105550	1431508	187460302	95.24	88.71	48.04	1105706	77.2	8953	339202
h_7W_NC_89	CGACACAC	NC (negative control)	1014348	152152200	1013000	135623156	96.12	90.06	47.23	857636	84.7	7899	291362
h_7W_NC_9	CGCTGATC	NC (negative control)	958348	143752200	954631	124371151	94.93	88.49	47.82	727110	76.2	9084	261586
h_7W_NC_91	CTAAGGTC	NC (negative control)	747355	112103250	744698	94785394	94.39	87.56	47.32	559023	75.1	8579	169876
h_7W_NC_92	GAACAGGC	NC (negative control)	1290325	193548750	1286769	164972292	94.99	88.26	46.84	1005284	78.1	8314	301705
h_7W_NC_94	GAGTTAGC	NC (negative control)	994362	149154300	991899	125976940	94.93	88.26	46.96	760168	76.6	8155	197445
h_7W_NC_96	GCCAAGAC	NC (negative control)	1266815	190022250	1265205	168396430	96.02	89.87	47.39	1050817	83.1	8711	459925
