# Supplementary material for: Dissecting the epigenomic dynamics of human fetal germ cell development at single-cell resolution
Source: Cell Res. 2020 Sep 3;31(4):463–77. doi: 10.1038/s41422-020-00401-9 (PMC8115345; doi:10.1038/s41422-020-00401-9)
Supplement: Supplementary file 11 — Supplementary information, Table S4 [file 41422_2020_401_MOESM11_ESM.xlsx]

## Sheet: Table S4. Expression level (TPM
Gene	h_7W_NC_1	h_7W_NC_2	h_7W_NC_5	h_7W_NC_6	h_7W_NC_7	h_7W_NC_8	h_7W_NC_9	h_7W_NC_10	h_7W_NC_12	h_7W_NC_14	h_7W_NC_15	h_7W_NC_16	h_7W_NC_17	h_7W_NC_18	h_7W_NC_19	h_7W_NC_24	h_7W_NC_26	h_7W_NC_27	h_7W_NC_28	h_7W_NC_29	h_7W_NC_30	h_7W_NC_34	h_7W_NC_39	h_7W_NC_40	h_7W_NC_41	h_7W_NC_44	h_7W_NC_47	h_7W_NC_48	h_7W_NC_49	h_7W_NC_57	h_7W_NC_62	h_7W_NC_64	h_7W_NC_65	h_7W_NC_66	h_7W_NC_67	h_7W_NC_70	h_7W_NC_71	h_7W_NC_75	h_7W_NC_76	h_7W_NC_78	h_7W_NC_79	h_7W_NC_83	h_7W_NC_86	h_7W_NC_89	h_7W_NC_91	h_7W_NC_92	h_7W_NC_94	h_7W_NC_96	h_7W_LDN_4
A1BG	0	0	0	0	0	0	0	0	0	0	0	0	0	2.25	0	16.76	0	0	0	2.84	0	0	17.53	0	0	0	0	0	0	0	0	0	0	0	0	0	0	0	0	0	3.47	0	0	0	0	0	0	4.45	26.33
A1BG-AS1	0	0	0	0	0	0	0	0	0	0	0	0	0	0	0	0	0	0	0	0	0	0	4.38	0	0	0	0	0	0	0	0	0	0	0	0	0	0	0	0	0	0	0	0	0	0	0	0	0	0
A1CF	0	3.91	0	0	0	0	0	0	0	0	0	0	0	0	0	0	0	0	0	0	0	0	0	0	0	0	0	0	0	0	0	0	0	0	0	0	0	0	0	0	0	0	0	0	0	0	0	0	0
A2M	72.67	39.05	0	93.79	66.75	69.4	14.99	51.4	62.84	36.4	171.44	24.19	25.86	17.98	21.74	41.9	32.64	80.07	0	19.85	9.43	0	52.58	89.18	25.61	1.7	69.16	11.36	50.76	58.3	85.32	48.6	7.76	31.58	32.56	83.5	38.72	80.72	116.88	38.66	100.61	55.98	41.85	67.06	29.28	57.19	86.42	0	0
A2M-AS1	0	0	0	0	0	0	0	0	13.96	0	0	0	0	0	0	0	0	0	0	0	0	0	0	0	0	0	0	0	0	0	0	0	0	0	0	0	0	0	0	0	0	4.31	0	0	0	0	0	0	0
A2ML1	0	0	0	0	0	0	0	0	0	0	0	0	0	0	0	0	0	0	0	0	0	0	0	0	0	0	0	0	0	0	0	0	0	0	0	0	0	0	0	0	0	0	8.97	0	0	0	0	0	0
A2MP1	0	0	0	0	0	0	0	0	0	0	0	0	0	0	5.43	0	0	0	0	0	0	0	0	0	0	0	0	0	0	0	0	0	0	0	0	0	0	0	0	0	0	0	0	0	0	0	0	0	0
A3GALT2	0	0	0	0	0	0	0	0	0	0	0	0	0	0	0	0	0	0	0	0	0	0	0	0	0	0	0	0	0	0	0	0	0	0	0	0	0	0	0	0	0	0	0	0	0	0	0	0	0
A4GALT	58.13	15.62	105.85	0	53.4	69.4	0	35.59	0	93.59	9.27	2.69	28.21	8.99	16.3	33.52	41.55	50.95	44.09	25.52	7.86	0	39.43	55.74	4.66	1.7	6.29	29.82	35.38	45.34	12.8	4.86	38.8	45.62	0	31.31	35.2	36.69	38.96	38.66	90.2	10.77	8.97	28.24	64.42	178.31	30.5	6.67	26.33
A4GNT	0	0	0	0	0	0	0	0	0	0	0	0	0	0	0	0	0	0	0	0	0	0	0	0	0	0	0	0	0	0	0	0	0	0	0	0	0	0	0	0	0	0	0	0	0	0	0	0	0
AA06	0	0	0	0	0	0	0	0	0	0	0	0	0	0	0	0	0	0	0	0	0	0	0	0	0	0	0	0	0	0	0	0	0	0	0	0	0	0	0	0	0	0	0	0	0	0	0	0	0
AAAS	29.07	62.49	70.57	117.24	0	92.53	7.5	134.44	90.77	77.99	32.44	26.87	122.24	69.68	54.34	33.52	35.61	82.49	67.83	161.65	94.33	24.82	52.58	59.45	41.91	74.93	69.16	72.42	35.38	12.96	21.33	87.48	100.88	35.09	27.91	172.21	154.88	66.04	12.99	46.39	69.39	64.59	227.19	67.06	93.69	178.31	55.92	142.29	70.22
AACS	32.7	3.91	17.64	11.72	0	23.13	0	3.95	0	26	64.87	0	4.7	42.71	76.07	0	5.94	2.43	6.78	2.84	1.57	0	21.91	0	23.29	3.41	0	1.42	44.6	0	8.53	0	0	3.51	18.61	20.87	0	0	12.99	7.73	3.47	2.15	5.98	0	5.86	0	0	0	0
AACSP1	0	0	0	0	0	0	0	0	0	0	0	0	0	0	0	0	0	0	0	0	0	0	0	0	0	0	0	0	0	0	0	0	0	0	0	0	0	0	0	0	0	0	0	0	5.86	0	0	0	0
AADAC	0	11.72	0	0	0	0	0	3.95	6.98	0	9.27	0	2.35	2.25	0	16.76	2.97	4.85	6.78	0	9.43	0	0	0	0	0	0	0	10.77	0	8.53	14.58	7.76	3.51	9.3	0	14.08	0	0	0	0	2.15	0	0	5.86	0	0	2.22	0
AADACL2	0	0	0	0	0	0	0	0	0	0	0	0	0	0	0	0	0	0	0	0	0	0	0	0	0	0	0	0	0	0	0	0	0	0	9.3	0	0	0	0	0	0	0	0	0	0	0	0	0	0
AADACL2-AS1	0	0	0	0	0	0	0	0	0	0	0	0	0	0	0	0	0	0	0	0	0	0	0	0	0	0	0	0	0	0	0	0	0	0	0	0	0	0	0	0	0	0	0	0	0	0	0	0	0
AADACL3	0	0	0	0	0	0	0	0	0	0	0	0	0	0	0	0	0	0	0	0	0	0	0	0	0	0	0	0	0	0	0	0	0	0	0	0	0	0	0	0	0	0	0	0	0	0	0	0	0
AADACL4	0	0	0	0	0	0	0	0	0	0	0	0	0	0	0	0	0	0	0	0	0	0	0	0	0	0	0	0	0	0	0	0	0	0	0	0	0	0	0	0	0	0	0	0	0	0	0	0	0
AADACP1	0	0	0	0	0	0	33.73	0	0	0	0	0	0	0	0	0	0	0	0	0	0	24.82	0	0	2.33	0	0	0	0	0	0	0	0	0	0	0	0	0	0	0	0	0	0	0	0	0	0	0	0
AADAT	0	3.91	0	11.72	13.35	0	0	3.95	27.93	36.4	0	69.87	7.05	2.25	10.87	0	23.74	0	0	19.85	18.87	0	0	0	34.93	23.84	22.01	36.92	10.77	0	0	29.16	0	3.51	4.65	0	0	0	0	0	31.22	38.75	0	14.12	23.42	13.46	0	8.89	8.78
AAED1	7.27	58.58	88.21	46.89	40.05	23.13	52.47	47.45	83.79	57.19	27.8	8.06	65.82	38.21	32.6	50.28	5.94	2.43	64.44	0	116.34	74.46	21.91	18.58	48.9	143.05	44.01	63.9	26.15	58.3	21.33	14.58	62.08	42.11	23.26	67.84	84.48	0	77.92	0	10.41	90.43	164.42	10.59	58.56	23.55	15.25	11.12	43.89
AAGAB	25.43	50.77	35.28	35.17	53.4	0	14.99	27.68	62.84	10.4	13.9	2.69	28.21	42.71	21.74	16.76	68.26	29.11	6.78	2.84	7.86	0	26.29	7.43	0	3.41	88.02	1.42	19.99	71.25	51.19	34.02	7.76	3.51	55.82	57.4	7.04	7.34	12.99	7.73	10.41	15.07	2.99	0	35.14	16.82	15.25	8.89	35.11
AAK1	7.27	105.44	52.92	46.89	80.1	46.26	52.47	39.54	27.93	51.99	32.44	61.81	11.75	24.72	114.11	8.38	109.8	80.07	57.65	113.44	26.73	24.82	30.67	63.17	69.86	27.25	128.89	32.66	56.91	38.87	8.53	9.72	38.8	45.62	32.56	26.09	66.88	51.37	90.9	77.32	24.29	17.22	59.79	35.29	70.27	10.09	30.5	28.9	114.1
AAMDC	32.7	39.05	52.92	58.62	26.7	0	48.72	106.76	34.91	46.79	148.28	32.25	65.82	2.25	27.17	142.46	103.87	24.26	0	2.84	39.31	0	8.76	40.88	83.83	34.06	72.3	59.64	16.92	38.87	8.53	68.04	108.64	52.64	51.17	104.37	116.16	0	64.93	7.73	65.92	10.77	2.99	45.88	23.42	6.73	50.83	120.06	114.1
AAMP	214.37	199.17	194.05	164.13	80.1	92.53	138.67	233.3	132.66	280.77	194.61	75.25	176.31	134.86	222.78	134.08	186.97	215.93	193.31	161.65	158.8	24.82	127.06	196.94	11.64	117.51	47.16	124.96	72.29	194.33	119.44	136.09	201.76	270.21	93.03	135.68	200.64	124.75	116.88	115.98	149.18	135.64	191.32	187.06	152.25	67.29	193.17	208.99	193.1
AANAT	0	0	0	0	0	0	0	0	0	0	0	0	0	0	0	0	0	0	0	0	0	0	0	0	0	0	0	0	0	0	0	0	0	0	0	0	0	0	0	0	0	0	0	0	0	0	0	0	0
AAR2	25.43	39.05	35.28	70.34	13.35	0	3.75	39.54	6.98	5.2	9.27	16.12	2.35	17.98	21.74	8.38	20.77	21.84	23.74	25.52	15.72	49.64	56.96	22.3	37.26	27.25	53.44	53.96	29.22	0	0	34.02	7.76	63.17	51.17	31.31	17.6	73.38	25.97	46.39	0	6.46	56.8	0	29.28	43.74	35.58	53.36	0
AARD	39.97	11.72	17.64	105.51	0	92.53	3.75	11.86	41.89	5.2	32.44	37.62	2.35	38.21	5.43	41.9	2.97	63.08	0	2.84	56.6	99.28	0	133.77	0	68.12	34.58	36.92	81.52	0	123.71	0	0	3.51	0	52.19	88	29.35	51.94	0	24.29	32.3	50.82	14.12	40.99	0	0	48.91	17.55
AARS	3.63	19.53	0	117.24	0	0	37.48	98.85	13.96	5.2	4.63	26.87	32.91	29.22	27.17	92.18	14.84	80.07	23.74	85.08	80.18	124.1	21.91	78.03	118.75	20.44	31.44	79.52	16.92	38.87	21.33	24.3	46.56	80.71	55.82	31.31	77.44	7.34	12.99	30.93	10.41	15.07	68.76	14.12	70.27	50.46	188.08	37.8	17.55
AARS2	94.47	3.91	70.57	70.34	53.4	46.26	59.97	39.54	6.98	67.59	9.27	2.69	70.52	58.44	27.17	16.76	2.97	14.56	81.39	14.18	7.86	0	43.81	33.44	2.33	69.82	6.29	42.6	10.77	97.16	46.92	72.9	194	73.69	4.65	62.62	63.36	88.06	0	61.86	6.94	2.15	0	42.35	117.12	6.73	0	51.14	96.55
AARSD1	0	0	0	0	0	0	0	0	0	0	0	0	0	0	0	0	0	0	0	0	0	0	0	0	0	0	0	0	0	0	0	0	0	0	0	0	0	0	0	0	0	0	0	0	0	0	0	0	0
AASDH	123.53	238.23	158.77	93.79	66.75	0	56.22	193.75	76.81	103.99	78.77	26.87	49.37	105.64	48.9	83.8	249.29	121.31	47.48	39.7	155.65	0	162.11	126.34	249.15	112.4	53.44	79.52	76.9	103.64	89.58	131.23	31.04	59.66	41.86	10.44	214.72	176.12	90.9	85.05	124.9	40.91	272.03	105.88	70.27	57.19	111.83	111.17	70.22
AASDHPPT	18.17	46.86	52.92	117.24	106.8	0	89.95	43.5	34.91	51.99	64.87	155.87	63.47	98.9	16.3	134.08	53.42	84.92	88.18	53.88	114.77	49.64	52.58	22.3	74.51	74.93	66.02	127.8	129.2	142.51	106.65	14.58	23.28	175.46	18.61	73.06	63.36	95.4	77.92	69.59	76.33	148.56	5.98	158.82	52.7	60.56	55.92	77.82	78.99
AASS	3.63	7.81	0	0	0	0	0	0	0	0	0	2.69	4.7	0	0	0	23.74	2.43	0	0	1.57	0	4.38	7.43	2.33	0	0	1.42	12.3	32.39	4.27	0	0	3.51	0	20.87	7.04	0	0	0	0	0	5.98	0	0	10.09	0	0	0
AATBC	0	0	0	0	0	0	0	0	0	0	0	0	0	0	0	0	0	0	0	0	0	0	0	0	0	0	0	0	0	0	0	0	0	0	0	0	0	0	0	0	0	0	0	0	0	0	0	0	0
AATF	79.93	78.11	264.62	105.51	133.5	254.45	26.23	320.29	321.19	114.39	46.34	338.61	126.94	110.14	97.81	326.81	71.22	150.43	91.57	167.33	97.48	99.28	262.88	215.52	186.28	91.96	257.78	109.34	166.11	90.69	106.65	218.71	31.04	171.95	172.1	177.43	218.24	154.1	90.9	286.08	90.2	133.49	403.56	102.35	310.36	148.03	96.58	195.65	43.89
AATK	0	0	0	0	0	0	0	0	0	0	0	0	0	0	0	0	0	0	0	0	0	0	0	0	0	0	0	0	0	0	0	0	0	0	0	0	0	0	0	0	0	0	0	0	0	0	0	0	0
AATK-AS1	0	0	0	0	0	0	0	0	0	0	0	0	0	0	0	0	0	0	0	0	0	0	0	0	0	0	0	0	0	0	0	0	0	0	0	0	0	0	0	0	0	0	0	0	0	0	0	0	0
ABALON	25.43	3.91	17.64	58.62	0	23.13	0	0	0	0	0	0	2.35	20.23	0	0	11.87	7.28	0	0	0	0	0	0	0	0	18.86	1.42	0	0	29.86	0	0	21.06	0	15.66	0	0	0	0	0	0	0	0	0	0	0	26.68	0
ABAT	0	0	0	0	0	0	0	0	0	0	0	0	0	0	0	0	0	0	0	0	0	0	0	0	0	0	34.58	0	19.99	0	0	0	0	0	0	0	0	0	0	0	0	12.92	0	0	0	0	0	0	0
ABCA1	14.53	31.24	17.64	0	66.75	23.13	0	0	20.95	77.99	0	0	14.1	20.23	32.6	8.38	0	0	3.39	22.69	12.58	24.82	21.91	0	23.29	0	0	0	33.84	58.3	0	4.86	54.32	28.07	13.95	41.75	7.04	0	0	0	0	12.92	11.96	0	40.99	26.91	61	40.02	8.78
ABCA10	0	0	0	0	0	0	0	0	0	0	0	0	0	0	0	0	0	0	0	0	1.57	0	0	0	0	0	0	0	0	0	0	19.44	0	0	0	0	0	0	0	0	0	0	0	0	0	0	0	0	0
ABCA11P	32.7	42.96	0	0	0	0	0	0	6.98	51.99	18.53	0	7.05	15.73	0	16.76	0	0	30.52	8.51	11.01	0	8.76	7.43	39.58	17.03	31.44	4.26	41.53	12.96	8.53	0	0	14.04	23.26	0	0	22.01	0	0	17.35	8.61	2.99	42.35	17.57	0	0	0	17.55
ABCA12	39.97	0	0	11.72	13.35	0	0	0	0	0	0	0	0	0	0	0	0	0	13.57	0	0	0	0	18.58	0	0	0	0	0	0	0	4.86	0	0	0	0	0	0	90.9	23.2	0	10.77	0	0	0	0	0	0	0
ABCA13	3.63	0	0	0	0	0	11.24	15.82	0	0	0	0	0	0	0	0	0	0	0	0	0	0	17.53	0	2.33	0	0	0	0	0	0	0	0	0	0	0	0	0	0	0	0	36.6	0	0	0	0	0	0	0
ABCA17P	0	0	0	0	0	23.13	0	0	0	0	0	0	0	0	0	0	0	0	0	0	0	0	0	0	0	0	0	0	4.61	0	0	0	0	0	0	26.09	0	0	0	0	0	0	0	0	0	0	0	0	0
ABCA2	0	0	0	0	0	0	0	0	0	0	0	0	0	0	0	0	0	0	0	0	0	0	0	0	0	0	0	0	0	0	0	0	0	0	0	0	0	0	0	0	0	0	0	0	0	0	0	0	0
ABCA3	0	7.81	0	0	0	23.13	0	0	0	26	0	26.87	25.86	0	0	0	0	0	0	0	0	0	8.76	0	0	1.7	0	31.24	1.54	0	4.27	4.86	0	0	0	0	0	0	0	0	0	2.15	0	10.59	0	20.19	0	20.01	8.78
ABCA4	0	0	0	0	0	0	22.49	0	0	0	0	0	0	0	0	0	0	0	0	0	0	0	0	0	0	0	0	0	0	0	0	4.86	0	0	0	0	0	0	0	0	0	0	0	0	0	0	0	0	0
ABCA5	0	0	17.64	11.72	0	0	0	0	0	51.99	0	0	0	0	0	8.38	2.97	24.26	0	0	0	24.82	17.53	200.66	20.96	0	0	11.36	7.69	6.48	0	29.16	0	3.51	9.3	0	28.16	7.34	0	0	3.47	0	0	0	0	0	0	2.22	0
ABCA6	0	0	0	0	0	0	0	0	0	0	0	0	0	0	0	0	0	0	0	0	0	0	0	0	0	0	0	0	0	0	0	0	0	0	0	0	0	0	0	0	0	0	0	0	0	0	0	0	0
ABCA7	0	0	0	0	0	0	0	0	27.93	0	0	0	0	0	0	0	0	0	0	0	0	0	0	0	0	0	0	0	0	0	0	0	0	0	0	0	0	0	0	0	0	0	0	0	0	0	0	0	0
ABCA8	0	0	0	0	0	0	0	0	0	0	0	0	0	0	0	0	0	0	0	0	0	0	0	0	0	0	0	0	0	0	0	0	0	0	0	0	0	0	0	0	0	0	0	0	0	0	0	0	0
ABCA9	0	0	0	0	0	0	0	0	0	0	0	0	0	0	0	0	0	0	0	0	0	0	0	0	0	0	0	0	1.54	0	0	0	0	0	0	0	0	0	0	0	0	0	0	0	0	0	0	0	0
ABCA9-AS1	0	0	0	0	0	0	0	0	0	0	0	0	0	0	0	0	0	0	0	0	0	0	0	0	0	0	0	0	0	0	0	0	0	0	0	0	0	0	0	0	0	0	0	0	0	0	0	0	0
ABCB1	0	0	0	0	0	0	0	0	0	0	0	0	0	0	0	0	0	0	0	0	0	0	0	0	0	0	31.44	1.42	0	0	0	0	0	3.51	0	0	0	0	0	0	0	0	0	0	0	0	5.08	0	0
ABCB10	36.33	0	0	23.45	0	0	3.75	0	0	0	0	0	4.7	0	5.43	0	0	2.43	0	11.34	1.57	0	0	0	0	0	0	0	0	6.48	0	4.86	0	0	4.65	0	0	0	0	0	0	6.46	0	0	0	0	35.58	0	0
ABCB11	0	0	0	0	0	0	0	0	0	0	0	0	0	0	0	0	0	0	0	0	0	0	0	0	0	0	0	0	0	0	0	0	0	0	0	0	0	0	0	0	0	0	0	0	0	0	0	0	0
ABCB4	0	0	0	0	0	0	0	0	0	0	0	0	0	0	0	0	0	0	0	0	0	0	0	0	0	0	0	0	0	0	0	0	0	0	0	0	0	0	0	0	0	0	0	0	0	0	0	0	0
ABCB5	0	0	0	0	0	0	0	11.86	0	0	0	0	0	0	0	0	0	19.41	0	0	0	0	0	0	2.33	0	0	7.1	1.54	0	0	0	0	0	0	0	0	0	0	0	0	2.15	0	0	0	3.36	0	0	0
ABCB6	0	0	0	0	0	0	11.24	0	0	20.8	13.9	0	25.86	2.25	0	16.76	2.97	2.43	0	0	7.86	0	8.76	14.86	0	1.7	0	17.04	16.92	25.91	0	9.72	7.76	3.51	0	62.62	24.64	22.01	0	0	0	4.31	0	3.53	5.86	0	0	2.22	0
ABCB7	18.17	3.91	52.92	23.45	0	23.13	0	0	6.98	0	23.17	0	11.75	11.24	0	0	41.55	7.28	3.39	8.51	6.29	0	26.29	3.72	0	0	40.87	17.04	6.15	6.48	25.6	29.16	0	17.55	0	5.22	14.08	0	0	0	58.98	12.92	0	0	11.71	94.2	101.67	0	0
ABCB8	3.63	11.72	70.57	58.62	0	23.13	22.49	23.73	62.84	72.79	27.8	2.69	47.02	44.95	5.43	67.04	14.84	9.7	44.09	31.2	7.86	24.82	30.67	70.6	41.91	13.62	0	28.4	61.52	51.82	29.86	9.72	7.76	24.56	9.3	26.09	95.04	7.34	0	139.17	10.41	17.22	41.85	21.18	40.99	40.37	30.5	33.35	8.78
ABCB9	0	0	0	0	0	0	0	0	0	0	0	0	0	0	0	0	0	0	0	0	1.57	0	0	0	0	0	0	0	0	0	0	0	0	0	0	0	0	0	0	0	0	0	0	3.53	0	0	0	0	8.78
ABCC1	0	0	0	46.89	13.35	0	11.24	7.91	13.96	0	9.27	75.25	25.86	33.71	21.74	16.76	0	16.98	0	0	7.86	24.82	21.91	55.74	0	0	0	4.26	12.3	0	55.46	9.72	23.28	0	0	20.87	0	0	0	7.73	10.41	2.15	0	28.24	23.42	3.36	0	0	8.78
ABCC10	3.63	3.91	0	0	13.35	0	0	27.68	20.95	57.19	4.63	0	9.4	6.74	70.64	25.14	26.71	4.85	6.78	19.85	17.29	24.82	13.14	22.3	4.66	0	0	1.42	15.38	19.43	21.33	0	0	0	0	20.87	0	7.34	12.99	30.93	52.04	23.68	8.97	17.65	5.86	33.64	20.33	66.7	8.78
ABCC11	0	0	0	0	0	0	0	0	0	0	0	0	0	0	0	0	0	0	0	0	0	0	0	0	0	0	0	0	0	0	0	0	7.76	0	4.65	0	0	0	0	0	0	0	0	0	0	0	0	0	0
ABCC12	0	0	0	0	0	0	0	0	0	0	0	0	32.91	0	0	8.38	0	4.85	23.74	0	0	0	0	40.88	107.11	0	0	15.62	0	0	68.25	0	7.76	28.07	0	0	3.52	7.34	0	0	17.35	10.77	20.93	10.59	64.42	33.64	0	0	26.33
ABCC13	0	0	0	0	0	0	0	0	0	0	0	0	0	6.74	0	0	0	0	3.39	0	0	0	0	0	0	0	0	0	0	0	0	0	0	0	0	0	0	0	0	0	0	0	0	0	0	0	0	0	0
ABCC2	94.47	3.91	0	0	26.7	0	0	39.54	27.93	51.99	0	10.75	35.26	15.73	81.51	8.38	0	21.84	10.17	51.05	0	0	4.38	3.72	0	27.25	15.72	0	1.54	51.82	0	24.3	15.52	143.88	13.95	0	38.72	0	0	0	0	0	0	70.59	0	10.09	0	13.34	0
ABCC3	0	0	0	0	0	0	0	0	0	0	0	0	0	2.25	0	0	0	0	0	0	0	0	0	0	0	0	0	0	0	0	0	0	7.76	7.02	0	0	0	0	0	0	0	0	0	0	0	0	5.08	0	0
ABCC4	236.17	39.05	17.64	11.72	13.35	46.26	0	71.18	27.93	88.39	4.63	83.31	16.46	6.74	10.87	58.66	8.9	36.39	6.78	25.52	40.88	0	30.67	74.32	13.97	27.25	22.01	5.68	63.06	19.43	4.27	0	38.8	73.69	37.21	52.19	84.48	95.4	25.97	7.73	6.94	49.52	5.98	21.18	40.99	63.92	5.08	0	0
ABCC5	18.17	39.05	52.92	11.72	0	46.26	37.48	15.82	0	5.2	55.6	0	2.35	11.24	38.04	41.9	23.74	7.28	23.74	8.51	0	0	61.34	11.15	6.99	42.58	59.73	4.26	4.61	0	8.53	0	15.52	21.06	4.65	5.22	28.16	22.01	38.96	61.86	55.51	40.91	23.91	56.47	5.86	43.74	50.83	6.67	0
ABCC5-AS1	0	0	0	0	0	0	0	0	0	0	0	0	0	0	0	0	0	0	0	0	0	0	0	0	0	0	0	0	0	0	0	0	0	0	0	0	0	0	0	0	0	0	0	0	0	0	0	0	0
ABCC6	0	0	0	0	26.7	0	0	0	0	0	0	0	0	0	0	0	0	0	0	0	0	0	0	0	0	0	0	0	0	0	0	0	0	17.55	0	0	0	0	0	0	0	0	0	0	0	0	0	0	0
ABCC6P1	0	0	0	0	0	0	0	0	0	0	0	0	0	0	0	0	0	0	0	0	0	0	0	0	0	0	0	0	0	0	0	0	0	0	0	0	0	0	0	0	0	0	0	0	0	0	0	0	0
ABCC6P2	0	0	0	0	0	0	0	0	0	0	0	0	0	0	0	0	0	0	0	0	0	0	0	0	0	0	0	0	0	0	0	0	0	0	0	0	0	0	0	0	0	0	0	0	0	0	0	0	0
ABCC8	0	0	0	0	0	0	0	0	0	0	0	0	0	0	0	0	0	0	0	0	0	0	0	0	0	0	0	0	0	0	0	0	0	0	0	0	0	0	0	0	0	0	0	0	0	0	0	0	0
ABCC9	61.77	39.05	17.64	0	40.05	0	22.49	35.59	83.79	31.2	27.8	26.87	51.72	15.73	54.34	67.04	41.55	33.97	23.74	31.2	4.72	24.82	8.76	29.73	30.27	15.33	34.58	22.72	26.15	12.96	29.86	34.02	31.04	24.56	27.91	67.84	10.56	36.69	25.97	30.93	20.82	45.21	56.8	45.88	70.27	30.28	40.67	26.68	35.11
ABCD1	0	0	0	0	0	0	18.74	0	0	0	0	5.37	0	0	0	0	0	0	0	2.84	0	0	0	0	0	1.7	0	0	0	0	0	0	0	3.51	0	0	0	0	0	0	0	2.15	2.99	0	0	0	0	2.22	0
ABCD2	0	0	0	0	0	0	0	0	0	0	0	0	0	0	0	0	0	0	0	0	0	0	0	0	0	0	0	0	0	0	0	0	0	0	0	0	0	0	0	0	0	0	17.94	0	0	0	0	0	0
ABCD3	50.87	3.91	0	11.72	106.8	0	26.23	0	34.91	0	9.27	8.06	32.91	4.5	0	58.66	8.9	7.28	33.91	22.69	39.31	24.82	43.81	59.45	23.29	23.84	0	1.42	39.99	0	0	63.18	0	21.06	0	26.09	3.52	73.38	38.96	15.46	20.82	0	8.97	24.71	23.42	10.09	10.17	0	17.55
ABCD4	105.37	160.12	123.49	58.62	53.4	138.79	74.96	126.53	160.59	77.99	120.47	61.81	30.56	65.18	21.74	25.14	56.39	19.41	108.53	56.72	163.51	74.46	65.72	130.06	67.53	78.34	34.58	19.88	29.22	51.82	34.13	131.23	7.76	70.18	41.86	114.81	109.12	95.4	194.79	139.17	20.82	159.32	119.57	77.65	175.68	164.85	132.17	68.92	35.11
ABCE1	98.1	132.78	141.13	187.58	53.4	161.92	86.2	284.7	167.58	103.99	139.01	77.93	47.02	150.59	97.81	150.84	237.42	172.26	152.62	124.79	99.05	24.82	135.82	96.61	149.02	143.05	66.02	68.16	89.21	148.99	170.63	189.55	46.56	154.41	251.18	187.87	84.48	66.04	168.82	139.17	121.43	301.43	131.53	176.47	81.98	104.29	132.17	124.51	114.1
ABCF1	101.73	249.94	352.83	468.95	186.9	254.45	367.29	320.29	370.07	499.14	282.65	88.68	220.98	411.32	478.17	377.09	100.9	225.64	461.24	266.59	316.02	223.37	328.6	289.84	181.62	306.55	430.69	384.82	324.53	401.61	524.7	432.56	628.57	407.07	558.18	198.3	249.91	476.98	324.65	402.06	121.43	262.67	310.89	190.59	339.64	94.2	137.25	326.83	368.64
ABCF2	65.4	70.3	105.85	58.62	26.7	69.4	82.45	31.63	6.98	62.39	115.84	29.56	89.33	128.12	10.87	41.9	8.9	29.11	57.65	113.44	67.61	24.82	135.82	3.72	72.18	37.47	207.48	19.88	6.15	97.16	51.19	14.58	15.52	52.64	102.33	120.03	88	176.12	142.85	46.39	24.29	99.04	53.81	60	5.86	60.56	61	6.67	35.11
ABCF3	21.8	42.96	123.49	128.96	93.45	161.92	33.73	47.45	27.93	20.8	69.5	59.12	42.31	13.49	43.47	33.52	86.06	72.79	128.88	28.36	80.18	0	109.53	130.06	74.51	76.64	3.14	71	43.07	25.91	76.79	87.48	108.64	91.24	65.12	93.93	59.84	139.42	129.86	15.46	38.16	73.2	62.78	127.06	40.99	80.74	20.33	82.26	26.33
ABCG1	0	0	0	0	26.7	0	0	0	0	0	0	0	0	0	10.87	0	0	0	0	0	0	0	0	0	0	0	0	1.42	0	0	0	0	0	0	0	0	0	0	0	0	0	0	0	0	0	0	0	0	0
ABCG2	0	0	0	0	0	0	0	0	6.98	0	0	0	0	0	5.43	0	0	0	0	2.84	0	0	0	0	0	0	0	0	0	0	4.27	4.86	0	3.51	0	0	0	0	0	0	0	0	0	0	0	0	0	0	0
ABCG4	0	0	0	0	0	0	0	0	0	0	0	0	0	0	0	0	0	0	0	0	0	0	0	0	0	0	0	0	0	0	0	0	0	0	0	0	0	0	0	0	0	0	0	0	0	0	0	0	0
ABCG5	0	0	0	0	0	0	0	0	0	0	0	0	0	0	0	0	0	0	0	0	0	0	0	0	0	0	0	0	0	0	0	0	0	0	4.65	0	0	0	0	0	0	0	0	0	0	0	0	0	0
ABCG8	0	0	0	0	0	0	0	0	0	0	0	0	0	0	0	0	0	0	0	0	0	0	0	0	0	0	0	0	0	0	0	0	0	0	0	0	0	0	0	0	0	0	0	0	0	0	0	0	0
ABHD1	0	0	0	0	0	0	0	0	0	0	0	0	0	0	0	0	0	0	0	0	0	0	0	0	0	0	0	0	0	0	0	0	0	0	0	10.44	0	0	0	0	0	0	0	0	0	0	0	0	0
ABHD10	21.8	39.05	35.28	0	53.4	0	44.97	47.45	13.96	67.59	23.17	8.06	30.56	33.71	21.74	8.38	41.55	97.05	13.57	14.18	55.03	74.46	21.91	0	142.04	40.87	31.44	99.4	15.38	25.91	68.25	9.72	31.04	38.6	4.65	5.22	14.08	29.35	51.94	0	52.04	23.68	53.81	10.59	40.99	3.36	40.67	22.23	8.78
ABHD11	0	0	0	93.79	0	23.13	37.48	11.86	41.89	57.19	32.44	2.69	37.61	17.98	0	0	23.74	53.38	30.52	0	56.6	0	0	3.72	53.56	27.25	56.59	80.94	52.29	19.43	34.13	38.88	31.04	80.71	9.3	31.31	7.04	80.72	25.97	15.46	0	2.15	8.97	0	40.99	26.91	0	4.45	17.55
ABHD11-AS1	0	0	0	0	0	0	0	0	0	0	0	0	0	0	0	0	0	0	0	0	0	0	0	0	0	0	0	0	0	0	0	0	0	0	0	0	0	0	0	0	0	0	0	0	0	0	0	0	0
ABHD12	123.53	62.49	88.21	93.79	120.15	23.13	41.23	67.22	41.89	140.38	27.8	83.31	84.63	62.93	179.31	92.18	5.94	97.05	166.18	53.88	147.79	24.82	92.01	144.92	32.6	190.74	94.31	83.78	32.3	32.39	136.51	34.02	31.04	80.71	93.03	41.75	42.24	80.72	90.9	100.51	62.45	51.67	116.59	109.41	70.27	178.31	91.5	173.42	61.44
ABHD12B	21.8	15.62	0	0	0	0	14.99	35.59	27.93	0	0	0	0	0	0	0	2.97	0	27.13	0	17.29	0	0	0	32.6	1.7	0	0	0	51.82	0	0	0	0	0	10.44	0	0	0	0	0	0	0	0	5.86	0	35.58	0	43.89
ABHD13	25.43	0	0	0	0	0	0	0	0	67.59	27.8	24.19	14.1	24.72	0	0	20.77	65.51	0	0	0	0	13.14	100.33	2.33	0	69.16	11.36	0	0	34.13	14.58	0	3.51	18.61	5.22	14.08	0	0	0	10.41	12.92	0	0	5.86	50.46	5.08	17.79	0
ABHD14A	3.63	27.34	17.64	0	66.75	23.13	3.75	3.95	13.96	88.39	162.18	2.69	4.7	2.25	5.43	41.9	2.97	7.28	10.17	2.84	20.44	0	43.81	14.86	2.33	1.7	34.58	4.26	1.54	0	46.92	43.74	0	0	0	88.71	56.32	7.34	0	0	3.47	2.15	26.9	28.24	23.42	13.46	20.33	106.72	52.66
ABHD14A-ACY1	0	0	0	0	0	0	0	0	0	0	0	0	0	0	0	0	0	0	0	0	0	0	0	0	0	0	0	0	0	0	0	0	0	0	0	0	0	0	0	0	0	0	0	0	0	0	0	0	0
ABHD14B	58.13	136.69	0	0	13.35	23.13	37.48	51.4	69.82	88.39	46.34	24.19	157.51	96.65	48.9	16.76	29.68	21.84	0	0	47.17	0	30.67	126.34	39.58	54.5	91.17	15.62	13.84	123.08	72.52	24.3	31.04	154.41	153.5	26.09	59.84	14.68	77.92	23.2	13.88	38.75	35.87	0	64.42	121.11	40.67	60.03	26.33
ABHD15	0	0	0	0	0	0	0	0	0	5.2	0	0	0	0	0	0	0	0	0	0	0	0	0	0	0	0	0	0	0	0	12.8	0	7.76	0	0	0	0	14.68	0	0	0	0	0	0	0	0	0	0	8.78
ABHD16A	116.27	82.01	52.92	70.34	80.1	185.06	29.98	86.99	202.49	93.59	27.8	51.06	58.77	101.14	54.34	67.04	112.77	63.08	57.65	138.97	100.62	74.46	74.48	137.49	158.34	114.1	81.74	116.44	55.37	45.34	38.39	126.37	85.36	70.18	106.98	73.06	130.24	88.06	181.81	92.78	45.1	118.42	59.79	116.47	152.25	40.37	101.67	57.81	105.33
ABHD16B	0	0	0	0	0	0	0	0	0	0	0	0	0	0	0	0	0	0	0	0	0	0	0	0	0	0	0	0	0	0	0	0	0	0	0	0	0	0	0	0	0	0	0	0	0	0	0	0	0
ABHD17A	0	3.91	17.64	0	40.05	0	3.75	3.95	0	93.59	74.14	0	14.1	22.48	32.6	67.04	2.97	16.98	23.74	34.03	14.15	0	39.43	0	25.61	17.03	0	5.68	1.54	19.43	0	14.58	0	17.55	0	0	17.6	0	12.99	0	48.57	25.84	23.91	0	0	26.91	10.17	2.22	35.11
ABHD17B	0	0	0	0	0	0	0	3.95	0	0	4.63	10.75	18.81	0	0	0	0	4.85	0	0	1.57	0	21.91	0	0	3.41	12.57	1.42	32.3	19.43	0	0	0	21.06	0	0	49.28	29.35	12.99	0	0	0	0	0	0	0	0	0	0
ABHD17C	3.63	0	0	0	0	0	18.74	0	0	0	0	0	0	2.25	10.87	0	0	2.43	0	0	9.43	0	0	0	0	3.41	3.14	1.42	1.54	0	0	0	0	0	0	0	0	0	0	0	0	0	0	0	5.86	0	0	0	0
ABHD2	0	3.91	0	0	0	46.26	29.98	3.95	0	0	4.63	59.12	2.35	11.24	5.43	8.38	2.97	19.41	20.35	0	0	24.82	30.67	26.01	2.33	0	0	0	9.23	25.91	4.27	0	0	0	4.65	10.44	3.52	22.01	12.99	23.2	3.47	0	14.95	0	5.86	0	0	13.34	8.78
ABHD3	0	27.34	35.28	0	0	46.26	0	11.86	6.98	41.6	0	29.56	7.05	0	0	0	0	46.1	20.35	31.2	33.02	24.82	4.38	7.43	2.33	1.7	0	44.02	0	0	4.27	0	0	3.51	0	5.22	10.56	29.35	12.99	0	17.35	2.15	2.99	7.06	0	0	0	13.34	8.78
ABHD4	10.9	7.81	35.28	0	13.35	23.13	0	19.77	27.93	20.8	50.97	16.12	18.81	13.49	43.47	67.04	0	12.13	30.52	5.67	1.57	24.82	21.91	0	39.58	3.41	3.14	39.76	16.92	71.25	8.53	0	0	3.51	18.61	36.53	70.4	22.01	25.97	0	0	8.61	0	63.53	40.99	77.38	10.17	26.68	26.33
ABHD5	0	3.91	0	93.79	13.35	0	0	0	13.96	5.2	0	0	25.86	11.24	0	41.9	0	55.8	13.57	17.02	4.72	49.64	35.05	11.15	0	5.11	34.58	1.42	39.99	12.96	8.53	24.3	7.76	63.17	13.95	10.44	0	14.68	0	0	3.47	4.31	5.98	148.24	0	10.09	0	31.13	26.33
ABHD6	7.27	0	0	0	0	0	0	0	0	0	0	16.12	0	20.23	0	0	20.77	4.85	6.78	22.69	26.73	0	8.76	0	0	3.41	0	0	6.15	0	0	48.6	31.04	14.04	32.56	5.22	0	7.34	0	0	6.94	2.15	0	0	5.86	20.19	0	0	8.78
ABHD8	0	0	0	0	0	0	0	0	0	0	0	5.37	0	0	0	16.76	0	0	0	0	0	0	0	0	0	0	0	0	9.23	0	0	0	0	0	23.26	0	0	0	0	0	0	0	0	0	0	0	0	0	0
ABI1	14.53	3.91	17.64	11.72	26.7	46.26	18.74	63.27	6.98	265.17	4.63	13.44	42.31	8.99	0	8.38	56.39	12.13	13.57	48.21	23.58	24.82	43.81	37.16	6.99	0	56.59	68.16	52.29	58.3	63.99	19.44	0	0	18.61	41.75	14.08	0	12.99	77.32	13.88	127.03	23.91	21.18	23.42	23.55	5.08	17.79	0
ABI2	29.07	31.24	70.57	46.89	80.1	46.26	86.2	39.54	90.77	31.2	60.24	51.06	35.26	24.72	27.17	8.38	35.61	41.25	94.96	121.95	72.32	24.82	118.3	52.02	9.31	3.41	113.17	102.24	55.37	32.39	17.06	77.76	15.52	28.07	65.12	187.87	45.76	110.07	38.96	23.2	6.94	49.52	56.8	3.53	58.56	80.74	30.5	40.02	17.55
ABI3	0	0	0	0	0	0	0	0	0	0	0	0	0	0	0	0	0	0	0	0	0	0	8.76	0	0	0	0	0	0	0	0	0	0	0	0	0	3.52	0	0	0	0	0	0	0	0	0	0	0	0
ABI3BP	0	0	0	0	0	0	0	0	0	0	0	0	0	0	0	0	0	0	0	0	0	0	0	0	0	0	0	0	0	0	0	0	0	0	0	0	0	0	0	0	0	0	0	0	0	0	0	0	0
ABL1	3.63	42.96	0	0	0	0	3.75	23.73	6.98	0	32.44	24.19	25.86	29.22	70.64	33.52	0	4.85	40.7	65.23	12.58	74.46	56.96	14.86	44.24	1.7	75.45	52.54	30.76	25.91	12.8	14.58	7.76	28.07	23.26	67.84	0	22.01	103.89	0	38.16	27.99	0	49.41	0	80.74	55.92	4.45	70.22
ABL2	90.83	27.34	17.64	105.51	40.05	92.53	41.23	55.36	48.88	0	97.31	0	23.51	67.43	21.74	33.52	118.71	14.56	10.17	25.52	34.59	124.1	70.1	170.93	32.6	32.36	0	51.12	112.28	64.78	29.86	29.16	85.36	3.51	4.65	57.4	228.8	80.72	90.9	69.59	24.29	51.67	8.97	14.12	35.14	26.91	55.92	4.45	0
ABLIM1	3.63	0	0	0	0	0	37.48	0	0	5.2	4.63	0	0	0	21.74	0	0	0	0	2.84	0	0	0	3.72	0	1.7	0	0	6.15	0	0	0	7.76	0	0	67.84	0	0	0	0	0	2.15	0	0	0	0	0	0	43.89
ABLIM2	0	0	0	0	0	0	0	3.95	0	0	0	0	0	0	0	0	0	0	0	0	0	0	0	0	0	0	0	0	0	0	0	0	0	0	0	0	0	0	0	0	0	2.15	0	0	0	0	0	0	0
ABLIM3	0	0	0	0	0	0	0	0	6.98	0	4.63	0	0	0	0	0	0	0	3.39	0	0	0	0	0	0	13.62	12.57	0	1.54	0	0	4.86	0	0	0	0	0	0	0	0	0	0	0	0	0	0	5.08	2.22	0
ABO	0	0	0	0	0	0	0	0	0	0	0	0	0	2.25	0	0	0	0	0	0	0	0	4.38	0	0	0	3.14	0	0	0	0	0	0	0	0	0	0	0	0	0	0	0	0	0	0	0	0	0	26.33
ABR	18.17	3.91	35.28	11.72	13.35	0	7.5	3.95	0	10.4	4.63	8.06	44.67	33.71	108.68	25.14	23.74	9.7	20.35	8.51	11.01	24.82	61.34	52.02	55.88	3.41	37.72	15.62	39.99	6.48	0	24.3	0	52.64	13.95	5.22	24.64	29.35	25.97	108.25	72.86	27.99	5.98	3.53	17.57	57.19	91.5	55.58	70.22
ABRA	0	0	0	0	0	0	0	0	0	0	0	0	0	0	0	0	0	0	0	0	0	0	0	0	0	0	0	0	0	0	0	0	0	0	0	0	0	0	0	0	0	0	0	0	0	0	0	0	0
ABRACL	25.43	35.15	123.49	117.24	120.15	46.26	168.65	213.53	41.89	51.99	88.04	51.06	72.88	233.76	81.51	58.66	148.39	36.39	50.87	11.34	50.31	645.31	92.01	59.45	2.33	80.04	53.44	2.84	239.94	19.43	93.85	77.76	7.76	136.86	106.98	140.9	112.64	7.34	0	61.86	13.88	23.68	41.85	35.29	46.85	70.65	5.08	40.02	105.33
ABT1	145.33	101.54	35.28	164.13	146.85	0	59.97	90.95	146.63	192.38	55.6	61.81	70.52	107.89	168.45	83.8	92	53.38	81.39	48.21	56.6	223.37	83.24	66.89	53.56	57.9	69.16	69.58	110.74	58.3	25.6	140.95	93.12	70.18	37.21	172.21	158.4	51.37	25.97	61.86	27.75	101.19	98.65	42.35	152.25	114.38	15.25	93.38	35.11
ABTB1	0	0	0	0	0	0	7.5	0	0	0	27.8	21.5	7.05	0	0	33.52	20.77	2.43	0	0	15.72	0	0	3.72	2.33	0	0	0	0	6.48	0	0	0	0	0	10.44	17.6	0	0	0	17.35	8.61	0	0	0	0	5.08	0	0
ABTB2	7.27	7.81	35.28	0	0	0	11.24	7.91	27.93	10.4	18.53	56.43	4.7	29.22	86.94	8.38	23.74	12.13	10.17	2.84	9.43	0	21.91	0	20.96	1.7	15.72	2.84	6.15	19.43	4.27	0	7.76	0	0	0	14.08	0	51.94	0	24.29	6.46	29.89	0	0	26.91	15.25	20.01	17.55
ACAA1	0	7.81	0	0	40.05	0	11.24	43.5	0	0	0	16.12	2.35	15.73	5.43	0	0	4.85	6.78	0	34.59	0	0	0	0	0	0	4.26	32.3	19.43	0	0	93.12	10.53	18.61	0	0	0	0	0	17.35	12.92	29.89	10.59	5.86	3.36	10.17	0	0
ACAA2	468.7	292.9	211.7	363.44	200.25	601.43	348.55	264.93	502.73	353.56	245.58	244.55	303.26	289.95	195.62	435.75	296.77	312.98	237.4	170.16	426.07	248.19	197.16	85.47	270.11	306.55	166.62	455.82	56.91	161.94	494.84	281.89	465.61	263.19	307	354.86	278.07	161.44	558.41	61.86	183.87	221.76	173.38	483.53	333.79	366.7	147.42	415.76	52.66
ACACA	0	19.53	52.92	117.24	13.35	46.26	0	7.91	20.95	0	27.8	37.62	21.16	6.74	10.87	25.14	23.74	58.23	6.78	5.67	84.9	24.82	17.53	22.3	93.14	5.11	28.29	42.6	29.22	71.25	85.32	29.16	0	10.53	46.51	0	70.4	14.68	25.97	7.73	10.41	32.3	68.76	116.47	46.85	33.64	30.5	2.22	35.11
ACACB	0	0	0	0	0	0	0	0	0	0	0	0	0	0	0	0	0	0	0	0	0	0	0	0	0	0	0	0	0	0	0	0	0	0	4.65	0	0	0	0	0	0	0	0	0	0	0	0	0	0
ACAD10	21.8	0	0	0	0	0	14.99	3.95	0	0	0	0	16.46	4.5	5.43	16.76	0	24.26	3.39	0	23.58	0	0	26.01	0	0	0	1.42	1.54	25.91	0	0	0	28.07	0	0	49.28	0	0	0	6.94	0	0	35.29	0	23.55	10.17	17.79	0
ACAD11	0	0	0	0	0	0	0	0	0	0	0	0	0	0	0	0	0	0	0	0	0	0	0	0	0	0	0	0	0	0	0	0	0	0	0	0	0	0	0	0	0	0	0	0	0	0	0	0	0
ACAD8	7.27	7.81	0	58.62	0	0	22.49	7.91	55.86	0	18.53	64.5	21.16	2.25	0	0	2.97	14.56	27.13	11.34	22.01	0	0	0	25.61	3.41	9.43	4.26	16.92	25.91	29.86	19.44	7.76	35.09	4.65	10.44	14.08	7.34	0	7.73	34.69	25.84	62.78	17.65	0	0	10.17	22.23	26.33
ACAD9	10.9	7.81	0	0	0	69.4	37.48	7.91	6.98	31.2	4.63	0	4.7	4.5	16.3	0	11.87	2.43	16.96	14.18	1.57	24.82	0	0	23.29	13.62	15.72	11.36	10.77	84.21	21.33	9.72	0	0	23.26	20.87	7.04	7.34	0	0	38.16	32.3	26.9	3.53	52.7	0	5.08	2.22	0
ACADL	0	0	0	0	0	0	0	0	0	0	0	0	0	0	0	0	0	0	0	0	0	0	0	0	0	0	0	0	0	0	0	0	0	0	0	0	0	0	0	0	0	0	0	0	0	0	0	0	0
ACADM	170.77	101.54	70.57	82.07	93.45	69.4	131.17	110.72	160.59	358.76	60.24	204.24	110.49	65.18	114.11	159.22	276	138.29	125.48	70.9	124.21	124.1	61.34	133.77	132.72	80.04	116.32	76.68	30.76	246.15	153.57	174.97	54.32	112.3	148.85	166.99	59.84	117.41	64.93	92.78	90.2	142.1	149.47	141.18	122.97	134.57	198.25	104.5	166.77
ACADS	32.7	0	17.64	46.89	53.4	0	22.49	71.18	55.86	0	0	61.81	84.63	49.45	86.94	0	124.64	82.49	10.17	0	44.02	0	17.53	44.59	18.63	8.52	15.72	22.72	30.76	64.78	76.79	29.16	69.84	122.82	0	78.28	14.08	29.35	12.99	92.78	31.22	38.75	2.99	28.24	81.98	30.28	0	33.35	0
ACADSB	0	0	0	0	0	0	0	0	0	20.8	0	2.69	0	0	0	0	0	0	0	0	3.14	0	0	0	0	0	0	0	0	6.48	0	0	0	0	0	0	0	0	0	0	0	15.07	0	0	0	0	0	0	17.55
ACADVL	69.03	39.05	88.21	0	80.1	92.53	63.71	86.99	13.96	77.99	18.53	24.19	51.72	8.99	38.04	67.04	112.77	21.84	30.52	36.87	42.45	99.28	43.81	148.64	25.61	15.33	53.44	2.84	72.29	19.43	102.38	43.74	100.88	45.62	9.3	135.68	31.68	0	12.99	108.25	52.04	49.52	17.94	70.59	76.13	67.29	122	131.18	52.66
ACAN	0	0	0	0	0	23.13	0	0	0	0	0	0	0	0	0	0	0	0	0	0	0	0	0	0	0	0	0	1.42	3.08	0	0	0	0	0	0	0	0	0	0	0	0	0	0	0	0	0	0	0	0
ACAP1	0	0	0	0	13.35	0	0	0	0	0	4.63	0	0	0	0	0	0	2.43	0	0	0	0	0	0	0	1.7	0	0	0	0	0	0	0	0	0	0	0	0	0	0	0	0	0	0	0	0	0	0	0
ACAP2	3.63	62.49	35.28	93.79	53.4	46.26	164.9	75.13	118.7	10.4	78.77	34.94	115.19	146.1	92.37	0	8.9	60.66	78	0	128.92	74.46	30.67	70.6	79.17	114.1	28.29	34.08	121.51	71.25	132.24	14.58	93.12	101.77	23.26	130.46	7.04	14.68	116.88	30.93	58.98	64.59	173.38	102.35	76.13	134.57	106.75	73.37	131.66
ACAP3	7.27	0	0	0	0	0	3.75	3.95	0	0	0	2.69	0	2.25	5.43	8.38	0	0	0	0	1.57	0	0	0	0	0	0	0	13.84	0	0	0	0	7.02	0	0	0	0	0	0	48.57	0	0	0	0	0	0	0	0
ACAT1	72.67	11.72	17.64	35.17	53.4	46.26	59.97	27.68	0	20.8	9.27	75.25	30.56	49.45	10.87	33.52	47.48	2.43	27.13	56.72	20.44	24.82	26.29	7.43	4.66	54.5	18.86	21.3	32.3	0	0	38.88	7.76	10.53	116.29	31.31	38.72	102.73	0	139.17	24.29	19.38	8.97	3.53	58.56	37.01	71.17	2.22	17.55
ACAT2	25.43	27.34	0	11.72	13.35	0	29.98	19.77	13.96	5.2	4.63	34.94	54.07	26.97	92.37	0	29.68	4.85	33.91	28.36	11.01	0	26.29	11.15	16.3	25.55	34.58	26.98	87.67	19.43	68.25	4.86	46.56	49.13	37.21	10.44	42.24	29.35	0	15.46	34.69	2.15	62.78	14.12	17.57	10.09	0	8.89	8.78
ACBD3	32.7	222.6	35.28	11.72	80.1	0	7.5	35.59	34.91	15.6	9.27	29.56	32.91	35.96	0	25.14	71.22	19.41	0	8.51	108.48	24.82	17.53	37.16	20.96	37.47	59.73	18.46	49.22	12.96	38.39	4.86	147.44	0	51.17	20.87	95.04	7.34	25.97	170.1	58.98	79.66	134.52	14.12	304.51	10.09	30.5	108.94	131.66
ACBD4	10.9	0	0	0	0	0	0	0	0	0	0	0	0	0	0	0	0	0	0	0	1.57	0	0	0	0	0	0	0	0	0	0	0	0	7.02	0	0	35.2	0	12.99	0	0	0	0	0	0	0	0	0	0
ACBD5	0	0	0	0	0	23.13	26.23	0	6.98	0	0	0	30.56	15.73	0	8.38	50.45	0	3.39	0	1.57	24.82	4.38	0	2.33	0	0	1.42	18.46	0	12.8	0	7.76	0	0	0	0	0	0	0	3.47	0	2.99	63.53	0	0	0	0	8.78
ACBD6	76.3	23.43	176.41	117.24	53.4	46.26	14.99	181.89	41.89	145.58	78.77	45.69	39.96	107.89	32.6	33.52	35.61	33.97	54.26	85.08	66.03	99.28	39.43	29.73	137.38	68.12	88.02	34.08	86.13	32.39	42.66	116.65	31.04	10.53	13.95	198.3	88	44.03	38.96	0	83.26	60.29	65.77	49.41	122.97	10.09	111.83	22.23	131.66
ACBD7	0	0	0	0	0	0	0	0	0	0	0	0	0	0	0	0	0	0	0	0	0	0	0	0	0	0	0	0	0	0	0	0	0	17.55	0	0	0	0	0	0	0	0	0	0	0	0	0	0	0
ACCS	0	3.91	0	35.17	0	0	0	0	0	46.79	0	0	2.35	0	0	0	0	0	0	0	1.57	0	0	0	0	1.7	0	0	0	0	0	0	0	0	0	0	0	0	90.9	0	0	0	0	0	0	0	5.08	2.22	0
ACCSL	0	0	0	0	0	0	0	0	0	0	0	0	0	0	0	0	0	0	0	0	0	0	0	0	0	0	0	0	0	0	0	0	0	0	0	0	0	0	0	0	0	0	0	0	0	0	0	0	0
ACD	3.63	27.34	0	35.17	0	0	3.75	19.77	27.93	0	0	40.31	11.75	6.74	0	0	0	9.7	3.39	56.72	14.15	24.82	4.38	0	2.33	0	0	12.78	9.23	0	8.53	14.58	0	0	0	0	38.72	0	12.99	61.86	31.22	0	0	3.53	23.42	3.36	0	0	0
ACE	7.27	11.72	17.64	0	13.35	46.26	3.75	23.73	20.95	0	83.41	13.44	18.81	15.73	0	0	2.97	7.28	23.74	2.84	0	0	0	3.72	0	10.22	3.14	1.42	0	0	12.8	58.32	0	0	0	5.22	10.56	7.34	25.97	30.93	0	62.44	32.88	3.53	23.42	37.01	71.17	4.45	0
ACE2	0	0	0	0	0	0	0	0	0	0	0	0	0	0	0	0	0	0	0	0	0	0	0	0	0	0	0	0	0	0	0	0	0	0	0	0	0	0	0	0	0	0	0	0	0	0	0	0	0
ACER1	0	0	0	0	0	0	0	0	0	0	0	0	0	0	0	0	0	0	0	0	0	0	0	0	0	0	0	0	0	0	0	0	0	0	0	0	0	0	0	0	0	0	0	0	0	0	0	0	0
ACER2	0	0	0	0	0	0	0	3.95	6.98	0	0	0	0	0	0	0	29.68	0	0	0	0	0	0	0	0	0	0	0	4.61	0	0	0	0	0	0	0	0	0	64.93	0	0	2.15	0	14.12	0	0	0	0	0
ACER3	7.27	11.72	0	11.72	106.8	0	3.75	23.73	27.93	5.2	37.07	69.87	11.75	6.74	0	0	2.97	67.93	0	11.34	15.72	24.82	52.58	52.02	37.26	18.73	6.29	8.52	4.61	25.91	85.32	48.6	15.52	0	37.21	5.22	3.52	0	12.99	0	38.16	34.45	0	35.29	5.86	3.36	0	2.22	0
ACHE	0	0	0	0	0	0	0	0	0	0	0	0	0	0	0	0	0	0	0	0	0	0	0	0	0	0	3.14	0	0	0	0	0	0	0	0	0	0	0	0	0	0	0	0	0	0	0	0	0	0
ACIN1	32.7	93.73	0	23.45	106.8	23.13	101.19	158.17	146.63	0	4.63	29.56	16.46	71.93	32.6	100.56	11.87	46.1	37.31	8.51	78.61	74.46	188.4	48.31	53.56	40.87	56.59	15.62	119.97	103.64	0	43.74	69.84	70.18	134.89	99.15	59.84	124.75	38.96	77.32	10.41	55.98	44.84	56.47	76.13	198.49	30.5	22.23	35.11
ACKR1	0	0	0	0	0	0	0	0	0	0	0	0	0	0	0	0	0	0	0	0	0	0	0	0	0	0	0	0	0	0	0	0	0	0	0	0	0	0	0	0	0	0	0	0	0	0	0	0	0
ACKR2	0	0	0	0	0	0	0	0	0	0	0	0	0	0	0	0	0	0	0	0	0	0	0	0	0	0	3.14	0	0	0	0	0	0	0	0	0	0	0	0	0	0	0	0	0	0	0	0	0	0
ACKR3	0	0	0	0	0	0	0	0	0	0	0	0	0	0	0	0	0	0	0	0	0	0	0	0	0	0	0	0	0	0	0	0	0	0	0	0	0	0	0	0	0	0	0	0	0	0	0	0	0
ACKR4	0	0	0	0	0	0	0	0	0	0	46.34	0	0	0	0	8.38	0	0	0	0	0	0	0	0	0	0	6.29	0	0	6.48	0	0	0	0	0	0	0	0	0	0	0	0	0	0	0	0	0	0	0
ACLY	72.67	74.2	141.13	105.51	106.8	0	67.46	67.22	181.54	140.38	60.24	24.19	131.65	76.42	54.34	75.42	11.87	109.18	101.74	51.05	80.18	124.1	135.82	78.03	149.02	126.02	69.16	113.6	259.93	90.69	106.65	48.6	23.28	49.13	88.38	99.15	56.32	183.45	129.86	15.46	138.77	40.91	35.87	84.71	58.56	30.28	81.33	75.59	175.54
ACMSD	0	0	0	0	0	0	0	0	0	0	0	0	0	0	5.43	0	0	0	0	0	0	0	0	0	0	0	0	0	0	0	0	0	0	0	0	0	0	0	0	0	0	0	0	0	0	0	0	0	0
ACO1	7.27	31.24	0	0	93.45	23.13	33.73	11.86	0	0	37.07	5.37	2.35	0	27.17	0	2.97	9.7	13.57	2.84	0	0	0	11.15	4.66	0	3.14	11.36	29.22	0	0	9.72	7.76	0	13.95	10.44	3.52	0	0	0	0	6.46	0	3.53	11.71	0	0	4.45	0
ACO2	3.63	0	0	0	0	0	0	3.95	0	15.6	0	0	2.35	0	0	0	0	0	10.17	0	1.57	0	4.38	0	0	1.7	0	34.08	0	0	4.27	0	7.76	0	0	0	0	0	0	15.46	0	19.38	2.99	0	5.86	0	0	2.22	0
ACOT1	0	0	0	0	0	0	0	3.95	0	0	0	0	0	0	0	0	0	0	0	0	0	0	0	0	0	0	0	0	12.3	0	0	0	0	0	0	0	0	0	0	0	0	0	0	0	0	0	5.08	0	0
ACOT11	0	3.91	17.64	11.72	0	0	3.75	0	0	0	13.9	8.06	0	2.25	0	0	0	21.84	0	0	1.57	0	0	14.86	2.33	0	6.29	0	6.15	0	0	4.86	0	0	0	0	0	0	12.99	0	3.47	12.92	2.99	0	0	0	0	6.67	8.78
ACOT12	7.27	0	0	0	0	0	0	0	0	0	0	10.75	0	0	0	0	0	0	0	0	0	0	0	0	0	0	0	0	0	0	0	0	0	0	0	0	0	22.01	0	0	20.82	0	0	0	0	0	0	0	0
ACOT13	98.1	23.43	52.92	117.24	320.41	161.92	217.37	19.77	48.88	20.8	50.97	292.92	14.1	137.11	260.82	92.18	103.87	12.13	3.39	311.97	223.26	49.64	135.82	219.24	125.74	83.45	91.17	4.26	144.58	6.48	46.92	97.2	504.41	108.79	83.73	93.93	3.52	110.07	129.86	38.66	79.79	96.89	11.96	35.29	0	47.1	15.25	133.4	272.09
ACOT2	3.63	0	17.64	11.72	0	0	0	7.91	0	0	4.63	0	4.7	2.25	0	0	0	0	0	2.84	0	0	8.76	33.44	0	1.7	25.15	1.42	6.15	6.48	4.27	4.86	7.76	17.55	4.65	10.44	3.52	7.34	0	15.46	0	2.15	0	7.06	5.86	6.73	0	2.22	0
ACOT4	0	0	0	0	0	0	14.99	0	6.98	0	0	0	0	2.25	0	0	0	0	0	0	0	0	0	0	0	0	0	1.42	0	0	0	0	0	0	0	0	0	0	0	0	0	0	0	0	0	0	0	0	0
ACOT6	0	0	0	0	0	0	0	0	0	0	0	0	0	0	0	0	0	0	0	0	0	0	0	0	0	0	0	0	0	0	0	0	0	0	0	0	0	0	0	0	0	0	0	0	0	0	0	0	0
ACOT7	214.37	152.31	52.92	58.62	160.2	138.79	74.96	43.5	237.4	213.18	55.6	104.81	157.51	69.68	146.71	175.98	92	179.54	118.7	309.13	179.23	124.1	52.58	96.61	48.9	54.5	106.89	109.34	93.82	136.03	132.24	131.23	69.84	185.99	93.03	177.43	133.76	110.07	103.89	92.78	170	165.78	143.49	116.47	175.68	26.91	45.75	113.39	78.99
ACOT8	36.33	7.81	0	0	13.35	92.53	7.5	31.63	27.93	15.6	74.14	29.56	16.46	53.94	0	8.38	29.68	19.41	27.13	36.87	15.72	24.82	35.05	7.43	18.63	25.55	66.02	4.26	6.15	51.82	25.6	14.58	7.76	10.53	27.91	20.87	42.24	0	103.89	7.73	6.94	55.98	59.79	70.59	35.14	26.91	20.33	48.91	43.89
ACOT9	36.33	19.53	35.28	128.96	13.35	23.13	11.24	35.59	34.91	88.39	83.41	13.44	21.16	6.74	0	58.66	29.68	101.9	23.74	25.52	3.14	0	39.43	100.33	0	56.2	3.14	73.84	72.29	51.82	38.39	4.86	93.12	42.11	4.65	52.19	21.12	22.01	25.97	0	13.88	38.75	26.9	67.06	87.84	77.38	91.5	80.04	70.22
ACOX1	7.27	0	0	23.45	13.35	0	3.75	75.13	20.95	20.8	50.97	0	9.4	17.98	86.94	16.76	62.32	2.43	0	17.02	12.58	24.82	13.14	3.72	4.66	3.41	0	0	0	0	98.11	82.62	31.04	21.06	69.77	62.62	14.08	0	12.99	46.39	3.47	4.31	17.94	0	40.99	26.91	0	6.67	35.11
ACOX2	3.63	0	0	0	0	0	11.24	0	0	0	0	32.25	47.02	2.25	0	8.38	2.97	0	0	2.84	0	0	0	7.43	74.51	0	0	0	16.92	0	0	0	0	0	0	0	70.4	0	0	0	3.47	40.91	0	0	0	0	66.08	0	0
ACOX3	0	7.81	0	0	0	0	3.75	0	0	0	4.63	0	0	11.24	0	16.76	0	0	0	0	28.3	0	13.14	40.88	13.97	10.22	31.44	0	0	0	0	0	0	0	23.26	0	0	0	0	15.46	0	2.15	11.96	0	5.86	0	0	0	0
ACOXL	21.8	31.24	0	0	0	0	0	0	0	36.4	0	0	0	0	0	0	0	0	0	2.84	0	0	0	0	0	0	6.29	0	0	0	0	0	0	56.15	0	5.22	31.68	0	0	0	27.75	0	0	0	0	0	0	0	26.33
ACP1	305.2	308.52	405.75	457.23	360.46	416.38	217.37	336.11	342.14	374.36	505.07	290.24	251.54	278.71	244.52	318.43	326.45	441.57	322.19	360.18	290.86	248.19	324.22	286.13	249.15	507.5	323.8	692.96	179.95	330.36	443.65	354.8	147.44	185.99	432.59	193.09	580.79	300.86	376.6	100.51	360.81	551.18	233.17	455.3	691	218.68	203.33	422.43	377.42
ACP2	0	0	0	0	0	0	0	0	0	0	0	2.69	0	0	5.43	0	0	0	0	0	0	0	0	14.86	34.93	0	0	11.36	1.54	0	4.27	19.44	0	0	0	0	17.6	0	0	0	0	0	0	0	0	0	0	40.02	8.78
ACP5	0	3.91	0	0	0	0	0	0	0	0	0	0	0	0	0	0	0	0	0	0	0	0	0	0	0	0	0	0	0	0	0	0	0	0	0	0	0	0	0	0	0	0	0	0	0	0	0	0	17.55
ACP6	10.9	3.91	0	35.17	0	0	22.49	39.54	0	5.2	4.63	32.25	58.77	29.22	54.34	33.52	29.68	4.85	16.96	36.87	40.88	148.92	0	89.18	0	5.11	44.01	18.46	1.54	0	34.13	43.74	46.56	70.18	0	26.09	28.16	0	25.97	61.86	31.22	19.38	29.89	56.47	5.86	80.74	40.67	93.38	0
ACPP	0	0	0	0	0	0	0	0	0	0	37.07	0	2.35	0	0	8.38	0	0	3.39	0	0	0	0	0	0	18.73	3.14	7.1	0	25.91	0	0	0	0	0	57.4	14.08	0	0	0	0	0	0	45.88	11.71	3.36	0	2.22	0
ACPT	0	0	0	0	0	0	0	0	0	0	0	0	0	0	0	0	0	0	0	0	0	0	0	0	0	0	0	0	0	0	0	0	0	0	0	0	0	0	0	0	0	0	0	0	0	0	0	0	0
ACR	0	0	0	0	0	0	0	0	0	0	0	0	0	0	0	0	0	0	0	0	0	0	0	0	0	0	0	0	0	0	0	0	0	0	0	0	0	0	0	0	0	0	0	0	0	0	0	0	0
ACRBP	0	0	0	0	0	0	0	0	0	0	0	0	0	0	0	0	0	0	0	0	0	0	0	0	0	0	0	0	0	0	0	0	0	0	0	0	0	0	0	0	0	0	0	0	0	0	0	0	8.78
ACRC	0	0	0	0	0	0	0	0	0	0	0	0	0	0	0	0	0	0	0	31.2	0	0	0	0	0	0	0	0	0	0	0	0	0	0	0	0	0	0	0	0	58.98	0	0	14.12	0	0	0	0	0
ACRV1	0	3.91	0	0	0	0	0	7.91	0	0	4.63	13.44	0	0	0	0	0	0	0	0	0	0	8.76	0	0	20.44	0	0	0	0	29.86	0	0	0	0	0	0	0	0	0	0	0	0	0	0	0	15.25	0	0
ACSBG1	0	0	0	0	0	0	0	0	0	0	0	0	0	0	0	0	0	0	0	0	0	0	0	0	0	0	0	0	0	0	0	0	0	0	0	0	0	0	0	0	0	0	0	0	0	0	0	0	0
ACSBG2	0	0	0	0	0	0	0	0	0	0	0	0	18.81	0	0	0	0	0	0	5.67	0	0	0	0	0	0	0	0	0	0	0	0	0	0	0	0	0	29.35	0	0	0	0	0	0	0	0	0	0	0
ACSF2	14.53	7.81	70.57	0	0	0	11.24	35.59	0	0	23.17	24.19	2.35	40.46	0	0	2.97	0	0	0	29.87	0	0	89.18	30.27	1.7	15.72	0	18.46	6.48	0	0	38.8	0	60.47	0	0	0	12.99	54.12	24.29	0	0	0	0	70.65	0	22.23	8.78
ACSF3	0	23.43	0	0	13.35	69.4	14.99	0	6.98	0	0	0	0	11.24	0	0	0	9.7	0	0	1.57	24.82	17.53	0	0	13.62	0	5.68	35.38	0	0	0	0	21.06	9.3	0	14.08	0	12.99	0	0	0	0	0	17.57	0	0	0	8.78
ACSL1	0	0	17.64	0	0	0	0	0	0	0	0	16.12	0	0	0	8.38	0	0	0	0	0	0	0	0	0	1.7	0	0	0	0	4.27	0	0	0	0	0	0	0	0	0	0	0	0	0	0	0	30.5	0	0
ACSL3	61.77	3.91	17.64	0	120.15	0	89.95	23.73	27.93	0	37.07	24.19	11.75	44.95	76.07	83.8	44.52	21.84	30.52	11.34	28.3	0	13.14	55.74	90.81	131.13	84.88	58.22	59.98	25.91	21.33	4.86	15.52	31.58	51.17	62.62	63.36	95.4	25.97	77.32	93.67	23.68	2.99	24.71	52.7	161.48	25.42	0	78.99
ACSL4	94.47	7.81	35.28	0	0	46.26	97.44	67.22	20.95	98.79	23.17	5.37	9.4	8.99	27.17	0	8.9	41.25	16.96	36.87	50.31	0	78.86	33.44	30.27	74.93	103.74	0	10.77	58.3	21.33	29.16	15.52	52.64	32.56	93.93	77.44	22.01	168.82	7.73	3.47	92.58	59.79	112.94	46.85	47.1	25.42	64.48	78.99
ACSL5	0	0	0	0	0	0	0	0	0	0	0	0	0	0	0	0	0	0	0	0	0	0	8.76	0	0	0	0	0	4.61	0	0	0	0	0	0	0	0	0	0	0	0	0	0	0	0	0	0	0	0
ACSL6	0	0	0	0	0	0	3.75	0	0	0	0	0	2.35	4.5	0	0	0	0	0	0	0	0	0	0	0	0	0	0	0	0	0	0	0	0	0	0	0	0	0	0	0	0	2.99	0	0	0	0	2.22	0
ACSM1	0	0	0	0	0	0	0	0	0	0	0	0	0	0	0	0	0	0	0	0	0	0	0	0	0	0	0	0	0	0	0	0	0	0	0	0	0	0	0	0	0	0	0	0	0	0	0	0	0
ACSM2A	0	0	0	0	0	0	0	0	0	0	0	0	0	0	0	0	0	0	0	0	0	0	0	0	0	0	0	0	0	0	0	0	0	0	0	0	0	0	0	0	0	0	0	0	0	0	0	0	0
ACSM2B	0	0	0	0	0	0	0	0	0	0	0	0	0	0	0	0	0	0	0	0	0	0	0	0	0	0	0	0	0	0	0	0	0	0	0	0	0	0	0	0	0	0	0	0	0	0	0	0	0
ACSM3	0	0	0	0	0	0	0	0	0	0	0	0	0	0	0	0	0	0	0	0	0	0	0	0	0	0	0	0	0	0	0	0	0	0	0	0	0	0	0	0	0	4.31	0	0	0	0	0	13.34	0
ACSM4	0	0	0	0	0	0	0	0	0	0	0	0	0	0	0	0	0	0	0	0	0	0	0	0	0	0	0	0	0	0	0	0	0	0	0	0	0	0	0	0	0	0	0	0	0	0	0	0	0
ACSM5	0	0	0	0	0	0	0	0	0	0	0	0	0	0	0	0	0	0	0	0	0	0	0	0	0	0	0	0	0	0	0	0	0	0	0	0	0	0	0	0	0	0	0	0	0	0	0	0	0
ACSM6	0	0	0	0	0	0	0	0	0	0	0	0	0	0	0	0	0	0	0	0	0	0	4.38	0	0	0	0	0	0	0	0	0	0	0	0	0	0	0	0	0	0	0	0	0	0	0	20.33	6.67	0
ACSS1	0	3.91	0	0	0	0	3.75	0	0	0	0	0	0	2.25	0	0	0	0	0	2.84	0	0	4.38	3.72	0	1.7	0	0	3.08	0	0	0	0	0	0	0	0	0	0	0	0	0	0	0	0	0	0	0	0
ACSS2	0	0	0	0	0	0	3.75	0	0	5.2	0	0	2.35	4.5	21.74	16.76	0	0	0	0	1.57	0	0	0	0	1.7	0	0	9.23	0	0	0	7.76	0	0	0	7.04	0	0	0	3.47	0	0	3.53	0	20.19	0	4.45	0
ACSS3	0	0	0	0	0	0	0	0	0	0	0	0	0	0	0	0	0	0	0	0	0	0	0	0	0	0	0	0	0	0	0	0	0	0	0	0	0	0	0	0	0	0	0	0	0	0	0	0	0
ACTA1	3.63	0	0	0	0	0	0	0	0	0	0	0	2.35	0	0	0	0	0	3.39	2.84	0	0	0	0	0	0	0	1.42	0	0	0	0	0	0	4.65	5.22	0	0	0	0	0	0	0	0	0	0	5.08	0	0
ACTA2	0	0	0	0	0	0	0	0	0	0	0	0	0	0	0	0	0	0	0	0	0	0	0	0	0	0	0	1.42	1.54	0	0	0	0	0	0	0	0	0	0	0	0	0	0	0	0	0	0	0	0
ACTA2-AS1	0	0	0	0	0	0	0	0	0	0	0	0	0	0	0	0	0	0	0	0	0	0	0	0	0	0	0	0	0	0	0	0	0	0	0	0	0	0	0	0	0	0	0	0	0	0	0	0	0
ACTB	1580.49	1562.13	2752.05	1406.85	1561.98	1202.87	2278.68	1625.17	1242.86	1445.43	1617.14	1152.88	1880.66	1750.93	2320.22	1441.33	1044.63	1230.09	1203.97	2058.97	1470.03	1464.35	2365.91	1159.37	1450.66	1830.76	1251.19	1868.73	2905.37	1153.02	1301.08	1331.7	1901.24	1484.4	944.25	965.43	1573.41	3060.01	1701.19	1469.06	2515.27	1485.6	2035.76	1235.3	1891.47	797.33	1474.15	1247.29	1053.26
ACTBL2	0	0	0	0	0	0	0	0	0	0	0	0	0	0	0	0	0	0	0	0	0	0	0	0	0	0	0	0	0	0	0	0	0	0	0	5.22	0	0	0	0	0	0	0	0	0	0	0	0	0
ACTC1	29.07	1456.69	1393.67	480.67	373.81	138.79	22.49	134.44	509.71	1201.06	3062.84	3719.32	213.93	141.6	777.03	33.52	103.87	225.64	64.44	657.96	158.8	1613.26	52.58	1538.39	901.13	391.7	449.55	80.94	41.53	64.78	439.38	102.06	77.6	1091.37	2135.02	104.37	387.19	1643.75	610.35	92.78	1575.08	437.07	875.88	674.12	778.84	74.01	264.33	1832.02	61.44
ACTG1	1511.46	2163.56	2981.39	2532.33	3164.01	2035.62	2679.7	2265.74	2450.81	2230.54	2668.98	2106.9	1998.2	2169	3227.66	2229.04	1991.33	2710.08	963.17	2770.82	2352.05	1861.46	2672.6	1917.42	2074.69	2951.35	2247.74	2543.23	2630.06	1710.1	2282.23	1414.32	1715	1417.73	1483.82	1409	2126.03	2465.62	2999.81	2010.3	3347.9	1918.36	2194.2	1612.95	2400.93	1998.36	1789.32	2732.47	2747.25
ACTG1P17	0	0	0	0	40.05	0	0	0	0	0	0	0	0	0	0	0	0	0	0	0	0	0	0	0	0	0	0	0	0	0	0	0	0	0	0	0	0	0	0	0	0	0	0	0	0	3.36	0	0	0
ACTG1P20	0	0	0	0	0	0	0	31.63	34.91	0	0	0	18.81	0	0	0	0	0	0	0	1.57	0	0	26.01	0	0	0	0	1.54	0	4.27	0	0	0	0	0	0	58.71	0	7.73	0	0	38.86	35.29	0	0	0	4.45	0
ACTG1P4	0	0	0	0	0	0	0	0	0	0	0	0	0	0	0	0	0	0	0	0	0	0	0	0	0	0	0	0	0	0	0	0	0	0	0	0	0	0	0	0	0	0	0	0	0	0	0	0	0
ACTG2	36.33	425.68	35.28	996.52	1548.63	69.4	363.54	162.12	202.49	493.94	574.57	1222.75	383.18	31.47	559.68	569.83	486.7	356.65	122.09	482.13	633.61	1464.35	188.4	531.38	372.56	350.82	295.51	89.46	64.6	6.48	482.04	48.6	38.8	687.81	483.75	67.84	271.03	102.73	428.54	371.13	1051.21	557.64	780.22	328.24	298.65	336.43	543.91	1245.06	78.99
ACTL10	0	0	0	0	0	0	0	0	0	0	0	0	0	0	0	0	0	0	0	0	0	0	0	0	0	0	0	0	0	0	0	0	0	3.51	0	0	0	0	0	0	0	0	0	0	0	0	0	0	0
ACTL6A	72.67	85.92	70.57	70.34	93.45	115.66	41.23	98.85	216.45	103.99	74.14	102.12	138.7	31.47	130.41	75.42	17.81	155.28	91.57	73.74	127.35	74.46	118.3	312.14	90.81	112.4	18.86	200.22	52.29	77.73	140.77	106.92	69.84	105.28	79.07	73.06	17.6	110.07	77.92	154.64	97.14	122.72	155.45	123.53	58.56	77.38	50.83	106.72	114.1
ACTL6B	0	0	0	0	0	0	0	0	0	0	0	0	0	0	0	0	0	0	0	0	0	0	0	0	0	0	0	0	0	0	0	0	0	0	0	0	0	0	0	0	0	0	0	0	0	0	0	0	0
ACTL7A	0	0	0	0	0	0	0	0	0	0	0	0	0	0	0	0	0	0	0	0	0	0	0	0	0	0	0	0	0	0	0	0	0	0	0	0	0	0	0	0	0	0	0	0	0	0	0	0	0
ACTL7B	0	0	0	0	0	0	0	0	0	0	0	0	0	0	0	0	0	0	0	0	0	0	0	0	0	0	0	0	0	0	0	0	0	0	0	0	0	0	0	0	0	0	0	0	0	0	0	0	0
ACTL8	0	0	0	0	0	0	0	0	0	0	0	0	0	0	0	0	0	0	0	0	0	0	0	0	0	0	0	0	0	0	0	0	0	0	0	0	0	0	0	0	0	0	0	0	0	0	0	0	0
ACTL9	0	0	0	0	0	0	0	0	0	0	0	0	0	0	0	0	0	0	0	0	0	0	0	0	0	0	0	0	0	0	0	0	0	0	0	0	0	0	0	0	0	0	0	0	0	0	0	0	0
ACTN1	94.47	175.74	299.9	586.19	400.51	69.4	490.97	276.79	404.98	369.16	783.09	185.43	141.05	191.05	179.31	418.99	124.64	118.88	203.49	79.41	284.57	297.83	271.64	185.8	384.2	304.84	106.89	217.26	481.41	246.15	379.66	58.32	217.29	178.97	260.48	140.9	242.87	366.91	207.78	177.83	218.57	391.85	316.87	208.24	409.92	131.21	371.08	326.83	140.43
ACTN1-AS1	0	0	0	0	0	0	0	0	0	0	0	0	0	0	0	8.38	0	0	0	0	0	0	0	0	0	0	0	0	0	0	0	0	0	0	0	0	0	0	0	0	0	0	0	0	0	3.36	0	0	0
ACTN2	0	0	0	0	0	0	0	3.95	0	0	0	0	2.35	0	0	0	0	0	0	0	0	0	0	0	0	0	0	0	24.61	0	0	0	0	0	0	0	3.52	0	0	0	0	0	0	3.53	0	0	0	0	0
ACTN3	0	0	0	0	0	0	0	0	0	0	0	0	0	0	0	0	0	0	0	0	0	0	0	0	0	0	0	0	0	0	0	0	0	0	0	0	0	0	0	0	0	0	0	0	0	0	0	0	0
ACTN4	21.8	7.81	17.64	11.72	53.4	46.26	127.43	19.77	0	0	41.7	10.75	14.1	31.47	38.04	8.38	47.48	55.8	47.48	22.69	14.15	421.93	48.19	48.31	13.97	28.95	6.29	25.56	149.19	12.96	12.8	14.58	31.04	7.02	0	52.19	31.68	14.68	12.99	30.93	24.29	36.6	2.99	17.65	122.97	67.29	30.5	2.22	8.78
ACTR10	21.8	78.11	229.34	70.34	80.1	46.26	131.17	146.3	132.66	119.59	111.21	158.55	75.23	132.61	206.48	117.32	261.16	283.87	78	170.16	163.51	24.82	105.15	226.67	188.61	71.53	144.61	130.64	99.97	0	119.44	53.46	108.64	56.15	51.17	62.62	140.8	29.35	103.89	92.78	183.87	86.12	83.7	158.82	140.54	225.4	223.66	66.7	289.65
ACTR1A	87.2	152.31	123.49	140.68	26.7	46.26	112.43	110.72	118.7	171.58	64.87	56.43	110.49	53.94	157.58	100.56	71.22	164.98	169.57	127.62	132.07	223.37	144.58	70.6	86.15	68.12	37.72	85.2	101.51	77.73	123.71	160.39	93.12	35.09	144.2	78.28	52.8	102.73	155.83	154.64	58.98	73.2	11.96	95.29	140.54	94.2	86.42	71.15	157.99
ACTR1B	18.17	62.49	0	0	0	0	29.98	7.91	20.95	5.2	9.27	107.49	2.35	31.47	70.64	33.52	0	7.28	0	19.85	0	0	74.48	18.58	0	3.41	25.15	4.26	10.77	45.34	4.27	0	23.28	10.53	4.65	15.66	10.56	22.01	0	0	114.49	2.15	2.99	3.53	5.86	70.65	30.5	37.8	0
ACTR2	65.4	39.05	0	23.45	106.8	69.4	123.68	142.35	34.91	20.8	74.14	112.87	30.56	38.21	59.77	117.32	71.22	126.16	64.44	42.54	42.45	24.82	52.58	48.31	97.8	59.61	75.45	4.26	43.07	84.21	89.58	121.51	69.84	3.51	13.95	10.44	66.88	88.06	90.9	23.2	93.67	60.29	56.8	67.06	70.27	40.37	61	20.01	175.54
ACTR3	18.17	66.39	70.57	152.41	93.45	115.66	213.63	39.54	48.88	57.19	92.67	32.25	39.96	35.96	103.24	67.04	2.97	53.38	30.52	36.87	59.74	0	26.29	74.32	30.27	78.34	0	76.68	189.18	71.25	102.38	14.58	31.04	59.66	55.82	26.09	17.6	58.71	103.89	46.39	72.86	68.9	65.77	52.94	81.98	77.38	76.25	26.68	61.44
ACTR3B	32.7	42.96	17.64	70.34	80.1	0	22.49	106.76	6.98	10.4	46.34	43	82.28	24.72	0	92.18	2.97	24.26	37.31	39.7	69.18	24.82	35.05	14.86	65.2	15.33	53.44	14.2	15.38	64.78	46.92	19.44	15.52	31.58	23.26	15.66	73.92	22.01	51.94	15.46	17.35	21.53	14.95	3.53	5.86	100.93	30.5	24.46	35.11
ACTR3BP2	0	0	0	0	0	0	0	0	0	0	0	0	0	0	0	0	0	0	0	0	0	0	0	0	0	0	0	0	0	0	0	0	0	0	0	0	0	0	0	0	0	0	0	0	0	0	0	0	0
ACTR3BP5	0	0	0	0	0	0	0	0	0	0	0	0	0	0	0	0	0	0	0	0	0	0	0	0	0	0	0	0	0	0	0	0	0	0	0	0	0	0	0	0	0	0	0	0	0	0	0	0	0
ACTR3C	0	0	0	0	0	0	0	0	0	0	0	0	2.35	0	0	0	0	0	0	0	0	0	0	0	0	0	0	0	0	0	0	0	0	17.55	0	0	0	7.34	0	0	0	0	2.99	0	0	0	0	0	0
ACTR5	14.53	15.62	105.85	11.72	0	46.26	0	11.86	20.95	31.2	27.8	10.75	18.81	24.72	48.9	25.14	0	26.69	10.17	39.7	26.73	0	0	40.88	0	25.55	37.72	83.78	26.15	19.43	55.46	9.72	0	38.6	32.56	36.53	70.4	29.35	0	0	10.41	30.14	5.98	0	29.28	0	0	28.9	0
ACTR6	39.97	19.53	35.28	23.45	200.25	0	29.98	102.81	6.98	124.79	9.27	16.12	42.31	20.23	27.17	16.76	11.87	16.98	40.7	65.23	40.88	0	56.96	7.43	6.99	11.92	9.43	1.42	53.83	32.39	8.53	38.88	46.56	45.62	4.65	67.84	0	22.01	129.86	0	41.63	107.65	59.79	14.12	40.99	3.36	45.75	88.93	17.55
ACTR8	43.6	74.2	52.92	23.45	13.35	46.26	29.98	39.54	48.88	46.79	74.14	51.06	30.56	31.47	38.04	58.66	2.97	60.66	33.91	70.9	22.01	0	26.29	48.31	2.33	0	34.58	5.68	0	32.39	12.8	111.79	38.8	38.6	41.86	31.31	59.84	14.68	12.99	23.2	6.94	12.92	56.8	0	17.57	30.28	35.58	33.35	26.33
ACTRT1	0	0	0	0	0	0	0	0	0	0	0	0	0	0	0	0	0	0	0	0	0	0	0	0	0	0	0	0	0	0	0	0	0	0	0	0	0	0	0	0	0	0	0	0	0	0	0	0	0
ACTRT2	0	0	0	0	0	0	0	0	0	0	0	0	0	0	0	0	0	0	0	0	0	0	0	0	0	0	0	0	0	0	0	0	0	0	0	0	0	0	0	0	0	0	0	0	0	0	0	0	0
ACTRT3	0	0	0	0	0	0	3.75	3.95	48.88	0	0	0	0	0	10.87	0	0	0	0	0	0	0	0	0	0	1.7	28.29	0	0	0	0	0	0	63.17	0	0	0	0	0	0	0	0	0	0	5.86	0	0	2.22	0
ACVR1	50.87	0	35.28	0	26.7	0	44.97	3.95	0	5.2	60.24	2.69	11.75	15.73	65.21	16.76	2.97	4.85	16.96	8.51	1.57	0	8.76	7.43	53.56	0	37.72	9.94	4.61	6.48	17.06	4.86	0	24.56	13.95	5.22	52.8	22.01	0	0	55.51	30.14	0	17.65	0	0	5.08	20.01	0
ACVR1B	21.8	62.49	35.28	152.41	66.75	46.26	7.5	138.4	0	15.6	115.84	53.75	7.05	71.93	10.87	8.38	50.45	36.39	166.18	5.67	0	99.28	109.53	70.6	11.64	57.9	100.6	29.82	32.3	51.82	4.27	29.16	77.6	17.55	130.24	57.4	204.16	95.4	25.97	54.12	55.51	79.66	98.65	24.71	17.57	168.21	96.58	28.9	70.22
ACVR1C	0	0	0	0	0	0	0	0	0	0	0	0	0	0	0	0	0	0	0	0	0	0	0	0	0	0	0	0	0	0	0	0	0	0	0	0	0	0	0	0	0	0	0	0	0	0	0	0	0
ACVR2A	3.63	3.91	17.64	0	13.35	0	18.74	0	0	46.79	0	0	9.4	29.22	0	41.9	11.87	7.28	3.39	19.85	23.58	24.82	0	11.15	39.58	0	6.29	22.72	12.3	0	0	0	0	28.07	4.65	5.22	0	14.68	0	0	10.41	32.3	35.87	0	0	3.36	0	8.89	35.11
ACVR2B	3.63	0	17.64	0	26.7	0	89.95	0	13.96	36.4	0	43	14.1	33.71	43.47	0	2.97	26.69	47.48	65.23	69.18	24.82	39.43	11.15	11.64	35.76	28.29	14.2	16.92	6.48	17.06	9.72	7.76	10.53	4.65	31.31	35.2	29.35	12.99	23.2	176.94	71.05	14.95	10.59	17.57	20.19	0	28.9	70.22
ACVR2B-AS1	0	0	0	0	0	0	0	0	0	0	0	0	0	0	0	0	0	0	0	0	0	0	0	26.01	0	0	0	0	0	0	0	0	0	0	0	0	0	0	0	0	0	0	0	0	0	3.36	0	0	0
ACVRL1	0	0	0	0	0	0	0	0	0	0	0	0	0	0	0	0	0	0	0	0	0	0	0	0	0	0	0	0	0	0	0	0	0	0	0	0	0	0	0	0	0	0	0	0	0	0	0	0	0
ACY1	0	0	0	0	0	0	0	0	0	0	0	0	0	0	0	0	0	0	0	0	0	0	0	0	0	0	0	1.42	0	0	0	0	0	0	0	0	0	0	0	0	0	0	0	7.06	0	0	0	0	0
ACY3	0	0	0	0	0	0	0	0	0	0	0	0	0	0	0	0	0	0	0	0	0	0	0	0	0	0	0	0	0	0	0	0	0	49.13	0	0	0	0	0	0	0	0	0	0	0	0	0	0	0
ACYP1	50.87	42.96	0	0	0	0	0	15.82	104.74	0	60.24	0	42.31	17.98	0	8.38	0	19.41	6.78	2.84	0	0	8.76	0	37.26	0	0	109.34	16.92	0	0	0	15.52	24.56	4.65	0	7.04	7.34	0	0	0	0	0	70.59	17.57	23.55	0	0	35.11
ACYP2	43.6	15.62	0	128.96	13.35	46.26	29.98	7.91	27.93	5.2	9.27	0	4.7	33.71	21.74	0	29.68	0	44.09	11.34	11.01	24.82	13.14	3.72	0	5.11	3.14	46.86	64.6	64.78	68.25	9.72	0	24.56	27.91	20.87	3.52	22.01	0	7.73	10.41	49.52	5.98	28.24	0	0	50.83	22.23	0
ADA	14.53	0	0	0	0	0	0	0	0	0	0	0	2.35	0	38.04	0	0	2.43	0	0	0	0	0	0	0	22.14	0	0	0	0	0	0	0	10.53	0	0	0	0	0	7.73	0	0	0	0	40.99	23.55	0	0	0
ADAD1	0	0	0	0	0	0	0	0	0	0	0	0	0	0	0	0	35.61	0	0	0	0	0	0	0	0	0	0	0	0	0	0	0	0	0	0	0	28.16	0	0	0	0	0	0	0	0	0	0	0	8.78
ADAD2	0	0	0	0	0	0	0	0	0	0	0	0	0	0	0	0	0	0	0	0	0	0	0	0	0	0	0	0	0	0	0	0	0	0	0	0	0	0	0	0	0	6.46	0	0	0	0	0	0	0
ADAL	43.6	78.11	52.92	46.89	0	46.26	48.72	94.9	6.98	57.19	125.11	102.12	91.68	85.41	103.24	67.04	89.03	36.39	10.17	14.18	26.73	148.92	35.05	92.9	39.58	18.73	204.34	49.7	36.91	155.46	98.11	160.39	23.28	42.11	111.64	88.71	24.64	66.04	0	85.05	117.96	17.22	77.72	24.71	204.96	63.92	101.67	26.68	35.11
ADAM10	36.33	66.39	17.64	0	0	0	11.24	23.73	0	5.2	0	120.93	7.05	8.99	10.87	25.14	5.94	19.41	0	11.34	6.29	0	4.38	33.44	18.63	17.03	0	12.78	61.52	6.48	4.27	14.58	69.84	10.53	37.21	41.75	31.68	36.69	51.94	0	13.88	55.98	2.99	3.53	40.99	121.11	45.75	62.25	78.99
ADAM11	0	0	0	0	0	0	0	0	0	0	0	0	0	0	0	0	0	0	0	0	0	0	0	0	0	0	0	0	0	0	0	0	0	0	0	0	0	0	0	0	0	0	0	0	0	0	0	0	0
ADAM12	7.27	0	0	0	13.35	0	14.99	3.95	27.93	10.4	0	2.69	9.4	8.99	0	0	0	7.28	6.78	2.84	1.57	0	0	3.72	2.33	3.41	47.16	0	43.07	6.48	8.53	14.58	0	28.07	0	0	0	0	0	0	3.47	4.31	2.99	0	5.86	0	0	0	35.11
ADAM15	0	0	0	0	0	0	0	0	0	5.2	0	0	0	2.25	0	0	0	0	6.78	0	1.57	0	0	0	0	47.68	3.14	82.36	0	0	0	0	0	10.53	9.3	5.22	0	0	0	0	0	0	0	0	0	0	0	8.89	0
ADAM17	3.63	0	0	35.17	66.75	0	0	0	20.95	0	0	21.5	2.35	6.74	27.17	0	2.97	7.28	37.31	11.34	1.57	24.82	17.53	26.01	0	0	3.14	0	13.84	12.96	25.6	14.58	38.8	21.06	32.56	41.75	14.08	36.69	0	0	0	12.92	5.98	0	46.85	0	15.25	2.22	0
ADAM18	0	0	0	46.89	0	0	29.98	0	34.91	0	0	2.69	0	0	0	0	0	0	0	0	0	0	0	0	0	0	0	0	0	0	0	0	0	0	0	31.31	0	0	0	0	0	0	0	3.53	0	0	0	0	0
ADAM19	0	0	0	0	0	0	0	0	0	0	27.8	0	2.35	0	0	0	0	0	0	0	0	0	0	0	0	0	0	0	0	0	0	0	0	0	0	0	0	0	0	0	0	0	0	0	0	0	0	0	0
ADAM1A	0	0	0	11.72	0	0	0	3.95	0	26	0	0	0	2.25	0	0	0	0	0	0	1.57	0	0	0	2.33	0	0	0	0	12.96	4.27	4.86	0	0	0	0	0	0	64.93	0	0	0	0	0	0	0	0	28.9	8.78
ADAM2	0	0	0	0	0	0	0	0	0	0	0	0	0	0	0	0	0	0	0	0	0	0	4.38	0	0	0	0	0	0	0	0	0	0	0	0	0	0	0	0	0	0	0	0	0	0	0	0	0	0
ADAM20	0	0	0	0	0	0	0	0	0	0	0	0	0	0	0	0	0	0	0	0	0	0	0	0	0	0	0	0	0	0	0	0	0	0	0	0	0	0	0	0	0	0	0	0	0	0	0	0	0
ADAM20P1	0	0	0	0	0	0	0	0	0	0	0	0	0	0	0	0	0	0	0	0	0	0	0	0	0	0	0	0	0	0	0	0	0	0	0	0	0	0	0	0	0	0	0	0	0	0	0	0	0
ADAM21	0	0	0	0	0	0	0	0	0	0	0	0	0	0	0	0	0	0	0	0	0	0	0	0	0	0	0	0	0	0	0	0	0	0	0	0	0	0	0	0	0	0	0	0	0	0	0	0	0
ADAM21P1	0	0	0	0	0	0	0	0	0	0	0	0	0	0	0	0	0	0	0	0	0	0	0	0	0	0	0	0	0	0	0	0	0	0	0	0	0	0	0	0	0	0	0	0	0	0	0	0	0
ADAM22	0	0	0	0	13.35	0	0	0	6.98	0	0	0	0	0	0	0	0	26.69	13.57	0	1.57	0	0	0	0	0	0	0	0	0	0	0	0	0	13.95	0	0	0	0	7.73	17.35	0	0	0	0	0	0	0	17.55
ADAM23	10.9	7.81	0	23.45	0	69.4	3.75	0	0	51.99	23.17	40.31	42.31	13.49	10.87	58.66	2.97	9.7	16.96	0	1.57	24.82	39.43	3.72	88.48	1.7	9.43	51.12	0	6.48	21.33	38.88	0	56.15	18.61	20.87	14.08	0	77.92	0	0	51.67	29.89	7.06	11.71	131.21	0	13.34	17.55
ADAM28	0	0	0	0	0	0	0	3.95	0	0	0	0	0	0	0	0	0	9.7	0	0	7.86	0	0	0	0	0	0	0	0	0	4.27	0	0	0	32.56	10.44	0	0	0	0	0	0	26.9	0	0	23.55	0	0	0
ADAM29	0	0	0	0	0	0	0	0	0	0	0	0	0	0	0	0	0	0	0	0	0	0	0	0	0	0	0	0	0	0	0	0	0	0	0	0	0	0	0	0	0	0	0	0	0	0	0	0	0
ADAM30	0	0	0	0	0	0	0	0	0	0	0	0	0	0	0	0	0	0	0	0	0	0	0	0	0	0	0	0	0	0	0	0	0	0	0	0	0	0	0	0	0	0	0	0	0	0	0	0	0
ADAM32	0	0	0	0	13.35	0	0	0	0	5.2	0	45.69	4.7	0	0	0	0	14.56	0	17.02	1.57	0	0	0	0	0	0	0	0	0	25.6	0	0	3.51	0	5.22	0	0	0	15.46	0	0	0	0	0	0	0	0	17.55
ADAM33	0	0	0	0	0	0	0	0	0	0	0	0	0	0	0	0	0	0	0	0	0	0	0	40.88	0	0	0	0	0	0	0	0	0	0	0	0	0	0	0	0	0	0	0	0	0	0	0	0	0
ADAM3A	0	0	0	0	0	0	0	0	0	0	0	0	0	0	0	0	0	0	0	0	0	0	0	0	0	0	0	0	0	0	0	0	0	3.51	0	0	0	0	0	0	0	0	0	0	0	0	0	0	0
ADAM5	0	0	0	0	0	0	0	0	0	0	0	0	0	0	0	0	0	0	0	0	0	0	0	0	0	0	0	0	0	0	0	0	0	0	0	0	0	0	0	0	0	0	0	0	0	0	0	0	0
ADAM6	0	0	0	0	0	0	0	0	0	0	0	0	0	0	0	0	0	0	0	0	0	0	0	0	0	0	0	0	0	0	0	0	0	0	0	0	0	0	0	0	0	0	0	0	0	0	0	0	0
ADAM7	0	0	0	0	0	0	0	0	0	0	0	0	0	0	0	0	0	0	0	0	0	0	0	0	0	0	0	0	0	0	0	0	0	0	0	0	0	0	0	0	0	0	0	0	0	0	0	0	0
ADAM8	0	0	0	0	0	0	0	0	0	20.8	0	0	21.16	0	0	0	11.87	19.41	6.78	0	1.57	0	0	0	0	0	0	12.78	0	0	0	0	7.76	0	0	0	0	0	0	0	0	0	0	0	0	0	15.25	2.22	0
ADAM9	21.8	66.39	17.64	11.72	13.35	69.4	101.19	23.73	6.98	41.6	0	5.37	7.05	8.99	5.43	8.38	2.97	4.85	57.65	8.51	18.87	0	4.38	18.58	6.99	18.73	15.72	0	84.59	32.39	8.53	34.02	15.52	7.02	37.21	20.87	17.6	22.01	12.99	23.2	3.47	21.53	5.98	3.53	0	10.09	15.25	26.68	43.89
ADAMDEC1	0	0	0	0	0	0	0	0	0	0	0	0	0	0	0	0	0	0	0	0	0	0	0	0	0	0	0	0	0	0	0	0	0	0	0	0	0	0	0	0	0	0	0	0	0	0	0	0	0
ADAMTS1	25.43	3.91	0	0	0	0	82.45	3.95	6.98	0	9.27	2.69	61.12	2.25	32.6	0	2.97	0	10.17	5.67	7.86	0	4.38	0	6.99	32.36	9.43	0	27.68	25.91	4.27	4.86	7.76	3.51	0	41.75	0	29.35	12.99	0	3.47	6.46	8.97	7.06	40.99	47.1	15.25	13.34	0
ADAMTS10	3.63	0	0	0	0	0	0	0	0	0	0	0	0	0	0	0	0	0	0	0	0	0	0	0	0	1.7	0	0	0	0	0	0	0	0	0	0	0	0	0	0	0	0	0	0	0	0	0	0	26.33
ADAMTS12	0	39.05	35.28	23.45	26.7	0	3.75	35.59	6.98	0	0	0	2.35	11.24	5.43	0	0	19.41	3.39	0	0	0	17.53	7.43	0	23.84	3.14	0	0	0	0	9.72	0	0	0	31.31	0	58.71	0	0	0	6.46	0	60	0	0	40.67	0	0
ADAMTS13	0	0	0	0	0	0	0	0	0	0	0	0	0	0	0	0	0	0	0	0	0	0	4.38	0	0	1.7	0	0	0	0	0	0	0	0	0	0	0	0	0	0	0	0	0	0	0	3.36	0	0	0
ADAMTS14	0	0	0	0	0	46.26	37.48	3.95	48.88	0	0	0	0	0	0	0	0	0	0	0	0	0	0	0	0	0	0	0	0	0	0	0	0	0	0	0	49.28	0	12.99	0	0	0	0	0	0	0	0	0	0
ADAMTS15	47.23	0	17.64	0	0	0	0	0	0	0	0	2.69	0	0	0	0	2.97	0	0	0	0	0	0	0	0	0	0	0	0	0	0	4.86	0	14.04	0	0	0	0	0	0	0	2.15	0	0	5.86	0	0	0	0
ADAMTS16	0	0	0	0	0	0	0	0	0	0	0	0	0	0	0	0	0	0	0	0	0	0	0	0	0	0	0	0	0	0	0	0	0	0	0	0	0	0	0	0	20.82	0	0	0	0	0	0	0	0
ADAMTS17	0	0	0	0	0	0	0	0	0	0	4.63	0	0	0	0	0	0	0	0	0	1.57	0	0	0	0	0	0	0	1.54	0	0	0	0	0	0	0	0	0	0	0	3.47	0	0	0	0	0	15.25	0	0
ADAMTS18	0	0	0	0	0	0	0	0	0	0	0	0	0	0	0	0	0	0	0	0	0	0	0	0	0	0	3.14	0	0	0	0	0	0	0	0	0	0	0	0	7.73	0	0	0	0	0	0	0	0	43.89
ADAMTS19	21.8	11.72	0	0	0	0	0	67.22	0	0	50.97	0	9.4	24.72	0	0	0	7.28	44.09	0	12.58	0	17.53	0	51.23	0	18.86	28.4	0	0	0	24.3	0	0	0	10.44	0	0	51.94	0	0	0	0	0	5.86	0	0	0	8.78
ADAMTS19-AS1	0	0	0	0	0	0	0	0	0	0	0	0	0	0	0	0	0	0	10.17	0	0	0	0	0	0	0	0	0	0	0	0	0	0	0	0	0	0	0	0	0	0	0	0	0	0	0	0	0	0
ADAMTS2	0	0	0	0	0	0	0	0	0	0	0	24.19	0	0	0	0	0	0	0	25.52	0	0	0	0	0	0	0	1.42	0	0	0	0	46.56	0	0	0	0	0	0	0	13.88	0	0	0	0	0	0	0	0
ADAMTS20	0	0	0	0	0	0	0	0	0	0	0	0	0	0	0	0	0	0	0	0	0	0	0	0	0	0	0	0	0	0	0	0	0	0	0	0	0	0	0	0	0	0	0	0	0	0	0	0	0
ADAMTS3	0	0	17.64	0	0	0	0	0	0	0	0	0	0	0	0	0	5.94	2.43	0	0	1.57	0	0	0	0	0	0	1.42	0	0	0	0	0	0	0	5.22	0	7.34	0	0	0	0	2.99	0	0	0	0	0	0
ADAMTS4	0	0	0	0	0	0	3.75	0	0	5.2	0	0	0	2.25	5.43	0	0	0	0	0	0	0	0	0	2.33	0	6.29	0	3.08	0	0	0	0	0	4.65	0	0	0	0	0	3.47	2.15	0	0	0	3.36	5.08	0	0
ADAMTS5	29.07	42.96	17.64	0	0	0	0	63.27	6.98	0	0	0	14.1	42.71	16.3	0	0	9.7	10.17	0	4.72	24.82	48.19	0	25.61	22.14	0	5.68	16.92	38.87	0	34.02	0	28.07	23.26	0	63.36	0	12.99	15.46	0	8.61	0	0	23.42	10.09	71.17	0	17.55
ADAMTS6	0	0	0	0	13.35	0	18.74	0	41.89	0	4.63	0	0	8.99	0	0	50.45	0	0	0	0	0	0	0	0	0	37.72	0	0	0	12.8	0	0	0	0	10.44	0	0	0	0	0	4.31	5.98	0	5.86	0	0	0	0
ADAMTS7	25.43	0	0	0	0	0	0	0	0	0	0	0	4.7	2.25	0	0	0	0	0	0	1.57	0	0	0	0	0	0	0	1.54	0	0	0	0	0	0	0	0	0	0	0	0	0	0	0	0	0	0	0	8.78
ADAMTS7P1	0	0	0	0	0	0	0	0	0	0	0	0	0	0	0	0	0	0	0	0	0	0	0	0	0	0	0	0	0	0	0	0	0	0	0	0	0	0	0	0	0	0	0	0	0	0	0	0	0
ADAMTS8	14.53	11.72	0	23.45	26.7	0	0	0	27.93	0	0	40.31	2.35	11.24	0	0	0	0	0	0	29.87	0	0	0	0	0	15.72	0	1.54	0	0	0	0	0	0	0	59.84	0	0	0	62.45	6.46	0	0	0	3.36	0	22.23	8.78
ADAMTS9	0	0	0	0	0	0	0	0	0	0	0	0	0	0	0	0	0	0	0	0	0	0	0	0	0	0	0	0	0	0	0	0	0	0	0	0	0	0	0	0	0	0	0	0	0	0	0	0	0
ADAMTS9-AS1	0	0	0	0	0	0	0	0	0	0	0	0	0	0	0	0	0	0	0	0	0	0	0	0	0	0	0	0	0	0	0	0	0	0	0	0	0	0	0	0	0	0	0	0	0	0	0	0	0
ADAMTS9-AS2	0	0	0	0	0	0	0	0	0	0	0	0	0	0	0	0	0	0	0	0	0	0	0	0	0	0	0	0	0	0	0	0	0	0	0	0	0	0	0	0	0	0	0	0	0	0	0	0	0
ADAMTSL1	0	0	17.64	0	0	0	0	0	0	0	0	2.69	0	0	0	0	0	0	0	0	0	0	0	0	0	0	0	0	0	0	0	0	0	0	0	0	0	0	0	0	3.47	0	0	0	0	0	0	0	0
ADAMTSL2	0	0	0	0	0	0	3.75	3.95	0	0	0	2.69	0	0	0	0	0	0	0	0	1.57	0	0	0	0	0	0	0	0	0	0	0	0	0	0	0	0	0	0	0	0	0	2.99	0	0	0	0	2.22	0
ADAMTSL3	39.97	0	17.64	0	26.7	0	11.24	71.18	41.89	0	27.8	16.12	9.4	0	16.3	33.52	0	0	6.78	25.52	1.57	0	17.53	3.72	41.91	0	0	76.68	1.54	6.48	29.86	0	31.04	0	0	5.22	0	0	0	15.46	31.22	55.98	0	0	40.99	50.46	5.08	2.22	0
ADAMTSL4	0	0	0	0	0	0	0	0	0	0	0	0	0	0	0	0	0	0	0	0	0	0	0	0	0	0	0	0	0	0	0	0	0	0	0	0	0	0	0	0	0	0	0	0	0	0	0	0	0
ADAMTSL4-AS1	0	0	0	0	0	0	3.75	0	0	0	0	0	0	0	0	0	0	0	0	0	0	0	0	0	0	0	0	0	0	0	0	0	0	0	0	0	0	0	0	0	0	0	0	0	0	0	0	0	0
ADAMTSL5	0	0	0	0	0	0	22.49	0	20.95	0	18.53	0	2.35	24.72	0	0	0	0	0	0	0	24.82	0	0	4.66	0	0	0	1.54	0	0	0	23.28	28.07	0	0	0	7.34	12.99	0	0	2.15	0	14.12	0	0	0	0	8.78
ADAP1	0	0	0	0	0	0	0	0	0	0	0	0	0	0	0	0	0	0	0	0	0	0	0	0	0	0	0	1.42	0	0	0	0	0	0	0	0	0	0	0	0	0	0	0	0	0	0	0	0	0
ADAP2	0	0	0	0	0	0	0	0	0	0	0	0	0	0	0	0	0	0	0	0	0	0	0	0	0	0	0	0	0	0	0	0	0	28.07	0	0	0	0	0	0	0	0	0	0	0	0	0	0	0
ADAR	148.97	39.05	35.28	70.34	26.7	23.13	22.49	23.73	41.89	223.57	78.77	40.31	58.77	60.69	70.64	117.32	20.77	36.39	47.48	19.85	29.87	24.82	30.67	40.88	53.56	10.22	28.29	26.98	26.15	25.91	59.72	43.74	15.52	129.84	51.17	46.97	7.04	198.13	142.85	92.78	17.35	81.82	95.66	56.47	23.42	70.65	91.5	6.67	96.55
ADARB1	21.8	0	17.64	0	0	0	14.99	0	0	5.2	0	0	0	0	0	25.14	0	0	0	0	0	0	0	0	0	0	3.14	1.42	0	0	0	0	0	3.51	0	0	0	7.34	0	0	0	2.15	0	0	23.42	3.36	0	0	8.78
ADARB2	0	0	0	0	0	0	0	0	0	0	0	0	0	0	0	0	0	0	0	0	0	0	0	0	0	0	0	0	0	0	0	0	0	0	0	0	0	0	0	0	0	0	0	0	0	0	0	0	0
ADARB2-AS1	0	0	0	0	0	0	0	0	0	0	0	0	0	0	0	0	0	0	0	0	0	0	0	0	0	0	0	0	0	0	0	0	0	0	0	0	0	0	0	0	0	0	0	0	0	0	0	0	0
ADAT1	43.6	0	17.64	11.72	0	0	7.5	31.63	13.96	31.2	41.7	0	35.26	20.23	16.3	0	50.45	26.69	23.74	31.2	4.72	24.82	8.76	26.01	0	56.2	176.05	15.62	16.92	0	51.19	24.3	0	7.02	0	36.53	63.36	22.01	90.9	15.46	62.45	40.91	98.65	3.53	87.84	10.09	25.42	15.56	8.78
ADAT2	0	0	0	0	0	0	26.23	0	0	0	46.34	5.37	0	4.5	0	16.76	0	12.13	3.39	0	3.14	0	0	0	0	0	6.29	1.42	4.61	0	0	63.18	0	0	23.26	31.31	45.76	36.69	0	0	3.47	12.92	0	0	0	16.82	0	2.22	0
ADAT3	79.93	31.24	35.28	0	0	23.13	33.73	71.18	0	0	4.63	13.44	9.4	35.96	65.21	25.14	23.74	43.67	20.35	102.1	45.59	0	61.34	0	0	66.42	81.74	66.74	21.53	45.34	34.13	9.72	23.28	21.06	0	0	0	0	0	0	24.29	27.99	53.81	0	0	168.21	0	15.56	0
ADCK1	39.97	0	0	0	0	0	0	11.86	0	0	4.63	0	2.35	13.49	32.6	0	0	24.26	33.91	0	7.86	24.82	30.67	0	20.96	0	18.86	17.04	9.23	45.34	55.46	4.86	0	24.56	9.3	15.66	7.04	0	0	0	10.41	0	0	49.41	5.86	3.36	81.33	13.34	0
ADCK2	0	0	0	23.45	26.7	23.13	0	3.95	0	10.4	0	2.69	0	0	5.43	0	0	0	3.39	0	0	0	0	0	0	0	3.14	7.1	0	0	0	4.86	0	66.68	0	36.53	24.64	22.01	0	0	0	8.61	0	0	11.71	0	0	17.79	0
ADCK3	0	0	0	0	0	0	0	0	0	0	0	0	0	0	0	0	0	0	0	0	0	0	0	0	0	0	0	0	0	0	0	0	0	0	0	0	0	0	0	0	0	0	0	0	0	0	0	0	0
ADCK4	0	0	0	0	0	0	0	0	0	0	0	0	0	0	0	0	0	0	0	0	0	0	0	0	0	0	0	0	0	0	0	0	0	0	0	0	0	0	0	0	0	0	0	0	0	0	0	0	0
ADCK5	0	0	0	0	13.35	0	7.5	0	0	0	0	40.31	2.35	8.99	10.87	0	29.68	0	3.39	0	9.43	0	0	3.72	9.31	0	3.14	11.36	7.69	12.96	21.33	9.72	38.8	80.71	0	10.44	0	44.03	64.93	15.46	0	21.53	0	17.65	5.86	13.46	10.17	0	17.55
ADCY1	7.27	3.91	0	0	0	23.13	0	11.86	27.93	0	37.07	0	0	29.22	10.87	16.76	2.97	65.51	10.17	2.84	6.29	99.28	4.38	3.72	2.33	22.14	0	15.62	1.54	6.48	4.27	0	15.52	7.02	0	0	10.56	14.68	12.99	69.59	3.47	4.31	0	3.53	11.71	57.19	81.33	2.22	26.33
ADCY10	0	0	52.92	0	13.35	0	0	0	0	0	0	0	0	0	0	8.38	0	0	13.57	0	25.16	0	8.76	0	2.33	0	0	0	0	0	0	58.32	0	0	9.3	0	0	7.34	0	0	3.47	0	14.95	0	0	23.55	0	0	0
ADCY10P1	0	0	0	0	0	0	0	0	0	0	0	0	2.35	0	5.43	0	0	0	10.17	0	0	0	0	0	0	11.92	0	0	0	0	0	0	0	0	0	0	0	0	0	0	0	0	0	0	0	0	15.25	0	0
ADCY2	0	0	0	0	0	0	0	0	6.98	0	0	0	0	2.25	0	0	0	0	0	0	0	0	0	0	0	0	0	1.42	0	0	0	0	0	3.51	0	5.22	0	0	0	0	0	0	0	0	0	0	0	2.22	0
ADCY3	0	7.81	0	0	0	0	0	0	0	0	18.53	10.75	0	0	0	0	0	9.7	0	0	0	0	0	0	2.33	1.7	9.43	0	1.54	6.48	8.53	9.72	0	0	23.26	0	0	0	0	0	31.22	0	2.99	0	0	0	0	2.22	0
ADCY4	0	0	0	0	0	0	0	0	0	0	0	0	0	0	0	0	0	0	0	0	0	0	0	0	0	0	0	0	0	0	0	0	0	0	0	0	0	0	0	0	0	0	0	0	0	0	0	0	0
ADCY5	0	0	0	0	0	0	0	0	0	0	0	0	0	0	0	0	0	0	0	0	0	0	0	0	0	0	0	0	0	0	0	0	0	0	0	0	0	0	0	0	0	0	0	0	0	0	0	0	0
ADCY6	3.63	0	0	58.62	0	0	0	0	0	0	0	0	2.35	2.25	0	41.9	0	2.43	3.39	0	1.57	0	4.38	0	0	0	0	1.42	3.08	0	0	4.86	7.76	0	0	0	3.52	0	0	0	0	0	0	3.53	0	0	0	0	0
ADCY7	0	0	17.64	0	13.35	0	0	0	0	0	0	0	14.1	15.73	5.43	8.38	26.71	0	0	0	18.87	0	4.38	3.72	13.97	6.81	0	0	0	0	0	9.72	0	0	9.3	26.09	0	0	0	0	3.47	4.31	0	0	0	0	0	2.22	26.33
ADCY8	0	0	0	0	0	0	0	0	0	0	0	0	0	0	0	0	0	0	0	0	1.57	0	0	0	0	0	0	0	0	12.96	0	0	0	0	0	0	0	0	0	0	0	10.77	0	0	0	0	0	0	0
ADCY9	3.63	0	0	0	0	0	0	0	0	0	0	0	0	0	0	0	0	0	0	0	0	0	0	0	0	0	0	0	0	0	0	0	0	0	0	0	0	0	0	0	0	0	0	0	0	0	0	0	0
ADCYAP1	0	0	0	0	0	0	0	0	0	0	0	0	0	0	0	0	0	0	0	0	0	0	0	0	0	0	3.14	0	0	0	0	0	0	0	0	0	0	0	0	0	0	0	0	0	0	0	0	0	0
ADCYAP1R1	0	0	0	0	0	0	0	0	0	0	0	0	0	0	0	0	0	0	0	0	0	0	0	0	0	0	0	0	0	0	0	0	0	0	0	0	0	0	0	0	0	0	0	0	0	0	0	0	0
ADD1	0	27.34	70.57	11.72	53.4	0	48.72	94.9	34.91	0	120.47	10.75	37.61	31.47	0	50.28	59.35	65.51	27.13	2.84	25.16	0	39.43	66.89	0	6.81	31.44	11.36	66.14	6.48	21.33	24.3	7.76	56.15	9.3	41.75	42.24	132.09	38.96	0	90.2	43.06	32.88	42.35	11.71	90.83	116.92	11.12	70.22
ADD2	3.63	11.72	0	0	0	0	56.22	106.76	0	62.39	41.7	86	14.1	60.69	5.43	50.28	80.13	67.93	33.91	31.2	6.29	74.46	78.86	63.17	25.61	0	59.73	31.24	26.15	51.82	132.24	19.44	23.28	28.07	4.65	36.53	0	51.37	12.99	38.66	34.69	66.74	68.76	10.59	64.42	77.38	86.42	102.27	8.78
ADD3	69.03	78.11	141.13	164.13	80.1	208.19	247.36	134.44	27.93	161.18	403.13	75.25	124.59	206.79	152.15	41.9	157.29	160.13	64.44	272.26	177.66	99.28	184.02	263.83	55.88	64.72	213.77	183.18	70.75	97.16	76.79	179.83	100.88	207.04	102.33	140.9	98.56	88.06	285.7	100.51	90.2	208.84	340.79	63.53	111.26	158.12	305	111.17	114.1
ADD3-AS1	0	0	0	0	0	0	0	0	20.95	0	4.63	0	0	17.98	0	0	0	0	0	0	0	0	0	0	0	0	0	19.88	0	0	0	0	0	0	0	0	0	0	0	0	0	0	0	0	0	0	0	22.23	0
ADGB	0	0	0	0	0	0	0	0	0	0	0	0	0	0	0	0	0	0	0	0	0	0	0	0	0	0	0	0	0	0	0	0	0	0	0	0	0	0	0	0	0	4.31	0	0	0	0	0	0	0
ADGRA1	0	0	0	0	0	0	0	0	0	0	0	0	0	0	0	0	0	0	0	0	0	0	0	0	0	0	0	0	0	0	0	0	0	0	0	0	0	0	0	0	0	0	0	0	0	0	0	0	0
ADGRA1-AS1	0	0	0	0	0	0	0	0	0	0	0	0	0	0	0	0	0	0	0	0	0	0	0	0	0	0	0	0	0	0	0	0	0	0	0	0	0	0	0	0	0	0	0	0	0	0	0	0	0
ADGRA2	0	0	0	0	40.05	0	0	0	0	0	0	0	0	0	0	0	0	0	0	0	0	0	0	0	0	0	0	0	0	0	0	0	0	0	0	31.31	0	0	0	0	0	0	0	0	0	0	0	0	0
ADGRA3	112.63	3.91	52.92	35.17	106.8	23.13	41.23	130.49	20.95	83.19	46.34	80.62	18.81	29.22	27.17	100.56	59.35	65.51	40.7	2.84	31.44	74.46	78.86	156.07	32.6	8.52	88.02	24.14	30.76	19.43	29.86	77.76	46.56	3.51	4.65	120.03	56.32	88.06	77.92	46.39	20.82	94.73	23.91	0	29.28	94.2	25.42	66.7	17.55
ADGRB1	0	0	0	0	0	0	0	0	0	0	0	0	0	0	0	0	0	0	0	0	0	0	0	0	0	0	0	0	0	0	0	0	0	0	0	0	0	0	12.99	0	0	0	0	0	0	0	0	0	0
ADGRB2	0	0	0	0	0	0	0	0	0	10.4	0	0	0	2.25	0	0	0	2.43	3.39	0	3.14	0	0	0	0	1.7	3.14	1.42	9.23	6.48	0	0	0	0	0	5.22	0	0	0	0	0	0	2.99	0	0	0	5.08	0	0
ADGRB3	0	0	0	0	0	0	0	0	0	0	0	0	0	0	0	0	0	0	0	0	0	0	0	0	0	0	0	0	0	0	0	0	0	0	0	0	0	0	0	0	0	0	0	0	0	0	0	0	0
ADGRD1	0	0	0	0	0	0	0	0	6.98	0	0	0	2.35	0	0	0	14.84	0	0	14.18	0	0	0	0	0	0	0	0	3.08	0	0	0	0	0	0	0	3.52	0	0	0	0	0	0	0	0	0	0	0	0
ADGRE1	0	0	0	0	0	0	0	0	0	0	0	0	0	0	0	0	0	0	0	0	0	0	0	0	0	0	0	0	0	0	0	0	0	0	0	0	0	0	0	0	0	0	0	0	0	0	0	0	0
ADGRE2	0	0	0	0	0	0	0	0	0	0	0	0	0	0	0	0	0	0	0	0	0	0	0	0	0	0	0	0	0	0	0	0	0	0	0	0	0	0	0	0	0	0	0	0	0	0	0	0	0
ADGRE3	0	0	0	0	0	0	0	0	0	0	0	0	0	0	0	0	0	0	0	0	0	0	0	0	0	0	0	0	0	0	0	0	0	0	4.65	0	0	0	0	0	0	0	0	0	0	0	0	0	0
ADGRE4P	0	0	0	0	0	0	0	0	0	0	0	0	0	0	0	0	0	0	0	0	0	0	0	0	0	0	0	0	0	0	0	0	0	0	0	0	0	0	0	0	0	0	0	0	0	0	0	0	0
ADGRE5	0	0	0	35.17	0	0	0	0	0	20.8	0	0	2.35	2.25	0	0	0	9.7	3.39	0	0	0	0	0	0	0	15.72	0	0	0	0	0	0	0	0	0	0	0	25.97	0	3.47	0	0	0	17.57	0	0	0	0
ADGRF1	0	0	0	0	0	0	0	0	0	0	0	0	0	0	0	0	0	0	0	0	0	0	0	0	0	0	0	0	0	0	0	0	0	0	0	0	0	0	0	0	0	0	0	0	0	0	0	0	0
ADGRF2	0	0	0	0	0	0	0	0	0	0	0	0	0	0	0	0	0	0	0	0	0	0	0	0	2.33	0	0	0	0	0	0	0	0	0	0	0	0	0	0	0	0	0	0	0	0	0	0	0	0
ADGRF3	0	0	0	0	0	0	7.5	0	0	0	0	0	0	0	0	0	0	2.43	0	0	0	0	0	0	0	0	0	0	0	0	0	0	0	0	0	0	0	0	0	0	0	0	0	0	0	0	0	0	0
ADGRF4	0	0	0	11.72	0	0	0	0	0	0	0	0	0	0	0	0	0	0	0	0	0	0	0	0	0	0	0	0	0	0	0	0	7.76	0	0	0	0	0	0	0	0	0	0	0	0	0	0	0	0
ADGRF5	0	0	0	0	0	0	0	0	0	0	0	0	0	0	0	0	0	0	0	0	0	0	0	0	0	0	0	0	0	0	0	0	0	0	0	0	0	0	0	0	0	0	0	0	0	0	0	0	0
ADGRG1	0	0	17.64	0	0	0	26.23	3.95	6.98	0	4.63	0	0	4.5	0	0	0	0	6.78	2.84	4.72	24.82	0	3.72	0	1.7	0	2.84	187.64	0	0	0	7.76	0	4.65	5.22	0	0	0	0	0	0	0	0	0	10.09	0	4.45	0
ADGRG2	0	0	0	0	0	0	0	0	0	0	0	0	0	0	0	0	0	0	0	0	0	0	0	0	0	0	0	0	0	0	0	0	0	0	4.65	0	0	0	0	0	0	8.61	0	0	0	0	0	0	0
ADGRG3	0	0	0	0	0	0	0	0	0	0	0	0	0	0	0	0	0	0	0	0	0	0	0	0	0	0	0	0	0	0	0	0	0	0	0	0	0	0	0	0	0	0	0	0	0	0	0	0	0
ADGRG4	0	0	0	0	0	0	0	0	0	0	0	0	0	0	0	0	0	0	0	0	0	0	0	0	0	0	0	0	0	0	0	0	0	0	0	0	0	0	0	0	0	0	0	0	0	0	0	0	0
ADGRG5	0	0	0	11.72	0	0	0	0	34.91	0	0	0	7.05	0	0	0	2.97	0	0	0	0	0	0	0	2.33	1.7	0	0	0	0	0	4.86	0	0	0	0	0	0	0	0	0	0	0	0	0	0	0	0	0
ADGRG6	3.63	0	0	0	0	0	11.24	0	0	5.2	0	2.69	0	2.25	0	0	0	0	3.39	0	0	0	0	0	0	1.7	3.14	0	0	0	0	0	0	0	0	5.22	0	0	0	0	0	0	0	0	5.86	0	0	0	149.21
ADGRG7	0	0	0	0	0	0	0	0	0	0	0	0	0	0	0	0	0	0	0	0	0	0	0	0	0	0	0	0	0	0	0	0	0	0	4.65	0	0	0	0	0	0	6.46	0	0	0	0	0	0	0
ADGRL1	0	27.34	0	0	106.8	23.13	0	90.95	13.96	10.4	0	0	32.91	35.96	0	0	14.84	0	50.87	2.84	0	0	8.76	37.16	18.63	0	0	1.42	1.54	0	8.53	34.02	0	0	0	0	0	14.68	0	7.73	3.47	2.15	140.5	42.35	5.86	0	0	0	0
ADGRL2	14.53	3.91	35.28	0	0	0	29.98	0	13.96	5.2	4.63	5.37	2.35	33.71	5.43	25.14	2.97	0	3.39	5.67	1.57	0	4.38	7.43	2.33	1.7	0	4.26	52.29	0	8.53	4.86	7.76	0	0	10.44	3.52	14.68	12.99	0	0	2.15	2.99	7.06	0	0	30.5	2.22	70.22
ADGRL3	0	0	0	0	0	0	0	0	0	0	0	0	9.4	4.5	0	25.14	0	0	0	0	0	0	0	0	0	0	0	0	6.15	6.48	0	0	0	0	0	0	0	0	0	0	3.47	0	0	0	5.86	0	0	0	0
ADGRL3-AS1	0	0	0	0	0	0	0	0	0	0	0	0	0	0	0	0	0	0	0	0	0	0	0	0	0	0	0	0	0	0	0	0	0	0	0	0	0	0	0	0	0	0	0	0	0	0	0	0	0
ADGRL4	0	0	0	0	0	0	0	0	0	0	0	0	0	0	0	0	0	0	0	0	0	0	0	0	0	0	0	0	0	0	0	0	0	0	0	0	0	0	0	0	0	2.15	0	0	5.86	0	0	0	0
ADGRV1	0	0	0	0	26.7	0	0	0	0	26	0	0	32.91	0	0	0	0	0	0	0	17.29	0	21.91	18.58	0	0	0	0	0	0	0	0	7.76	0	4.65	0	0	0	12.99	0	0	12.92	0	0	0	16.82	15.25	2.22	0
ADH1A	0	0	0	0	0	0	0	0	0	0	0	0	0	0	0	0	0	0	0	0	0	0	0	0	0	0	0	0	0	0	0	0	0	0	0	0	0	0	0	0	0	0	0	0	0	0	0	0	0
ADH1B	0	0	0	0	0	0	0	0	0	0	0	0	0	0	0	0	0	0	0	0	0	0	0	0	0	0	0	0	0	0	0	0	0	0	0	0	0	0	0	0	0	0	0	0	0	0	0	0	0
ADH1C	0	0	0	0	0	0	0	0	0	0	0	0	0	0	0	0	0	0	0	0	0	0	0	0	0	0	0	0	0	0	0	0	0	0	0	0	0	0	0	0	0	0	0	0	0	0	0	0	0
ADH4	0	0	0	0	0	0	0	0	0	0	0	0	0	4.5	0	0	0	0	0	0	0	0	0	0	0	0	6.29	0	0	0	0	0	0	0	0	0	0	0	0	0	0	0	0	0	0	0	0	0	0
ADH5	116.27	42.96	52.92	199.3	40.05	115.66	134.92	122.58	188.52	228.77	245.58	212.3	98.73	146.1	43.47	217.88	106.84	67.93	159.4	70.9	114.77	24.82	83.24	100.33	256.14	178.82	110.03	166.14	210.71	168.42	136.51	116.65	131.92	66.68	195.36	182.65	140.8	14.68	181.81	69.59	260.2	187.31	86.69	190.59	111.26	127.84	157.58	148.96	157.99
ADH6	0	0	0	0	0	0	0	0	13.96	0	0	0	11.75	0	0	0	11.87	0	0	0	0	0	0	0	0	0	34.58	0	0	0	0	0	0	0	4.65	0	0	0	0	0	0	0	0	0	35.14	0	0	0	0
ADH7	0	0	0	0	0	0	0	0	0	0	0	0	0	0	0	0	0	0	0	0	0	0	0	0	0	0	0	0	0	0	0	0	0	0	0	0	0	0	0	0	0	0	0	0	0	0	0	0	0
ADHFE1	0	0	0	0	0	0	0	0	0	0	0	0	0	0	0	0	0	0	0	0	0	0	0	0	0	0	3.14	0	0	0	0	0	0	0	0	0	0	0	25.97	0	0	0	0	0	0	0	0	0	0
ADI1	32.7	78.11	35.28	70.34	66.75	0	0	55.36	69.82	20.8	194.61	32.25	21.16	49.45	10.87	125.7	86.06	50.95	61.05	36.87	135.21	198.56	74.48	37.16	30.27	151.57	44.01	36.92	203.02	45.34	29.86	136.09	23.28	14.04	27.91	83.5	70.4	0	12.99	15.46	83.26	133.49	26.9	24.71	146.4	57.19	50.83	66.7	70.22
ADIG	0	0	0	0	0	0	0	0	0	0	0	0	0	0	0	0	0	0	0	0	0	0	0	0	0	0	0	0	0	0	0	0	0	0	0	0	0	0	0	0	0	0	0	0	0	0	0	0	0
ADIPOQ	0	0	0	0	0	0	0	0	0	0	0	0	0	0	0	0	0	0	0	0	0	0	0	0	0	0	0	0	0	0	0	53.46	0	0	0	0	0	0	0	0	0	0	0	0	0	0	0	0	0
ADIPOQ-AS1	0	0	0	0	0	0	0	0	0	0	0	0	0	0	0	0	0	0	0	0	0	0	0	0	0	0	0	0	0	0	0	0	0	0	0	0	0	0	0	0	0	0	0	0	0	0	0	0	0
ADIPOR1	10.9	19.53	17.64	11.72	80.1	46.26	41.23	55.36	0	88.39	9.27	45.69	25.86	62.93	54.34	8.38	32.64	87.34	30.52	121.95	83.33	24.82	30.67	33.44	9.31	17.03	40.87	25.56	38.45	64.78	46.92	34.02	7.76	14.04	32.56	67.84	59.84	14.68	0	15.46	31.22	27.99	14.95	10.59	46.85	16.82	25.42	82.26	131.66
ADIPOR2	0	140.59	52.92	11.72	40.05	92.53	48.72	150.26	13.96	5.2	37.07	188.12	35.26	56.19	54.34	117.32	8.9	24.26	23.74	5.67	34.59	49.64	70.1	14.86	0	44.28	59.73	24.14	35.38	6.48	55.46	14.58	38.8	45.62	23.26	15.66	10.56	58.71	51.94	77.32	52.04	94.73	26.9	31.76	58.56	3.36	147.42	102.27	35.11
ADIRF	0	0	0	0	0	0	0	0	0	0	0	0	0	0	0	0	0	0	0	0	0	0	0	0	0	0	0	0	0	0	0	0	0	0	0	0	0	0	0	0	0	0	0	0	0	0	0	0	0
ADK	79.93	62.49	35.28	128.96	26.7	46.26	93.7	106.76	27.93	181.98	92.67	43	103.44	53.94	48.9	50.28	26.71	169.83	88.18	99.26	22.01	124.1	65.72	14.86	23.29	81.75	182.33	105.08	3.08	12.96	145.04	228.43	155.2	7.02	125.59	52.19	144.32	66.04	103.89	38.66	48.57	55.98	47.83	112.94	128.83	33.64	147.42	113.39	52.66
ADM	58.13	7.81	88.21	0	173.55	0	33.73	3.95	48.88	62.39	4.63	166.62	16.46	8.99	43.47	8.38	38.58	2.43	10.17	2.84	25.16	0	0	3.72	125.74	10.22	66.02	46.86	92.28	6.48	4.27	4.86	7.76	52.64	9.3	0	14.08	7.34	12.99	0	41.63	17.22	26.9	3.53	35.14	6.73	15.25	0	0
ADM2	0	0	0	0	0	0	0	0	0	0	0	2.69	0	0	0	0	0	2.43	0	0	0	0	0	0	2.33	0	0	0	0	0	0	0	0	3.51	0	0	0	0	0	0	0	0	0	0	0	3.36	0	0	0
ADM5	0	0	0	0	0	0	0	0	0	0	0	0	0	0	0	0	0	0	0	0	0	0	0	0	0	0	0	0	0	0	0	0	0	0	4.65	0	0	0	0	0	0	0	0	0	0	0	0	0	0
ADNP	29.07	78.11	105.85	175.86	80.1	92.53	93.7	47.45	41.89	36.4	97.31	34.94	11.75	40.46	32.6	67.04	44.52	26.69	118.7	25.52	15.72	24.82	56.96	33.44	100.13	0	119.46	5.68	46.14	51.82	106.65	87.48	108.64	28.07	37.21	46.97	10.56	80.72	129.86	30.93	41.63	88.27	29.89	151.77	17.57	137.93	218.58	11.12	70.22
ADNP-AS1	0	3.91	0	0	0	0	0	0	0	0	0	0	0	0	0	0	0	0	0	0	0	0	0	0	0	0	0	0	0	0	0	0	0	0	0	0	0	0	0	0	0	0	0	0	0	0	0	0	0
ADNP2	25.43	35.15	0	128.96	0	0	22.49	79.08	97.75	5.2	9.27	16.12	54.07	13.49	10.87	16.76	47.48	4.85	16.96	25.52	39.31	0	48.19	100.33	4.66	18.73	3.14	31.24	9.23	25.91	29.86	34.02	15.52	38.6	27.91	46.97	3.52	7.34	0	23.2	3.47	0	35.87	0	0	0	5.08	26.68	17.55
ADO	0	0	0	0	0	0	0	0	0	5.2	0	0	16.46	47.2	0	33.52	8.9	26.69	3.39	11.34	0	24.82	17.53	0	0	10.22	0	18.46	0	0	0	0	0	0	0	36.53	0	36.69	0	0	13.88	0	5.98	0	0	10.09	0	0	52.66
ADORA1	0	0	0	0	0	0	0	0	0	0	0	0	0	0	0	0	0	0	0	0	0	0	0	0	0	1.7	0	0	0	0	0	0	0	0	4.65	0	0	7.34	0	0	0	0	0	0	0	0	0	0	0
ADORA2A	0	0	0	0	0	0	0	0	0	0	0	0	0	0	0	0	0	0	0	0	0	0	0	0	0	0	0	0	0	0	0	0	0	0	0	0	0	0	0	0	0	0	0	0	0	0	0	0	0
ADORA2A-AS1	0	0	0	0	0	0	0	0	0	0	0	0	0	0	0	0	0	0	0	0	0	0	0	0	0	0	0	0	0	0	0	0	0	0	0	0	0	0	0	0	0	0	0	0	0	0	0	0	0
ADORA2B	3.63	0	17.64	0	0	46.26	14.99	0	0	0	0	0	30.56	0	0	0	0	0	3.39	0	0	0	13.14	0	0	0	6.29	0	0	25.91	12.8	0	0	0	4.65	0	0	0	0	0	0	0	0	0	0	3.36	5.08	0	0
ADORA3	0	11.72	0	0	0	0	0	0	0	10.4	0	2.69	0	0	0	0	0	0	0	0	0	0	0	0	0	0	0	0	0	0	0	0	0	0	0	0	0	0	0	0	0	2.15	0	0	0	0	61	0	0
ADPGK	25.43	74.2	70.57	0	40.05	23.13	56.22	0	62.84	36.4	4.63	67.18	54.07	56.19	43.47	159.22	50.45	109.18	40.7	36.87	39.31	24.82	39.43	29.73	34.93	13.62	132.04	39.76	41.53	38.87	25.6	48.6	7.76	17.55	32.56	78.28	42.24	110.07	0	54.12	17.35	34.45	20.93	67.06	35.14	63.92	30.5	95.6	26.33
ADPGK-AS1	0	0	0	0	0	0	0	0	0	0	0	0	0	0	0	0	0	0	0	0	0	0	0	0	0	0	0	0	0	0	0	0	0	0	0	0	0	0	0	0	0	0	0	0	0	0	0	0	0
ADPRH	0	0	0	0	0	0	0	0	0	0	0	0	0	0	0	0	0	0	0	0	0	0	0	0	0	0	0	0	0	0	0	0	0	0	0	0	0	0	0	0	0	0	0	0	0	0	0	0	0
ADPRHL1	0	0	0	0	0	0	0	0	0	5.2	0	48.37	0	0	0	0	0	0	0	0	0	0	0	3.72	16.3	0	0	0	0	0	0	0	0	0	0	0	0	0	0	0	0	0	0	0	40.99	0	0	0	0
ADPRHL2	36.33	66.39	52.92	82.07	0	23.13	29.98	118.63	90.77	5.2	101.94	158.55	58.77	20.23	5.43	33.52	35.61	63.08	27.13	39.7	18.87	0	8.76	48.31	13.97	144.76	56.59	85.2	46.14	0	34.13	19.44	77.6	21.06	0	62.62	21.12	66.04	12.99	61.86	45.1	25.84	56.8	52.94	76.13	0	25.42	75.59	52.66
ADPRM	0	0	0	0	0	23.13	0	0	34.91	0	0	0	0	2.25	0	8.38	0	31.54	13.57	0	1.57	0	0	0	0	0	0	0	23.07	0	0	0	0	0	0	0	0	7.34	0	0	0	0	2.99	24.71	0	0	0	0	43.89
ADRA1A	0	0	0	0	0	0	0	0	0	0	0	0	0	0	0	0	0	0	6.78	0	0	0	0	0	2.33	0	0	0	0	0	0	0	0	0	0	0	3.52	0	0	0	0	0	0	0	0	0	0	0	0
ADRA1B	0	0	0	0	0	23.13	7.5	0	0	0	4.63	0	0	2.25	0	0	0	2.43	0	0	1.57	0	0	0	2.33	0	0	0	0	0	0	0	0	0	0	0	0	0	0	0	0	2.15	0	0	0	3.36	0	0	0
ADRA1D	0	0	0	0	0	0	3.75	0	0	0	0	0	2.35	4.5	5.43	0	2.97	0	0	0	1.57	0	0	0	0	0	0	0	0	0	0	0	0	0	0	0	0	0	0	0	0	2.15	0	0	0	3.36	0	0	0
ADRA2A	0	0	0	0	0	0	0	0	0	0	0	0	0	2.25	0	0	0	2.43	0	0	0	0	0	0	0	0	3.14	0	0	0	0	0	0	0	0	0	0	0	0	0	0	0	0	0	0	0	0	0	0
ADRA2B	0	3.91	0	0	0	0	0	0	0	5.2	0	0	2.35	0	0	0	0	0	3.39	0	0	0	0	0	0	0	0	0	1.54	0	0	0	0	0	0	0	0	7.34	0	0	0	0	0	0	0	0	0	0	0
ADRA2C	0	0	0	0	0	0	3.75	0	0	0	0	0	0	0	0	0	0	0	0	0	31.44	0	0	0	48.9	0	0	0	0	0	0	0	15.52	0	0	0	0	0	0	0	0	0	0	7.06	0	0	0	0	0
ADRB1	0	0	0	0	0	0	0	0	0	0	0	0	0	0	0	0	0	0	0	0	0	0	0	0	0	0	0	0	0	0	0	0	0	0	0	0	0	0	0	0	0	0	0	0	0	0	0	0	0
ADRB2	0	0	17.64	0	0	0	0	0	0	0	0	0	0	2.25	0	0	0	0	0	0	0	0	0	0	0	0	0	0	0	0	0	0	0	7.02	0	0	0	0	0	0	0	0	0	0	0	0	0	0	0
ADRB3	79.93	0	0	0	40.05	0	0	0	0	0	0	0	0	0	0	0	0	0	0	0	0	0	0	0	0	0	0	0	21.53	0	0	0	15.52	0	0	0	0	0	0	0	0	0	0	0	0	0	0	0	0
ADRBK1	0	0	0	0	0	0	0	0	0	0	0	0	0	0	0	0	0	0	0	0	0	0	0	0	0	0	0	0	0	0	0	0	0	0	0	0	0	0	0	0	0	0	0	0	0	0	0	0	0
ADRBK2	0	0	0	0	0	0	0	0	0	0	0	0	0	0	0	0	0	0	0	0	0	0	0	0	0	0	0	0	0	0	0	0	0	0	0	0	0	0	0	0	0	0	0	0	0	0	0	0	0
ADRM1	486.86	523.31	529.24	480.67	333.76	439.51	318.57	601.04	851.85	389.95	468	639.59	279.75	431.55	467.3	712.29	451.09	405.18	369.67	669.31	477.96	322.65	591.48	341.87	349.28	464.93	229.49	660.3	429.11	330.36	255.95	520.04	620.81	400.05	320.95	386.17	418.87	535.69	454.52	734.53	353.87	454.29	430.47	490.59	409.92	474.36	193.17	580.29	324.76
ADSL	279.76	171.83	141.13	58.62	66.75	323.85	119.93	213.53	216.45	155.98	171.44	115.56	108.14	191.05	239.09	192.74	136.51	135.87	139.05	283.61	216.97	148.92	153.35	248.97	156.01	282.7	166.62	86.62	175.34	161.94	251.69	131.23	69.84	98.26	274.44	255.71	165.44	190.79	272.71	108.25	86.73	206.69	179.36	158.82	134.69	70.65	66.08	197.88	114.1
ADSS	39.97	11.72	17.64	11.72	0	0	18.74	11.86	41.89	93.59	74.14	2.69	7.05	0	10.87	0	5.94	82.49	6.78	87.92	48.74	0	8.76	11.15	51.23	0	0	12.78	81.52	38.87	8.53	24.3	7.76	17.55	0	0	3.52	29.35	12.99	0	10.41	12.92	92.67	31.76	93.69	6.73	10.17	0	35.11
ADSSL1	0	0	0	0	0	0	0	0	0	0	0	0	0	0	10.87	0	0	0	0	0	0	0	0	0	0	0	0	0	0	0	0	0	23.28	0	0	0	0	0	0	0	0	0	0	0	0	0	5.08	0	0
ADTRP	0	11.72	0	11.72	13.35	46.26	56.22	90.95	34.91	5.2	9.27	67.18	42.31	56.19	157.58	41.9	26.71	0	44.09	53.88	22.01	24.82	65.72	0	18.63	18.73	34.58	2.84	6.15	51.82	25.6	53.46	7.76	7.02	4.65	10.44	80.96	58.71	38.96	69.59	17.35	38.75	2.99	24.71	11.71	3.36	50.83	11.12	26.33
AEBP1	0	7.81	0	11.72	120.15	23.13	7.5	3.95	27.93	5.2	0	86	18.81	13.49	114.11	25.14	0	16.98	20.35	5.67	6.29	0	13.14	0	0	0	0	5.68	10.77	6.48	21.33	0	0	7.02	9.3	46.97	0	0	0	0	10.41	10.77	26.9	0	29.28	6.73	0	13.34	35.11
AEBP2	58.13	7.81	0	11.72	26.7	0	11.24	7.91	27.93	15.6	9.27	8.06	9.4	15.73	43.47	33.52	41.55	12.13	30.52	25.52	20.44	0	13.14	0	4.66	18.73	47.16	44.02	24.61	0	29.86	34.02	15.52	3.51	46.51	36.53	45.76	51.37	38.96	38.66	13.88	45.21	17.94	14.12	5.86	0	50.83	26.68	35.11
AEN	134.43	249.94	211.7	187.58	120.15	161.92	217.37	126.53	258.35	124.79	125.11	110.18	138.7	107.89	163.01	58.66	56.39	167.41	156.01	161.65	180.81	74.46	162.11	226.67	90.81	103.88	147.75	215.84	179.95	252.63	132.24	68.04	77.6	24.56	0	104.37	31.68	264.17	129.86	23.2	232.45	206.69	155.45	95.29	181.53	235.5	162.67	86.71	114.1
AES	7.27	15.62	0	23.45	26.7	0	52.47	7.91	69.82	5.2	9.27	10.75	44.67	6.74	27.17	8.38	5.94	9.7	3.39	5.67	4.72	0	4.38	0	4.66	3.41	0	15.62	16.92	6.48	21.33	0	7.76	3.51	0	15.66	7.04	58.71	116.88	0	27.75	6.46	38.86	10.59	5.86	20.19	96.58	4.45	26.33
AFAP1	47.23	3.91	17.64	11.72	40.05	23.13	63.71	47.45	20.95	140.38	9.27	13.44	25.86	33.71	0	25.14	2.97	50.95	30.52	62.39	4.72	24.82	0	3.72	65.2	6.81	25.15	1.42	21.53	0	12.8	4.86	0	21.06	18.61	20.87	3.52	22.01	25.97	30.93	3.47	23.68	0	35.29	0	47.1	50.83	0	26.33
AFAP1-AS1	0	0	0	0	0	0	0	0	0	0	0	0	0	0	0	0	0	0	0	0	0	0	0	0	0	0	0	0	0	0	0	0	0	0	0	0	0	0	0	0	0	0	0	0	0	0	0	0	0
AFAP1L1	32.7	3.91	17.64	11.72	0	23.13	11.24	23.73	20.95	41.6	18.53	0	14.1	0	0	0	0	14.56	10.17	14.18	20.44	0	0	59.45	0	1.7	6.29	36.92	4.61	12.96	8.53	0	15.52	24.56	0	62.62	10.56	29.35	25.97	115.98	34.69	2.15	14.95	14.12	17.57	43.74	0	2.22	43.89
AFAP1L2	0	0	0	0	0	0	0	0	0	0	0	0	0	0	0	0	0	0	0	0	0	0	0	0	0	0	0	0	0	0	0	4.86	0	0	0	0	0	0	0	0	0	0	0	0	5.86	0	0	0	0
AFF1	36.33	0	17.64	23.45	0	23.13	82.45	19.77	41.89	0	27.8	32.25	9.4	40.46	32.6	58.66	38.58	50.95	33.91	53.88	51.88	49.64	52.58	81.75	11.64	86.85	18.86	76.68	27.68	12.96	8.53	4.86	54.32	24.56	125.59	5.22	0	51.37	25.97	15.46	3.47	66.74	122.56	56.47	35.14	10.09	20.33	71.15	43.89
AFF2	0	0	0	0	0	0	0	0	0	0	0	0	0	0	0	0	0	0	0	0	0	0	0	0	0	0	0	0	0	0	0	0	7.76	0	0	0	0	0	0	0	0	0	0	0	0	0	0	0	0
AFF3	0	0	0	0	0	0	0	3.95	0	0	0	0	0	0	0	16.76	0	0	0	0	0	0	0	0	0	0	0	0	0	0	0	0	0	0	0	0	0	0	0	23.2	0	0	0	0	5.86	0	0	0	8.78
AFF4	0	0	52.92	0	80.1	0	29.98	63.27	0	10.4	0	99.43	4.7	20.23	10.87	16.76	26.71	31.54	37.31	22.69	15.72	49.64	35.05	48.31	25.61	91.96	56.59	9.94	27.68	19.43	8.53	29.16	15.52	24.56	55.82	31.31	3.52	22.01	64.93	7.73	17.35	17.22	2.99	10.59	11.71	16.82	86.42	4.45	70.22
AFG3L1P	21.8	27.34	0	11.72	13.35	0	7.5	51.4	20.95	5.2	106.57	26.87	28.21	8.99	0	8.38	0	24.26	33.91	17.02	86.47	24.82	13.14	18.58	0	3.41	40.87	9.94	21.53	58.3	29.86	0	85.36	3.51	4.65	67.84	3.52	44.03	38.96	15.46	45.1	40.91	2.99	45.88	11.71	40.37	0	2.22	17.55
AFG3L2	174.4	50.77	70.57	82.07	0	23.13	67.46	79.08	83.79	10.4	55.6	29.56	61.12	65.18	179.31	125.7	59.35	269.31	57.65	56.72	50.31	0	87.63	3.72	223.54	284.41	172.9	78.1	52.29	0	63.99	257.59	124.16	319.34	255.83	57.4	147.84	278.85	233.75	85.05	183.87	206.69	310.89	180	146.4	84.11	0	2.22	122.88
AFM	0	0	0	0	0	0	0	0	0	0	0	0	0	0	0	0	0	0	0	0	0	0	0	0	0	0	0	0	0	0	0	0	0	0	0	0	0	0	0	0	0	0	0	0	0	0	0	0	0
AFMID	0	3.91	17.64	0	0	23.13	14.99	19.77	6.98	0	4.63	0	2.35	4.5	0	8.38	2.97	0	0	0	0	0	4.38	0	2.33	1.7	12.57	15.62	0	0	0	29.16	0	7.02	0	0	0	0	64.93	0	0	2.15	0	0	23.42	0	25.42	11.12	17.55
AFP	0	0	0	0	0	0	0	0	0	0	0	0	0	0	0	0	0	0	0	0	0	0	0	0	0	0	0	0	0	0	0	0	0	0	0	0	0	0	0	0	0	0	0	0	0	0	0	0	0
AFTPH	7.27	0	0	70.34	13.35	0	3.75	39.54	0	5.2	13.9	32.25	16.46	13.49	32.6	67.04	130.58	0	6.78	0	6.29	24.82	13.14	14.86	51.23	22.14	18.86	1.42	19.99	19.43	51.19	14.58	15.52	28.07	0	26.09	10.56	58.71	0	0	24.29	10.77	2.99	3.53	0	0	5.08	31.13	0
AGA	3.63	7.81	17.64	46.89	0	0	22.49	3.95	76.81	10.4	0	29.56	49.37	13.49	5.43	33.52	121.68	26.69	13.57	65.23	1.57	49.64	0	44.59	53.56	1.7	103.74	17.04	21.53	84.21	25.6	29.16	0	0	0	0	28.16	22.01	0	38.66	0	49.52	11.96	0	46.85	67.29	35.58	2.22	43.89
AGAP1	10.9	66.39	0	0	40.05	0	29.98	0	34.91	0	0	0	4.7	2.25	0	0	0	0	0	0	0	0	0	0	11.64	0	3.14	1.42	0	0	0	0	7.76	0	0	31.31	10.56	7.34	0	0	0	73.2	0	0	17.57	40.37	0	0	0
AGAP1-IT1	0	0	0	0	0	0	0	0	0	0	0	0	0	0	0	0	0	0	0	0	0	0	0	0	0	0	0	0	0	0	0	0	0	0	0	0	0	0	0	0	0	0	0	0	0	0	0	0	0
AGAP11	0	0	0	0	0	0	0	0	0	0	0	0	0	0	0	0	0	0	0	0	0	0	4.38	0	0	0	0	0	0	0	4.27	0	0	0	0	0	0	0	0	0	0	0	0	0	0	0	0	0	0
AGAP2	0	0	0	0	0	0	0	0	0	0	0	0	0	0	0	0	0	0	0	0	0	0	0	0	0	0	0	0	0	0	0	0	0	0	0	0	0	0	0	0	0	0	0	0	0	0	0	0	0
AGAP2-AS1	0	0	0	0	0	0	0	0	13.96	0	0	0	0	0	0	0	0	0	0	0	0	0	0	0	0	0	0	0	0	0	0	0	0	0	0	0	0	0	0	0	0	0	0	0	0	0	0	0	0
AGAP3	21.8	0	17.64	0	0	0	29.98	19.77	13.96	10.4	23.17	0	23.51	2.25	0	8.38	29.68	12.13	23.74	28.36	0	0	0	3.72	4.66	1.7	0	14.2	12.3	0	0	0	7.76	0	0	5.22	0	7.34	12.99	38.66	0	40.91	2.99	14.12	11.71	0	0	0	0
AGAP4	0	0	0	0	0	0	0	0	0	0	9.27	0	2.35	2.25	5.43	33.52	8.9	0	3.39	8.51	0	0	0	48.31	2.33	1.7	6.29	8.52	3.08	0	4.27	4.86	7.76	10.53	18.61	0	0	29.35	0	0	0	0	0	17.65	5.86	0	35.58	4.45	0
AGAP5	0	0	0	0	13.35	0	11.24	3.95	0	0	18.53	2.69	2.35	0	5.43	16.76	0	0	16.96	22.69	0	0	56.96	3.72	0	0	37.72	1.42	15.38	0	0	48.6	62.08	0	4.65	31.31	0	0	0	7.73	0	0	11.96	0	11.71	6.73	15.25	0	0
AGAP6	10.9	0	17.64	70.34	0	0	0	118.63	76.81	20.8	27.8	2.69	16.46	40.46	0	8.38	44.52	38.82	16.96	14.18	26.73	0	13.14	0	0	22.14	3.14	9.94	9.23	19.43	4.27	0	0	38.6	0	31.31	28.16	51.37	12.99	0	3.47	12.92	5.98	42.35	11.71	111.02	10.17	11.12	8.78
AGAP7P	29.07	0	0	0	0	0	0	0	0	0	0	2.69	0	2.25	0	0	0	2.43	0	8.51	0	0	0	0	0	0	0	0	1.54	0	0	0	0	0	0	0	0	0	0	0	0	2.15	0	0	0	0	0	0	0
AGAP9	0	0	0	0	0	0	0	0	6.98	0	0	0	0	0	0	0	0	0	0	0	0	0	0	0	0	0	0	0	0	0	0	0	0	0	0	0	0	0	0	0	0	0	0	0	0	0	0	0	0
AGBL1	0	0	0	0	0	0	0	0	0	0	0	0	0	0	0	0	0	0	0	0	0	0	0	0	0	0	0	0	0	0	0	0	0	0	0	0	0	0	0	0	0	0	0	0	0	0	0	0	0
AGBL1-AS1	0	0	0	0	0	0	0	0	0	0	0	0	0	0	0	0	0	0	0	0	0	0	0	0	0	0	0	0	0	0	0	0	0	0	0	0	0	0	0	0	0	0	0	0	0	0	0	0	0
AGBL2	0	0	0	0	0	0	0	0	0	0	0	0	0	0	0	0	0	0	0	0	0	0	0	0	0	0	0	0	0	0	0	0	0	0	0	0	0	0	0	0	0	0	0	0	0	0	0	0	0
AGBL3	0	3.91	0	0	0	0	0	0	0	0	0	0	0	0	0	0	0	0	6.78	0	3.14	0	0	0	0	0	0	1.42	4.61	0	0	0	0	0	0	0	0	0	0	0	0	0	0	0	0	0	0	0	0
AGBL4	0	0	0	0	0	0	3.75	3.95	0	0	0	0	11.75	0	0	8.38	0	0	0	28.36	0	0	21.91	0	0	0	0	0	0	0	0	0	0	0	0	0	0	0	0	15.46	0	0	0	0	17.57	0	25.42	0	0
AGBL4-IT1	0	0	0	0	0	0	0	0	0	0	0	0	0	0	0	0	0	0	0	0	0	0	0	0	0	0	0	0	0	0	0	0	0	0	0	0	0	0	0	0	0	0	0	0	0	0	0	0	0
AGBL5	7.27	0	0	0	0	0	0	0	20.95	15.6	0	0	0	40.46	32.6	0	29.68	0	0	8.51	1.57	0	13.14	48.31	2.33	0	28.29	7.1	1.54	0	0	4.86	0	0	0	0	3.52	0	0	0	0	19.38	0	14.12	0	20.19	40.67	0	0
AGBL5-AS1	0	0	0	0	0	0	0	0	0	0	0	0	0	0	0	0	0	0	0	0	0	0	0	0	0	0	0	0	0	0	0	0	0	0	0	0	0	0	0	0	0	0	0	0	0	0	0	0	0
AGER	3.63	0	0	0	0	0	0	0	0	5.2	0	0	2.35	11.24	5.43	0	11.87	2.43	0	0	33.02	0	0	0	0	0	3.14	0	1.54	0	0	0	0	3.51	0	5.22	3.52	0	0	0	0	2.15	0	0	5.86	0	10.17	0	0
AGFG1	14.53	0	52.92	11.72	0	23.13	22.49	71.18	13.96	5.2	88.04	48.37	37.61	80.92	5.43	8.38	0	19.41	23.74	2.84	18.87	0	30.67	70.6	48.9	39.17	6.29	5.68	36.91	25.91	34.13	4.86	38.8	10.53	13.95	15.66	0	58.71	12.99	0	31.22	47.37	8.97	88.24	29.28	47.1	5.08	62.25	17.55
AGFG2	0	0	0	11.72	13.35	0	0	0	0	0	0	0	0	0	0	0	0	0	0	0	0	0	0	0	0	0	0	0	0	0	0	0	0	0	0	0	0	0	0	0	0	2.15	0	0	0	0	0	0	0
AGGF1	94.47	136.69	52.92	140.68	13.35	23.13	131.17	55.36	125.68	5.2	152.91	223.05	181.01	103.39	21.74	92.18	154.32	150.43	88.18	96.43	176.09	74.46	43.81	44.59	86.15	47.68	62.87	413.22	64.6	51.82	29.86	9.72	100.88	87.73	88.38	46.97	28.16	102.73	38.96	38.66	222.04	75.36	56.8	31.76	23.42	107.66	30.5	168.97	131.66
AGK	29.07	0	0	70.34	66.75	0	22.49	3.95	0	5.2	18.53	5.37	4.7	2.25	5.43	0	0	0	44.09	36.87	11.01	0	8.76	66.89	83.83	1.7	0	0	15.38	0	0	0	0	0	4.65	0	7.04	22.01	25.97	0	27.75	0	8.97	35.29	11.71	3.36	0	20.01	17.55
AGL	210.73	39.05	70.57	0	186.9	46.26	131.17	122.58	55.86	51.99	9.27	115.56	63.47	143.85	114.11	217.88	284.9	58.23	172.96	110.61	106.91	24.82	61.34	0	90.81	40.87	251.5	62.48	50.76	161.94	17.06	38.88	54.32	49.13	27.91	88.71	17.6	176.12	168.82	15.46	86.73	99.04	86.69	88.24	93.69	63.92	55.92	213.44	96.55
AGMAT	3.63	0	0	0	0	0	0	0	6.98	0	0	0	0	0	0	0	0	0	0	0	0	0	0	0	4.66	0	0	0	0	0	0	4.86	0	0	0	0	10.56	0	0	0	0	2.15	0	0	0	0	0	0	0
AGMO	0	0	0	0	0	0	0	0	0	0	0	0	0	4.5	0	0	0	0	0	0	0	0	0	0	0	0	0	8.52	12.3	0	0	0	7.76	0	0	0	0	0	0	0	0	0	0	0	5.86	0	0	0	0
AGO1	50.87	3.91	0	35.17	13.35	23.13	14.99	15.82	6.98	0	0	21.5	0	0	27.17	0	0	0	6.78	28.36	3.14	0	8.76	18.58	0	0	122.6	1.42	0	0	38.39	9.72	7.76	38.6	4.65	0	0	7.34	0	7.73	3.47	19.38	5.98	0	0	0	5.08	24.46	35.11
AGO2	47.23	0	0	23.45	0	0	11.24	3.95	27.93	0	55.6	0	2.35	6.74	0	0	2.97	14.56	0	39.7	0	0	13.14	0	30.27	0	12.57	0	10.77	19.43	0	0	0	7.02	0	20.87	0	0	12.99	0	0	10.77	26.9	0	5.86	0	5.08	0	8.78
AGO3	0	0	0	0	0	0	0	0	0	0	0	0	0	0	0	0	0	0	0	14.18	0	0	0	0	0	0	3.14	0	0	0	0	9.72	0	0	0	5.22	0	0	0	0	17.35	0	0	0	0	0	15.25	0	0
AGO4	0	3.91	0	0	0	0	0	0	0	0	27.8	0	0	0	0	0	2.97	0	0	0	0	0	0	0	0	0	0	0	0	0	0	0	0	0	0	0	0	0	0	0	0	0	0	0	0	0	5.08	0	0
AGPAT1	14.53	3.91	0	0	0	0	0	0	6.98	0	37.07	21.5	11.75	6.74	0	16.76	17.81	0	0	25.52	0	0	0	70.6	4.66	17.03	28.29	1.42	16.92	0	21.33	0	0	0	9.3	5.22	0	22.01	64.93	0	10.41	19.38	8.97	0	5.86	43.74	81.33	4.45	0
AGPAT2	29.07	15.62	0	0	0	23.13	22.49	7.91	6.98	0	0	0	7.05	0	5.43	67.04	0	2.43	0	0	1.57	0	0	3.72	2.33	1.7	0	0	3.08	0	4.27	4.86	7.76	3.51	0	46.97	3.52	0	0	0	24.29	0	0	3.53	0	0	0	0	122.88
AGPAT3	0	0	0	0	0	0	0	3.95	0	0	0	2.69	0	0	0	0	0	2.43	0	0	0	0	0	0	2.33	1.7	3.14	0	0	6.48	0	0	0	3.51	0	0	0	0	0	0	0	0	0	0	0	0	15.25	0	8.78
AGPAT4	3.63	19.53	0	0	0	0	0	7.91	0	0	0	0	2.35	0	0	16.76	0	4.85	0	19.85	0	49.64	13.14	0	0	0	0	8.52	0	25.91	12.8	0	7.76	0	0	0	14.08	29.35	0	0	3.47	0	8.97	0	0	0	10.17	0	17.55
AGPAT4-IT1	0	0	17.64	0	0	0	0	39.54	0	0	0	0	0	0	0	58.66	0	0	0	0	0	0	0	26.01	9.31	0	0	0	0	0	0	0	0	0	0	0	0	0	0	0	0	0	0	10.59	0	0	25.42	0	0
AGPAT5	14.53	19.53	17.64	0	0	23.13	29.98	19.77	13.96	0	0	37.62	21.16	11.24	0	8.38	5.94	65.51	13.57	99.26	56.6	74.46	4.38	22.3	23.29	1.7	25.15	18.46	50.76	12.96	72.52	24.3	7.76	56.15	69.77	31.31	0	73.38	51.94	0	13.88	36.6	95.66	0	35.14	6.73	55.92	177.87	26.33
AGPAT6	0	0	0	0	0	0	0	0	0	0	0	0	0	0	0	0	0	0	0	0	0	0	0	0	0	0	0	0	0	0	0	0	0	0	0	0	0	0	0	0	0	0	0	0	0	0	0	0	0
AGPAT9	0	0	0	0	0	0	0	0	0	0	0	0	0	0	0	0	0	0	0	0	0	0	0	0	0	0	0	0	0	0	0	0	0	0	0	0	0	0	0	0	0	0	0	0	0	0	0	0	0
AGPS	0	3.91	0	46.89	0	0	18.74	0	0	0	55.6	0	21.16	8.99	10.87	0	0	0	0	5.67	9.43	0	4.38	0	0	0	3.14	9.94	1.54	0	0	0	0	3.51	4.65	20.87	7.04	36.69	0	7.73	0	0	26.9	17.65	5.86	67.29	40.67	2.22	8.78
AGR2	0	0	0	0	0	0	0	0	0	0	0	0	0	0	0	0	0	0	0	0	0	0	0	0	0	0	0	0	0	0	0	0	0	0	0	0	0	0	0	0	0	0	0	0	0	3.36	0	0	0
AGR3	0	0	0	0	0	0	0	0	0	0	0	0	0	0	0	0	0	0	0	0	0	0	0	0	0	0	0	0	0	0	0	0	0	0	0	0	0	0	0	0	0	0	0	0	0	0	0	0	0
AGRN	0	0	0	11.72	0	0	0	0	0	0	0	0	7.05	0	0	0	0	0	0	0	4.72	0	4.38	0	0	0	3.14	1.42	1.54	0	4.27	0	0	3.51	4.65	0	0	0	0	0	0	0	2.99	0	0	0	10.17	0	0
AGRP	0	0	0	0	0	0	0	0	0	0	0	0	0	0	0	0	0	0	0	0	0	0	0	0	0	0	0	0	0	0	0	0	0	0	0	0	0	0	0	0	0	0	0	0	0	0	0	0	0
AGT	0	0	0	0	0	0	0	0	0	0	0	0	0	0	0	0	0	0	0	2.84	0	0	0	0	0	1.7	0	0	0	0	0	0	0	0	0	0	0	0	0	0	0	0	0	0	0	0	0	0	0
AGTPBP1	25.43	31.24	17.64	35.17	0	0	44.97	51.4	6.98	36.4	46.34	0	2.35	69.68	48.9	50.28	2.97	70.36	6.78	48.21	55.03	0	0	111.48	0	189.04	0	8.52	55.37	0	0	9.72	0	0	0	0	77.44	0	181.81	77.32	6.94	34.45	2.99	91.77	40.99	0	20.33	2.22	43.89
AGTR1	0	0	0	0	0	0	0	0	0	0	0	0	0	0	0	0	0	0	0	0	0	0	0	0	0	0	0	0	0	0	0	0	0	0	0	0	0	0	0	0	0	0	0	14.12	0	0	0	0	0
AGTR2	0	0	0	0	0	0	0	0	0	0	0	0	0	0	0	0	0	0	0	0	0	0	0	0	0	0	0	0	0	0	0	0	0	0	0	0	0	0	0	0	0	0	0	0	0	0	0	0	0
AGTRAP	79.93	50.77	52.92	46.89	0	46.26	71.21	15.82	125.68	46.79	69.5	32.25	96.38	103.39	114.11	33.52	29.68	41.25	67.83	5.67	73.89	49.64	56.96	104.05	137.38	61.31	78.59	112.18	23.07	77.73	230.36	63.18	100.88	122.82	51.17	73.06	66.88	7.34	51.94	85.05	27.75	73.2	59.79	35.29	193.25	114.38	10.17	97.83	61.44
AGXT	0	0	0	0	0	0	0	0	0	0	0	0	0	0	0	0	0	0	0	0	0	0	0	0	0	0	0	0	0	0	0	0	0	0	0	0	0	0	0	0	0	0	0	0	0	0	0	0	0
AGXT2	0	0	0	0	0	0	0	0	0	0	0	0	0	0	0	0	0	0	0	0	0	0	0	0	0	0	0	0	0	0	0	0	0	0	0	0	0	0	0	0	0	2.15	0	0	0	0	0	0	0
AHCTF1	14.53	62.49	0	23.45	26.7	23.13	3.75	71.18	20.95	0	125.11	29.56	42.31	42.71	38.04	8.38	26.71	36.39	30.52	17.02	17.29	0	21.91	96.61	0	5.11	15.72	19.88	72.29	110.12	51.19	68.04	7.76	70.18	69.77	0	24.64	117.41	64.93	0	48.57	53.83	59.79	31.76	0	37.01	45.75	66.7	8.78
AHCTF1P1	0	0	0	0	0	0	3.75	0	0	0	0	0	0	0	0	0	0	0	0	0	0	0	0	0	0	0	0	0	0	0	0	0	0	0	0	0	0	0	0	0	0	0	0	0	0	0	0	0	0
AHCY	123.53	206.98	88.21	246.2	106.8	138.79	161.16	268.88	244.38	88.39	97.31	128.99	209.22	130.36	184.75	217.88	145.42	211.08	220.44	144.64	108.48	248.19	289.17	152.35	223.54	338.9	103.74	96.56	176.88	181.37	145.04	179.83	77.6	143.88	106.98	250.49	151.36	212.81	220.76	162.37	267.14	183.01	295.95	194.12	187.39	90.83	157.58	122.28	87.77
AHCYL1	0	42.96	52.92	0	13.35	23.13	26.23	27.68	48.88	0	18.53	64.5	21.16	0	38.04	16.76	0	9.7	67.83	25.52	47.17	24.82	30.67	48.31	0	1.7	15.72	18.46	29.22	19.43	12.8	160.39	0	0	9.3	52.19	14.08	58.71	51.94	46.39	20.82	36.6	0	63.53	70.27	37.01	91.5	31.13	0
AHCYL2	58.13	27.34	17.64	11.72	0	0	0	19.77	48.88	5.2	9.27	2.69	25.86	29.22	32.6	0	94.97	16.98	10.17	17.02	11.01	0	35.05	14.86	6.99	1.7	22.01	11.36	9.23	38.87	0	48.6	15.52	31.58	32.56	83.5	42.24	29.35	12.99	0	10.41	32.3	23.91	88.24	23.42	16.82	30.5	13.34	0
AHDC1	0	0	17.64	11.72	13.35	23.13	7.5	0	34.91	26	0	8.06	7.05	0	10.87	0	47.48	4.85	0	8.51	9.43	0	21.91	7.43	0	5.11	3.14	0	1.54	0	4.27	0	7.76	3.51	0	10.44	0	36.69	12.99	7.73	6.94	2.15	5.98	35.29	0	37.01	5.08	4.45	0
AHI1	43.6	199.17	35.28	93.79	40.05	69.4	101.19	79.08	223.44	119.59	171.44	182.74	115.19	24.72	135.84	16.76	59.35	218.36	128.88	246.74	116.34	0	30.67	193.23	111.77	114.1	355.24	136.32	1.54	200.81	153.57	243.01	15.52	94.75	158.15	99.15	112.64	58.71	142.85	154.64	197.75	51.67	140.5	141.18	58.56	134.57	81.33	244.57	210.65
AHNAK	25.43	7.81	35.28	46.89	13.35	23.13	56.22	0	41.89	46.79	4.63	5.37	4.7	13.49	32.6	50.28	14.84	2.43	10.17	2.84	15.72	0	21.91	59.45	0	1.7	0	2.84	27.68	12.96	4.27	9.72	62.08	42.11	37.21	10.44	7.04	66.04	38.96	0	13.88	4.31	29.89	14.12	0	13.46	5.08	0	78.99
AHNAK2	0	0	0	0	0	0	0	0	0	0	0	0	0	0	0	0	0	0	0	2.84	0	0	0	0	0	0	0	0	1.54	0	0	0	0	0	4.65	0	3.52	0	0	0	0	0	0	0	0	0	0	0	0
AHR	3.63	7.81	17.64	0	0	0	11.24	0	6.98	5.2	4.63	2.69	0	2.25	0	0	0	7.28	3.39	2.84	1.57	0	0	33.44	0	0	0	4.26	10.77	0	4.27	0	7.76	3.51	13.95	5.22	0	7.34	0	7.73	0	0	2.99	0	0	0	0	0	52.66
AHRR	0	0	0	0	0	0	22.49	0	0	0	0	0	0	0	0	0	0	2.43	0	0	1.57	0	0	0	0	0	0	0	0	0	0	0	0	7.02	0	0	0	0	0	0	0	2.15	0	0	0	0	0	0	43.89
AHSA1	207.1	234.32	158.77	211.03	93.45	185.06	138.67	387.51	90.77	119.59	88.04	198.87	185.72	242.75	287.99	435.75	100.9	162.56	247.58	266.59	158.8	198.56	131.44	185.8	237.51	245.24	138.32	264.12	198.41	136.03	102.38	272.17	217.29	168.44	195.36	125.24	387.19	139.42	103.89	139.17	180.41	238.99	41.85	137.65	240.09	161.48	40.67	220.11	131.66
AHSA2	0	23.43	0	0	0	0	3.75	0	0	5.2	0	0	0	0	0	0	11.87	0	0	0	0	0	0	0	0	0	0	1.42	13.84	0	0	29.16	0	0	9.3	0	3.52	44.03	0	7.73	0	4.31	26.9	3.53	11.71	13.46	5.08	0	0
AHSG	0	0	0	0	0	0	0	0	0	0	0	0	0	0	0	0	0	0	0	0	0	0	0	0	0	0	0	0	0	0	0	0	0	0	0	0	0	0	0	0	0	0	0	0	5.86	0	0	0	0
AHSP	0	0	0	0	0	0	0	0	0	0	0	0	0	0	0	0	0	0	0	0	0	0	0	0	0	0	0	0	0	0	0	0	0	0	0	0	0	0	0	0	0	0	0	0	0	0	0	0	0
AICDA	0	0	0	0	0	0	0	0	0	0	0	0	18.81	2.25	0	0	0	2.43	0	0	0	0	0	0	0	0	0	1.42	0	6.48	0	0	0	0	0	0	28.16	0	0	0	0	0	0	0	0	0	0	0	0
AIDA	0	23.43	17.64	23.45	0	23.13	22.49	51.4	6.98	0	27.8	64.5	9.4	56.19	0	50.28	50.45	111.61	10.17	22.69	9.43	0	39.43	26.01	55.88	17.03	37.72	2.84	23.07	0	85.32	14.58	31.04	70.18	4.65	62.62	3.52	29.35	38.96	54.12	6.94	55.98	20.93	70.59	46.85	10.09	10.17	71.15	52.66
AIF1	0	0	0	0	0	0	0	0	0	0	0	0	0	0	0	0	0	0	0	0	0	0	0	0	0	0	0	0	0	0	0	0	0	0	0	0	0	0	0	0	0	0	0	0	0	0	0	0	0
AIF1L	10.9	19.53	0	0	0	0	18.74	0	20.95	0	0	13.44	23.51	2.25	54.34	0	2.97	33.97	3.39	2.84	6.29	0	0	3.72	0	25.55	9.43	9.94	107.66	0	4.27	0	0	21.06	0	36.53	7.04	0	0	0	3.47	19.38	29.89	7.06	0	10.09	15.25	0	0
AIFM1	72.67	62.49	141.13	82.07	0	138.79	74.96	102.81	76.81	57.19	139.01	48.37	91.68	44.95	70.64	125.7	92	46.1	57.65	51.05	182.38	0	70.1	55.74	100.13	34.06	97.45	112.18	27.68	32.39	157.84	29.16	38.8	63.17	88.38	88.71	21.12	29.35	116.88	69.59	170	96.89	218.22	28.24	128.83	0	10.17	182.31	114.1
AIFM2	0	3.91	0	46.89	26.7	0	3.75	0	0	0	0	16.12	2.35	0	103.24	0	0	0	0	0	20.44	0	0	0	0	0	0	0	0	0	0	0	7.76	3.51	0	0	3.52	0	0	46.39	17.35	0	0	3.53	0	20.19	0	0	0
AIFM3	0	0	0	0	0	0	0	0	6.98	0	0	13.44	4.7	0	0	0	0	0	6.78	5.67	0	0	8.76	3.72	0	0	0	0	0	0	29.86	0	0	0	0	15.66	0	0	0	0	0	0	0	0	0	0	0	0	8.78
AIG1	7.27	0	0	0	0	0	22.49	0	0	5.2	0	32.25	7.05	0	32.6	0	5.94	0	3.39	51.05	0	0	0	0	0	0	0	1.42	0	0	8.53	19.44	0	0	0	0	38.72	0	0	0	0	6.46	0	0	0	0	50.83	0	17.55
AIM1	0	15.62	0	0	40.05	0	0	0	0	0	0	0	0	4.5	0	0	0	0	0	0	11.01	0	0	18.58	0	0	0	7.1	0	0	0	0	0	0	9.3	0	0	0	0	0	0	2.15	0	0	0	0	86.42	0	0
AIM1L	0	0	0	0	0	0	0	0	0	0	0	0	0	0	0	0	0	0	0	19.85	0	0	0	0	0	0	0	0	0	0	0	0	0	0	0	0	0	0	0	0	0	0	0	0	0	0	0	0	0
AIM2	0	0	0	0	0	0	0	0	0	0	0	0	0	0	0	0	20.77	0	0	0	0	0	0	0	0	0	0	0	0	0	0	0	0	0	0	0	0	0	0	0	0	0	0	0	0	0	0	0	0
AIMP1	79.93	148.4	123.49	82.07	200.25	46.26	179.9	213.53	76.81	124.79	199.25	56.43	91.68	227.01	81.51	192.74	133.55	252.33	135.66	130.46	127.35	49.64	122.68	289.84	123.41	102.18	138.32	201.64	227.63	207.28	89.58	238.15	147.44	115.8	227.92	52.19	123.2	66.04	194.79	139.17	121.43	206.69	62.78	102.35	193.25	148.03	101.67	40.02	228.21
AIMP2	58.13	0	17.64	11.72	0	0	18.74	3.95	0	0	0	2.69	0	2.25	21.74	8.38	0	4.85	3.39	5.67	4.72	0	4.38	0	6.99	22.14	9.43	0	4.61	0	0	0	7.76	7.02	27.91	15.66	28.16	7.34	0	0	0	0	5.98	0	0	3.36	45.75	0	0
AIP	72.67	82.01	105.85	58.62	53.4	0	22.49	47.45	13.96	57.19	55.6	13.44	0	69.68	76.07	50.28	26.71	50.95	16.96	53.88	45.59	24.82	109.53	92.9	4.66	81.75	66.02	2.84	103.05	71.25	98.11	48.6	7.76	42.11	0	104.37	7.04	7.34	155.83	38.66	48.57	77.51	86.69	112.94	81.98	3.36	55.92	46.69	17.55
AIPL1	7.27	0	0	0	0	0	0	0	0	0	0	0	0	0	0	0	0	0	0	0	0	0	0	0	0	0	0	0	0	0	0	0	0	0	0	0	0	0	0	0	0	0	0	0	0	0	0	0	0
AIRE	0	0	0	0	0	0	7.5	3.95	0	0	0	0	2.35	0	0	0	0	0	0	0	0	0	0	0	0	0	0	0	0	0	34.13	0	0	0	0	0	7.04	0	0	0	0	0	0	0	0	0	0	0	17.55
AIRN	0	0	0	0	0	0	0	0	0	0	0	0	0	0	0	0	0	0	3.39	0	0	0	0	0	0	0	0	0	0	0	0	0	0	0	0	0	0	0	0	0	0	0	0	0	0	0	0	0	0
AJAP1	0	3.91	0	0	26.7	0	0	0	0	0	0	0	0	0	0	0	0	0	0	0	0	0	0	0	0	0	0	0	0	0	0	0	0	0	0	0	0	0	0	0	0	0	0	0	29.28	0	0	0	0
AJUBA	0	0	0	11.72	0	0	0	0	13.96	10.4	0	0	0	2.25	5.43	0	0	0	0	5.67	1.57	0	8.76	0	2.33	1.7	0	0	53.83	0	115.18	19.44	7.76	3.51	0	0	0	7.34	0	7.73	3.47	0	2.99	3.53	0	0	0	2.22	43.89
AK1	79.93	0	17.64	0	0	23.13	74.96	7.91	0	0	0	0	21.16	33.71	27.17	16.76	2.97	2.43	0	28.36	1.57	0	4.38	0	0	1.7	0	61.06	1.54	0	0	0	0	0	37.21	0	3.52	0	0	0	10.41	0	0	0	0	0	0	0	0
AK2	214.37	136.69	123.49	117.24	93.45	69.4	101.19	205.62	153.61	150.78	55.6	115.56	47.02	224.77	163.01	142.46	0	116.46	74.61	178.67	166.66	49.64	52.58	52.02	232.85	90.26	138.32	159.04	101.51	77.73	123.71	72.9	263.85	105.28	32.56	125.24	63.36	66.04	12.99	170.1	114.49	170.09	134.52	144.71	111.26	74.01	96.58	68.92	43.89
AK3	65.4	50.77	652.73	0	13.35	115.66	116.18	130.49	34.91	41.6	41.7	10.75	39.96	60.69	657.49	343.57	20.77	26.69	244.18	48.21	77.04	74.46	13.14	74.32	6.99	18.73	154.04	8.52	356.83	6.48	110.91	1171.31	23.28	670.26	60.47	354.86	186.56	278.85	25.97	309.28	225.51	512.42	110.61	21.18	187.39	26.91	15.25	40.02	175.54
AK4	199.83	253.85	211.7	222.75	186.9	277.59	48.72	241.2	216.45	197.58	315.09	182.74	134	114.63	103.24	385.47	142.45	191.67	227.23	204.2	201.25	248.19	205.92	293.56	225.86	54.5	383.53	177.5	113.82	265.58	221.82	238.15	209.52	38.6	111.64	302.67	334.39	249.5	376.6	262.89	76.33	497.35	224.2	208.24	263.52	154.76	233.83	106.72	114.1
AK5	7.27	74.2	0	35.17	0	23.13	97.44	47.45	90.77	10.4	46.34	56.43	47.02	6.74	32.6	33.52	29.68	65.51	67.83	22.69	0	49.64	30.67	174.65	81.5	0	12.57	8.52	1.54	0	55.46	72.9	15.52	24.56	46.51	20.87	21.12	0	25.97	77.32	0	58.13	44.84	17.65	117.12	70.65	25.42	66.7	0
AK6	39.97	11.72	123.49	93.79	160.2	138.79	146.17	94.9	20.95	124.79	129.74	37.62	112.84	60.69	86.94	50.28	68.26	80.07	57.65	68.07	100.62	74.46	267.26	130.06	90.81	149.87	106.89	79.52	103.05	97.16	34.13	68.04	139.68	129.84	69.77	93.93	70.4	110.07	168.82	30.93	90.2	148.56	116.59	84.71	29.28	47.1	162.67	106.72	166.77
AK7	0	0	0	0	0	23.13	0	0	0	0	0	0	0	0	0	50.28	0	0	0	0	0	0	0	0	0	0	3.14	0	0	0	0	0	0	0	0	0	0	0	0	0	0	0	0	0	0	0	0	0	0
AK8	0	0	0	0	0	0	0	0	0	0	0	2.69	0	0	0	0	0	0	0	0	4.72	0	0	0	0	0	0	0	0	0	0	0	0	24.56	0	0	0	0	0	0	0	0	0	0	0	0	0	0	0
AK9	7.27	0	17.64	0	0	115.66	71.21	0	0	0	0	0	0	2.25	0	0	0	24.26	0	0	3.14	0	0	40.88	0	18.73	0	0	0	0	34.13	4.86	0	0	0	0	0	0	0	0	0	0	0	0	0	0	0	24.46	87.77
AKAP1	3.63	27.34	35.28	35.17	106.8	46.26	22.49	98.85	111.72	36.4	148.28	72.56	9.4	8.99	21.74	25.14	38.58	0	13.57	48.21	72.32	124.1	26.29	7.43	109.44	10.22	94.31	22.72	92.28	12.96	55.46	72.9	7.76	73.69	9.3	78.28	84.48	117.41	64.93	38.66	3.47	155.02	50.82	81.18	58.56	111.02	76.25	37.8	17.55
AKAP10	3.63	31.24	17.64	11.72	0	23.13	44.97	86.99	34.91	41.6	4.63	16.12	25.86	11.24	10.87	0	62.32	143.15	47.48	79.41	1.57	0	30.67	44.59	67.53	6.81	47.16	8.52	44.6	77.73	38.39	82.62	54.32	63.17	18.61	10.44	52.8	22.01	12.99	30.93	13.88	25.84	0	14.12	0	13.46	30.5	62.25	52.66
AKAP11	18.17	27.34	17.64	0	0	0	59.97	15.82	13.96	0	0	0	0	20.23	43.47	0	56.39	9.7	37.31	28.36	1.57	0	17.53	48.31	0	66.42	28.29	5.68	21.53	0	46.92	19.44	0	10.53	9.3	26.09	0	51.37	12.99	61.86	45.1	58.13	20.93	14.12	35.14	20.19	45.75	22.23	17.55
AKAP12	864.73	1101.3	688.01	656.53	907.82	786.49	1053.14	1601.44	886.76	977.49	1283.52	300.99	416.1	525.95	619.45	896.64	495.61	179.54	647.77	470.78	397.77	546.03	1279.34	1077.62	435.43	526.24	917.96	340.8	622.91	971.65	627.08	631.83	1117.47	579.02	925.64	751.47	485.75	1042.02	1051.88	641.75	1037.33	921.5	756.31	575.3	872.53	417.17	782.83	900.45	816.28
AKAP13	0	62.49	52.92	58.62	160.2	0	26.23	15.82	76.81	26	4.63	40.31	39.96	74.17	21.74	16.76	29.68	46.1	64.44	22.69	18.87	0	56.96	78.03	4.66	34.06	66.02	45.44	24.61	0	123.71	4.86	7.76	87.73	13.95	135.68	0	95.4	77.92	23.2	20.82	19.38	89.68	14.12	99.55	10.09	61	15.56	17.55
AKAP14	0	0	0	0	0	0	0	0	0	0	0	0	0	0	0	0	0	7.28	0	0	0	0	0	0	0	0	0	0	0	0	0	0	0	0	0	0	0	0	0	0	3.47	0	0	0	0	0	0	0	0
AKAP17A	0	0	0	0	0	0	0	0	0	0	0	0	0	0	0	0	0	0	0	0	0	0	0	0	0	0	0	0	0	0	0	0	0	0	0	0	0	0	0	0	0	0	0	0	0	0	0	0	0
AKAP2	0	0	0	0	0	0	0	0	0	0	0	0	0	0	0	0	0	0	0	0	0	0	0	0	0	0	3.14	0	0	0	0	0	0	0	0	0	0	0	0	0	0	0	0	0	0	0	0	0	0
AKAP3	21.8	3.91	0	35.17	40.05	0	18.74	15.82	13.96	51.99	0	0	47.02	35.96	0	25.14	50.45	4.85	3.39	17.02	0	24.82	35.05	48.31	6.99	13.62	72.3	44.02	30.76	38.87	42.66	82.62	38.8	3.51	41.86	20.87	38.72	0	12.99	7.73	17.35	0	56.8	3.53	5.86	13.46	30.5	15.56	0
AKAP4	0	0	0	0	0	0	0	0	0	0	0	0	0	0	0	0	0	0	0	0	0	0	0	0	0	0	0	0	0	0	0	0	0	0	0	0	0	0	0	0	0	0	0	0	0	0	0	0	0
AKAP5	7.27	0	0	46.89	66.75	0	3.75	3.95	0	0	0	2.69	2.35	0	5.43	25.14	2.97	0	23.74	2.84	0	0	0	48.31	20.96	1.7	22.01	5.68	1.54	6.48	34.13	4.86	0	52.64	4.65	0	0	0	0	0	0	0	0	3.53	0	0	0	2.22	0
AKAP6	0	0	0	0	0	0	0	0	0	0	0	0	0	0	5.43	0	0	0	6.78	0	0	0	0	0	37.26	0	0	0	0	0	0	0	0	0	0	0	17.6	0	0	0	0	0	0	0	0	0	0	0	0
AKAP7	18.17	39.05	17.64	105.51	93.45	92.53	37.48	94.9	118.7	0	23.17	153.18	7.05	11.24	43.47	8.38	172.13	70.36	47.48	153.15	55.03	24.82	17.53	0	69.86	57.9	6.29	55.38	18.46	51.82	42.66	19.44	15.52	42.11	9.3	67.84	24.64	58.71	181.81	30.93	156.12	81.82	107.62	21.18	40.99	87.47	25.42	44.47	8.78
AKAP8	18.17	62.49	0	93.79	26.7	0	3.75	15.82	76.81	93.59	32.44	2.69	32.91	22.48	76.07	25.14	11.87	21.84	94.96	48.21	28.3	24.82	17.53	44.59	4.66	44.28	28.29	76.68	123.04	45.34	46.92	34.02	7.76	0	18.61	10.44	88	161.44	90.9	7.73	13.88	92.58	29.89	0	40.99	43.74	5.08	11.12	17.55
AKAP8L	36.33	66.39	35.28	164.13	13.35	508.91	18.74	71.18	62.84	46.79	125.11	8.06	30.56	83.16	0	58.66	184	46.1	27.13	34.03	25.16	24.82	30.67	89.18	18.63	107.29	62.87	49.7	55.37	58.3	42.66	9.72	0	3.51	46.51	41.75	52.8	22.01	90.9	15.46	52.04	92.58	221.21	38.82	122.97	70.65	71.17	33.35	35.11
AKAP9	236.17	242.13	123.49	339.99	894.47	69.4	176.15	241.2	300.24	62.39	315.09	604.66	253.89	312.43	451	519.55	457.03	286.29	156.01	388.54	136.78	173.74	170.87	360.44	51.23	207.77	496.7	292.52	212.25	200.81	584.42	68.04	248.33	343.9	255.83	344.42	373.11	205.47	181.81	46.39	197.75	391.85	224.2	165.88	310.36	471	477.83	380.19	228.21
AKIP1	58.13	31.24	17.64	35.17	106.8	0	71.21	86.99	13.96	72.79	27.8	51.06	77.58	17.98	5.43	50.28	29.68	2.43	44.09	34.03	3.14	24.82	87.63	0	74.51	18.73	3.14	26.98	36.91	0	0	68.04	77.6	31.58	0	10.44	10.56	14.68	38.96	0	27.75	4.31	2.99	67.06	29.28	20.19	30.5	31.13	17.55
AKIRIN1	203.47	214.79	158.77	175.86	293.71	185.06	172.4	347.97	202.49	135.18	264.12	153.18	96.38	123.62	157.58	134.08	287.87	257.18	81.39	388.54	220.11	124.1	109.53	360.44	277.09	194.15	386.67	83.78	110.74	194.33	264.48	247.87	139.68	101.77	176.76	287.02	267.51	102.73	402.57	193.3	298.36	305.73	107.62	261.18	146.4	275.87	340.58	202.32	157.99
AKIRIN2	94.47	140.59	158.77	23.45	40.05	185.06	97.44	118.63	41.89	10.4	111.21	21.5	47.02	114.63	233.65	33.52	109.8	94.62	84.79	158.82	36.16	24.82	122.68	92.9	79.17	74.93	154.04	160.46	139.96	129.55	51.19	121.51	139.68	31.58	69.77	109.59	77.44	7.34	51.94	100.51	142.24	83.97	32.88	84.71	105.41	100.93	40.67	44.47	52.66
AKNA	0	0	0	0	0	0	0	0	0	5.2	0	0	0	0	0	0	2.97	16.98	0	0	0	24.82	0	3.72	0	0	0	8.52	0	0	0	19.44	0	0	0	0	0	29.35	0	0	0	0	0	0	0	0	0	0	8.78
AKNAD1	0	0	0	0	0	0	0	0	0	0	0	0	0	0	0	0	0	0	0	0	0	0	0	0	0	0	0	0	0	0	0	0	0	0	0	0	0	0	0	0	0	0	32.88	0	0	0	0	0	0
AKR1A1	185.3	89.82	141.13	152.41	213.6	185.06	239.86	79.08	34.91	20.8	69.5	255.3	277.4	74.17	271.69	134.08	270.06	118.88	186.53	190.02	243.7	173.74	166.49	327	218.88	250.35	238.92	231.46	139.96	25.91	123.71	199.27	85.36	217.57	148.85	208.74	66.88	7.34	207.78	146.91	107.55	81.82	77.72	183.53	105.41	262.41	208.41	155.63	87.77
AKR1B1	156.23	101.54	88.21	152.41	160.2	208.19	14.99	193.75	62.84	431.55	375.32	94.06	279.75	152.84	195.62	268.15	130.58	254.75	278.1	184.34	70.75	198.56	170.87	226.67	179.29	246.94	97.45	66.74	46.14	148.99	311.41	306.19	46.56	94.75	144.2	140.9	133.76	22.01	129.86	85.05	149.18	90.43	128.54	437.65	52.7	174.94	427	188.98	140.43
AKR1B10	0	0	0	0	0	0	0	0	0	0	0	0	0	0	0	0	0	0	0	0	0	0	0	0	0	0	0	0	0	0	0	0	0	0	46.51	0	0	0	0	0	0	0	0	0	0	0	0	0	0
AKR1B15	0	0	0	0	13.35	0	0	0	0	0	0	0	0	0	0	0	0	0	0	0	0	0	0	0	0	0	0	0	1.54	0	0	0	0	0	0	0	0	0	0	0	0	0	0	0	0	0	0	0	0
AKR1C1	3.63	0	0	0	0	0	0	0	0	0	0	0	0	0	0	0	0	0	0	0	0	0	0	0	0	0	15.72	0	0	0	0	0	0	0	0	0	0	0	0	0	0	0	0	0	0	0	0	0	0
AKR1C2	0	0	0	35.17	0	0	0	0	0	5.2	0	0	0	0	0	0	0	0	0	0	7.86	0	0	0	0	0	0	0	23.07	0	0	0	0	0	0	0	3.52	0	0	0	0	0	0	0	0	0	0	0	0
AKR1C3	32.7	0	0	0	40.05	23.13	7.5	0	125.68	0	120.47	40.31	23.51	13.49	0	0	47.48	2.43	37.31	2.84	36.16	24.82	39.43	0	2.33	0	22.01	1.42	16.92	6.48	17.06	4.86	0	17.55	0	0	17.6	0	64.93	0	0	10.77	2.99	60	0	13.46	116.92	0	0
AKR1C4	0	0	0	0	0	0	0	0	0	0	0	0	0	0	0	0	0	0	0	0	0	0	0	0	0	0	0	0	0	0	0	0	0	0	0	0	0	0	0	0	0	0	0	0	0	0	0	0	0
AKR1C6P	0	0	0	0	0	0	0	0	0	0	0	0	0	0	0	0	0	0	0	0	0	0	0	0	0	0	0	0	0	0	0	0	0	0	0	0	0	0	0	0	0	12.92	0	0	0	0	0	0	0
AKR1C8P	0	0	0	0	0	0	0	0	0	0	0	0	0	0	0	0	0	0	0	0	0	0	0	0	0	0	0	0	0	0	0	0	0	0	0	0	0	0	0	0	0	0	0	0	0	0	0	0	0
AKR1D1	0	0	0	0	0	0	0	0	0	0	0	0	0	0	0	0	0	0	0	0	1.57	0	0	7.43	0	0	0	0	0	0	0	0	0	3.51	4.65	0	0	0	0	0	0	0	0	0	0	0	10.17	0	0
AKR1E2	0	7.81	0	0	0	0	0	3.95	0	0	0	8.06	0	0	16.3	0	0	0	3.39	11.34	0	0	0	33.44	9.31	0	0	0	0	0	34.13	4.86	0	24.56	0	0	3.52	0	0	0	0	0	0	0	5.86	0	5.08	0	0
AKR7A2	7.27	42.96	52.92	58.62	0	0	48.72	3.95	13.96	0	23.17	2.69	108.14	24.72	65.21	41.9	47.48	94.62	23.74	34.03	37.73	0	4.38	3.72	137.38	27.25	25.15	25.56	61.52	0	46.92	82.62	7.76	31.58	0	78.28	3.52	44.03	12.99	38.66	62.45	38.75	0	52.94	81.98	3.36	5.08	33.35	26.33
AKR7A2P1	0	0	0	0	0	0	0	0	0	0	0	0	0	0	0	0	0	0	0	0	0	0	0	0	0	0	0	0	0	0	0	0	0	0	0	0	0	0	0	0	0	0	0	0	0	0	0	0	0
AKR7A3	0	0	0	0	40.05	0	0	0	0	0	0	0	0	0	0	0	0	0	0	0	0	0	0	0	0	0	0	0	0	0	0	0	0	0	0	0	0	0	0	0	0	0	0	0	0	0	0	0	0
AKR7L	0	0	0	0	0	0	0	0	13.96	0	0	0	0	0	0	8.38	0	0	0	0	0	0	0	0	0	0	0	0	0	0	0	0	0	0	0	0	0	0	0	0	0	2.15	2.99	0	0	0	0	0	0
AKT1	39.97	3.91	0	0	0	0	14.99	31.63	41.89	0	9.27	26.87	9.4	6.74	0	25.14	0	26.69	13.57	42.54	9.43	49.64	8.76	52.02	0	0	50.3	17.04	26.15	0	17.06	0	0	0	4.65	46.97	7.04	7.34	0	0	45.1	2.15	23.91	3.53	29.28	16.82	10.17	13.34	17.55
AKT1S1	7.27	11.72	0	0	13.35	23.13	14.99	11.86	34.91	5.2	9.27	5.37	16.46	4.5	0	33.52	5.94	21.84	16.96	39.7	53.46	24.82	0	14.86	41.91	0	0	35.5	1.54	0	38.39	19.44	0	10.53	93.03	0	17.6	0	12.99	0	31.22	10.77	35.87	17.65	17.57	90.83	5.08	13.34	26.33
AKT2	21.8	23.43	17.64	0	53.4	46.26	18.74	0	6.98	0	0	2.69	35.26	11.24	0	0	2.97	14.56	10.17	2.84	6.29	0	4.38	40.88	6.99	1.7	0	0	18.46	0	4.27	0	0	7.02	4.65	5.22	3.52	7.34	12.99	7.73	0	2.15	2.99	0	64.42	0	0	42.24	43.89
AKT3	0	0	0	0	13.35	23.13	44.97	3.95	0	5.2	4.63	43	2.35	2.25	0	0	0	12.13	0	0	0	0	0	22.3	0	3.41	0	1.42	7.69	0	4.27	0	0	3.51	4.65	5.22	0	0	0	0	0	0	0	3.53	0	0	0	0	0
AKTIP	21.8	11.72	17.64	58.62	13.35	0	26.23	35.59	13.96	5.2	4.63	13.44	14.1	8.99	0	0	0	43.67	23.74	14.18	3.14	49.64	4.38	44.59	0	56.2	12.57	17.04	1.54	25.91	4.27	43.74	0	38.6	4.65	20.87	17.6	0	51.94	0	6.94	17.22	2.99	0	0	0	30.5	2.22	0
ALAD	14.53	3.91	17.64	11.72	13.35	115.66	37.48	0	0	41.6	18.53	10.75	4.7	20.23	0	92.18	50.45	0	10.17	5.67	7.86	0	26.29	0	0	22.14	3.14	1.42	13.84	0	4.27	0	7.76	0	9.3	10.44	59.84	0	38.96	0	52.04	49.52	35.87	0	46.85	87.47	61	40.02	26.33
ALAS1	54.5	0	35.28	0	13.35	69.4	37.48	51.4	20.95	26	4.63	29.56	2.35	40.46	65.21	8.38	103.87	33.97	57.65	36.87	80.18	0	78.86	44.59	4.66	8.52	69.16	22.72	56.91	25.91	17.06	58.32	62.08	3.51	27.91	31.31	14.08	36.69	38.96	85.05	0	53.83	53.81	24.71	11.71	0	86.42	44.47	35.11
ALAS2	7.27	0	0	0	0	0	0	0	0	0	0	0	0	0	0	0	0	0	0	0	0	0	0	0	0	0	0	0	0	0	0	0	0	0	4.65	0	0	7.34	12.99	0	0	2.15	0	0	0	0	0	0	0
ALB	0	0	0	0	0	0	0	0	0	0	0	0	0	0	0	0	0	0	0	0	0	0	0	0	0	0	0	0	0	0	0	0	0	0	4.65	0	0	0	0	0	0	0	0	0	0	0	0	0	0
ALCAM	18.17	23.43	35.28	11.72	26.7	46.26	41.23	11.86	20.95	15.6	41.7	16.12	9.4	22.48	0	16.76	11.87	7.28	16.96	11.34	9.43	0	13.14	11.15	34.93	10.22	3.14	14.2	93.82	0	17.06	14.58	23.28	38.6	18.61	15.66	10.56	7.34	12.99	15.46	6.94	10.77	23.91	10.59	17.57	3.36	30.5	13.34	96.55
ALDH16A1	0	19.53	35.28	11.72	26.7	0	0	55.36	27.93	15.6	37.07	34.94	21.16	26.97	65.21	8.38	8.9	53.38	20.35	28.36	72.32	0	39.43	63.17	39.58	30.65	40.87	7.1	29.22	12.96	8.53	48.6	15.52	59.66	23.26	41.75	66.88	14.68	12.99	30.93	6.94	10.77	26.9	120	58.56	3.36	0	31.13	0
ALDH18A1	54.5	27.34	17.64	46.89	26.7	0	41.23	11.86	34.91	0	32.44	150.49	63.47	15.73	0	67.04	103.87	72.79	6.78	28.36	34.59	0	52.58	78.03	48.9	10.22	53.44	15.62	23.07	71.25	8.53	9.72	7.76	14.04	37.21	57.4	31.68	22.01	103.89	15.46	0	77.51	8.97	98.82	11.71	0	61	111.17	26.33
ALDH1A1	0	0	0	0	0	0	0	0	0	0	0	0	0	2.25	0	0	0	0	6.78	0	0	0	4.38	3.72	0	0	0	0	6.15	0	0	0	0	0	0	0	0	0	0	0	0	2.15	0	0	0	0	0	0	0
ALDH1A2	0	0	0	0	0	0	0	0	0	0	0	0	0	0	0	0	0	0	3.39	2.84	1.57	0	0	0	0	0	0	0	0	0	0	0	0	0	0	5.22	0	0	0	0	0	0	0	3.53	0	0	0	0	0
ALDH1A3	0	0	0	0	0	0	0	0	0	0	0	0	0	0	0	0	0	0	0	0	0	0	0	0	0	0	0	0	0	0	0	0	0	0	0	0	0	0	0	0	0	0	0	0	0	0	0	0	0
ALDH1B1	7.27	0	0	0	0	0	0	0	0	0	4.63	0	2.35	8.99	0	0	0	0	0	0	0	0	0	0	2.33	0	6.29	1.42	24.61	0	4.27	0	0	0	0	0	0	7.34	0	0	0	0	0	0	0	0	0	2.22	8.78
ALDH1L1	0	0	0	0	0	0	0	0	0	0	0	0	0	0	0	0	0	0	0	0	0	0	0	0	0	0	0	0	0	0	0	0	0	0	0	0	0	0	0	0	0	0	0	0	0	0	0	0	0
ALDH1L1-AS1	0	0	0	0	0	0	0	0	0	0	0	0	0	0	0	0	0	0	0	0	0	0	0	0	0	0	0	0	0	0	0	0	0	0	0	0	0	0	0	0	0	0	0	0	0	0	0	0	0
ALDH1L1-AS2	0	0	0	0	0	0	0	0	0	0	0	0	0	0	0	0	0	0	0	0	0	0	0	0	0	0	0	0	0	0	0	0	0	0	0	0	0	0	0	0	0	0	0	0	0	0	0	0	0
ALDH1L2	0	0	0	0	0	0	0	0	0	0	0	0	0	0	5.43	0	0	0	0	0	0	0	0	0	0	0	0	0	0	0	0	0	0	0	0	0	0	0	0	0	0	0	0	0	0	0	0	0	0
ALDH2	0	0	17.64	46.89	0	0	0	3.95	6.98	10.4	0	0	4.7	2.25	5.43	25.14	0	0	0	0	3.14	0	35.05	0	2.33	1.7	0	8.52	15.38	0	29.86	0	0	7.02	0	0	3.52	0	0	30.93	0	0	20.93	0	0	3.36	0	0	0
ALDH3A1	0	0	0	0	0	0	0	0	0	0	4.63	0	0	0	0	0	0	0	0	2.84	0	0	0	0	0	0	0	0	0	0	21.33	0	0	0	0	0	0	0	0	0	0	0	0	0	0	0	0	0	0
ALDH3A2	0	3.91	0	23.45	0	0	0	39.54	13.96	20.8	4.63	45.69	9.4	49.45	54.34	16.76	2.97	2.43	6.78	14.18	31.44	0	0	0	2.33	3.41	9.43	2.84	3.08	0	4.27	29.16	23.28	17.55	4.65	20.87	21.12	14.68	0	23.2	34.69	6.46	17.94	0	5.86	0	25.42	44.47	35.11
ALDH3B1	0	0	0	0	0	0	0	0	0	0	0	0	0	0	0	0	0	0	0	0	0	0	0	0	0	0	0	0	0	0	0	0	0	0	0	0	0	0	0	0	0	0	0	0	0	0	0	0	0
ALDH3B2	0	0	0	0	0	0	0	0	0	0	0	0	0	0	0	0	0	0	0	0	0	0	0	0	0	0	0	0	0	0	0	0	0	0	0	0	0	0	0	0	0	0	0	0	0	0	0	0	0
ALDH4A1	18.17	0	0	0	0	0	7.5	7.91	0	0	9.27	0	25.86	6.74	65.21	0	2.97	9.7	10.17	5.67	18.87	0	0	37.16	41.91	18.73	3.14	56.8	7.69	19.43	0	0	0	49.13	0	20.87	0	14.68	0	0	3.47	12.92	0	24.71	0	13.46	0	17.79	0
ALDH5A1	3.63	0	0	0	0	0	41.23	11.86	0	5.2	0	0	0	0	0	0	0	0	20.35	0	0	0	8.76	0	0	0	0	0	0	0	46.92	0	0	0	69.77	0	0	0	0	0	3.47	0	0	14.12	0	0	0	55.58	8.78
ALDH6A1	14.53	0	35.28	11.72	40.05	0	0	7.91	0	0	0	18.81	2.35	0	0	0	5.94	0	0	28.36	0	0	4.38	33.44	0	1.7	0	0	0	0	0	0	7.76	0	0	10.44	28.16	7.34	0	15.46	0	4.31	2.99	14.12	11.71	6.73	10.17	0	8.78
ALDH7A1	10.9	54.67	70.57	46.89	0	46.26	41.23	63.27	62.84	36.4	69.5	145.12	79.93	76.42	38.04	150.84	160.26	36.39	57.65	144.64	102.19	148.92	26.29	40.88	0	51.09	132.04	51.12	56.91	77.73	102.38	97.2	0	52.64	60.47	151.34	52.8	73.38	38.96	0	149.18	79.66	86.69	70.59	93.69	50.46	35.58	15.56	0
ALDH8A1	0	0	0	0	0	0	0	0	0	0	0	0	0	0	0	0	0	0	0	0	0	0	0	0	0	0	0	0	3.08	0	0	0	0	0	0	0	0	0	0	0	20.82	0	0	0	0	0	0	0	0
ALDH9A1	21.8	121.07	35.28	35.17	13.35	46.26	82.45	35.59	62.84	109.19	69.5	163.93	44.67	42.71	5.43	67.04	38.58	118.88	20.35	99.26	75.47	173.74	4.38	141.21	48.9	151.57	47.16	58.22	44.6	90.69	46.92	48.6	77.6	45.62	18.61	46.97	66.88	44.03	38.96	7.73	93.67	73.2	128.54	14.12	64.42	40.37	116.92	117.84	52.66
ALDOA	766.63	984.14	829.14	1019.97	507.31	740.23	1060.64	1091.35	579.54	883.9	1107.44	709.47	956.79	615.86	749.86	594.97	643.99	735.14	888.56	615.42	861.58	1067.24	841.21	546.24	626.37	1120.6	889.67	904.54	752.1	1042.9	763.59	695.01	582.01	1003.64	730.28	652.32	1020.78	799.86	818.13	703.6	679.99	747.1	562	857.65	931.09	1066.47	696.41	718.14	1149.81
ALDOB	0	0	0	0	0	0	0	0	0	0	0	0	0	0	0	0	0	0	0	0	0	0	0	0	0	0	0	0	0	0	0	0	0	0	0	0	0	0	0	0	0	0	0	0	0	0	0	0	0
ALDOC	58.13	3.91	0	11.72	0	69.4	18.74	15.82	55.86	26	4.63	10.75	42.31	74.17	0	50.28	29.68	19.41	30.52	2.84	14.15	0	43.81	0	4.66	64.72	18.86	0	0	19.43	21.33	0	0	28.07	4.65	83.5	38.72	0	103.89	0	3.47	30.14	23.91	42.35	29.28	3.36	50.83	0	8.78
ALG1	3.63	0	0	0	0	0	0	0	20.95	0	0	0	0	2.25	0	8.38	0	2.43	6.78	0	1.57	0	0	0	2.33	0	0	1.42	4.61	0	0	14.58	0	7.02	4.65	10.44	0	0	12.99	0	3.47	0	2.99	3.53	5.86	0	5.08	4.45	0
ALG10	0	0	0	0	0	0	0	0	0	0	0	0	0	0	0	0	0	24.26	0	2.84	0	0	0	0	2.33	0	0	0	0	6.48	0	0	0	28.07	0	26.09	0	0	0	0	0	2.15	17.94	0	17.57	0	0	0	0
ALG10B	39.97	0	17.64	0	26.7	0	0	0	6.98	0	0	21.5	0	0	32.6	0	0	0	0	0	0	0	0	22.3	0	0	0	0	9.23	0	21.33	0	0	0	0	10.44	0	0	0	0	0	0	2.99	0	0	0	5.08	0	0
ALG11	0	15.62	0	0	13.35	23.13	0	23.73	13.96	5.2	9.27	2.69	0	15.73	0	0	2.97	7.28	13.57	17.02	22.01	0	0	0	0	0	0	8.52	3.08	0	0	4.86	7.76	0	23.26	0	35.2	0	0	0	3.47	19.38	104.63	21.18	35.14	6.73	15.25	0	17.55
ALG12	25.43	0	35.28	0	26.7	0	11.24	0	6.98	0	0	24.19	0	8.99	0	0	0	0	20.35	0	0	0	0	44.59	0	17.03	0	4.26	10.77	0	29.86	29.16	0	7.02	0	20.87	17.6	0	0	0	3.47	2.15	0	10.59	5.86	0	61	31.13	0
ALG13	87.2	39.05	52.92	46.89	0	0	44.97	3.95	20.95	0	0	5.37	9.4	42.71	21.74	16.76	2.97	7.28	13.57	34.03	1.57	74.46	17.53	0	2.33	0	0	1.42	55.37	38.87	38.39	63.18	0	0	13.95	31.31	14.08	29.35	0	38.66	55.51	15.07	26.9	0	46.85	23.55	5.08	71.15	35.11
ALG14	3.63	19.53	52.92	0	0	46.26	33.73	0	69.82	36.4	37.07	53.75	42.31	15.73	38.04	0	17.81	33.97	33.91	8.51	51.88	74.46	43.81	0	23.29	20.44	3.14	12.78	36.91	58.3	0	4.86	0	63.17	0	0	21.12	22.01	51.94	0	3.47	17.22	0	17.65	46.85	16.82	0	22.23	52.66
ALG1L	0	0	0	0	0	0	0	0	0	0	0	0	0	0	0	0	0	0	0	0	0	0	0	0	0	1.7	0	0	0	0	0	0	0	0	0	0	0	0	0	0	0	0	0	0	0	0	0	0	0
ALG1L2	0	0	0	0	0	0	3.75	0	0	0	0	0	0	0	0	0	0	0	0	0	0	0	0	0	0	0	0	0	0	0	0	0	0	0	4.65	0	0	0	0	0	0	0	0	0	0	0	0	0	0
ALG1L9P	0	0	0	0	13.35	0	0	0	13.96	0	0	0	2.35	0	0	0	14.84	0	0	0	0	0	0	18.58	0	0	0	0	0	0	0	0	0	0	0	20.87	14.08	0	0	0	0	0	0	0	5.86	0	0	0	0
ALG2	54.5	167.93	52.92	11.72	133.5	46.26	22.49	23.73	76.81	26	32.44	51.06	51.72	40.46	5.43	16.76	89.03	65.51	37.31	28.36	89.62	24.82	43.81	29.73	34.93	40.87	18.86	15.62	58.45	6.48	0	53.46	15.52	28.07	41.86	5.22	66.88	29.35	103.89	7.73	27.75	49.52	5.98	38.82	35.14	26.91	20.33	31.13	26.33
ALG3	152.6	66.39	52.92	58.62	160.2	69.4	33.73	39.54	118.7	83.19	64.87	134.37	70.52	137.11	10.87	150.84	71.22	114.03	189.92	209.87	124.21	74.46	175.25	118.91	160.67	8.52	223.2	89.46	29.22	168.42	106.65	111.79	116.4	59.66	46.51	229.62	292.15	22.01	77.92	69.59	62.45	96.89	80.71	45.88	76.13	60.56	45.75	137.85	122.88
ALG5	58.13	117.16	123.49	70.34	133.5	69.4	18.74	0	55.86	57.19	97.31	69.87	134	29.22	27.17	100.56	83.1	46.1	98.35	51.05	50.31	24.82	26.29	137.49	32.6	66.42	119.46	134.9	36.91	45.34	55.46	131.23	15.52	38.6	37.21	36.53	126.72	7.34	64.93	54.12	13.88	55.98	68.76	42.35	64.42	16.82	152.5	66.7	61.44
ALG6	10.9	58.58	17.64	0	13.35	23.13	26.23	11.86	20.95	0	4.63	34.94	2.35	4.5	0	75.42	0	19.41	10.17	79.41	17.29	24.82	21.91	0	0	3.41	31.44	26.98	44.6	0	0	0	0	0	23.26	20.87	0	29.35	0	46.39	6.94	19.38	29.89	0	0	0	5.08	2.22	17.55
ALG8	32.7	15.62	35.28	11.72	40.05	92.53	33.73	7.91	27.93	0	23.17	131.68	7.05	71.93	92.37	8.38	2.97	29.11	57.65	51.05	117.92	74.46	39.43	14.86	0	49.39	31.44	48.28	73.83	0	46.92	0	15.52	129.84	37.21	46.97	45.76	51.37	12.99	7.73	34.69	36.6	5.98	38.82	58.56	43.74	5.08	97.83	70.22
ALG9	10.9	46.86	0	70.34	0	23.13	22.49	27.68	0	124.79	18.53	67.18	25.86	11.24	54.34	25.14	41.55	65.51	16.96	59.56	1.57	24.82	17.53	22.3	0	23.84	15.72	1.42	10.77	12.96	68.25	14.58	7.76	70.18	4.65	31.31	14.08	0	12.99	0	27.75	2.15	44.84	31.76	17.57	13.46	0	22.23	8.78
ALK	0	0	0	0	0	0	0	0	0	0	0	0	0	0	0	0	0	0	0	0	0	0	0	0	0	0	0	0	15.38	0	0	0	0	0	13.95	0	0	0	0	0	0	0	0	0	0	0	0	20.01	0
ALKBH1	0	85.92	35.28	0	0	0	22.49	3.95	0	0	69.5	80.62	11.75	20.23	0	33.52	0	16.98	6.78	59.56	20.44	49.64	4.38	7.43	2.33	28.95	12.57	15.62	29.22	45.34	12.8	48.6	46.56	28.07	51.17	10.44	24.64	7.34	12.99	38.66	3.47	23.68	17.94	3.53	52.7	3.36	30.5	4.45	0
ALKBH2	47.23	35.15	17.64	152.41	40.05	69.4	7.5	11.86	0	10.4	4.63	45.69	35.26	65.18	0	41.9	71.22	33.97	74.61	119.11	1.57	49.64	8.76	74.32	107.11	91.96	28.29	97.98	12.3	12.96	4.27	58.32	54.32	84.22	97.68	36.53	0	0	0	0	38.16	75.36	71.74	130.59	23.42	121.11	40.67	60.03	17.55
ALKBH3	0	0	0	23.45	40.05	0	14.99	0	6.98	0	0	5.37	2.35	11.24	5.43	8.38	0	21.84	0	45.38	28.3	49.64	0	3.72	0	13.62	0	1.42	7.69	6.48	34.13	0	0	3.51	4.65	0	0	7.34	0	0	62.45	0	20.93	45.88	5.86	0	0	2.22	0
ALKBH3-AS1	0	0	0	0	0	0	0	0	0	0	0	0	0	0	0	0	0	0	0	0	0	0	0	0	0	0	0	0	0	0	0	0	0	0	0	0	0	0	0	0	0	0	0	0	0	0	0	0	0
ALKBH4	43.6	7.81	0	70.34	0	0	33.73	71.18	0	10.4	41.7	61.81	4.7	26.97	0	8.38	26.71	38.82	16.96	19.85	4.72	0	35.05	29.73	27.94	10.22	88.02	51.12	81.52	25.91	0	4.86	38.8	3.51	23.26	10.44	28.16	0	38.96	0	3.47	36.6	17.94	17.65	23.42	53.83	45.75	6.67	43.89
ALKBH5	32.7	35.15	105.85	82.07	120.15	92.53	29.98	55.36	118.7	88.39	13.9	37.62	54.07	15.73	48.9	92.18	133.55	67.93	37.31	62.39	72.32	173.74	26.29	118.91	53.56	126.02	91.17	112.18	47.68	123.08	51.19	24.3	31.04	73.69	18.61	57.4	45.76	14.68	90.9	30.93	72.86	137.79	35.87	7.06	76.13	20.19	25.42	91.16	26.33
ALKBH6	21.8	35.15	52.92	0	0	0	0	3.95	0	15.6	0	2.69	0	0	0	8.38	47.48	12.13	10.17	39.7	14.15	0	0	22.3	4.66	28.95	0	22.72	30.76	45.34	4.27	4.86	69.84	38.6	0	15.66	3.52	73.38	0	7.73	3.47	8.61	62.78	24.71	81.98	0	0	22.23	0
ALKBH7	170.77	277.28	299.9	234.47	53.4	300.72	202.38	79.08	202.49	161.18	403.13	325.17	166.91	245	211.92	142.46	166.19	288.72	179.75	229.72	463.81	421.93	227.83	327	298.05	175.41	147.75	337.96	63.06	181.37	162.1	383.96	372.49	154.41	390.72	260.93	186.56	234.82	90.9	146.91	263.67	361.71	164.42	165.88	257.66	413.8	116.92	309.04	193.1
ALKBH8	83.57	3.91	0	0	133.5	0	0	83.04	0	31.2	0	5.37	2.35	0	0	25.14	65.29	0	10.17	5.67	0	24.82	17.53	7.43	25.61	17.03	0	0	4.61	38.87	4.27	9.72	0	49.13	4.65	0	0	22.01	12.99	61.86	6.94	17.22	0	0	0	0	10.17	22.23	8.78
ALLC	0	0	0	0	0	0	0	0	0	0	0	0	0	0	0	0	0	0	0	0	0	0	4.38	0	0	0	0	0	0	0	0	0	0	0	0	0	0	0	0	0	0	0	0	0	0	0	0	0	0
ALMS1	0	23.43	0	0	13.35	0	22.49	31.63	0	0	4.63	94.06	23.51	0	0	16.76	59.35	43.67	0	0	0	0	8.76	0	0	0	6.29	18.46	0	0	51.19	4.86	77.6	0	0	5.22	0	51.37	0	15.46	0	15.07	20.93	14.12	5.86	40.37	15.25	22.23	35.11
ALMS1-IT1	0	0	0	0	0	0	0	0	0	0	0	0	0	0	27.17	0	0	0	0	0	0	0	0	0	0	0	0	0	0	0	0	0	0	0	18.61	0	0	0	0	0	0	0	0	0	0	0	0	0	0
ALMS1P	0	0	0	0	0	0	0	0	0	0	0	0	0	0	0	0	0	0	0	0	0	0	0	0	0	0	0	0	0	0	0	0	0	0	0	0	0	0	0	0	0	0	0	0	0	0	0	0	0
ALOX12	0	0	0	0	0	0	0	3.95	27.93	0	0	0	0	0	10.87	0	0	2.43	0	0	1.57	0	0	0	0	0	0	0	0	0	0	0	7.76	3.51	0	0	3.52	0	0	15.46	0	0	32.88	0	0	0	0	0	0
ALOX12-AS1	0	0	0	0	0	0	0	0	0	0	0	0	0	0	0	0	0	0	0	0	0	0	0	0	0	0	0	0	0	0	0	0	0	0	0	0	0	0	0	0	0	0	0	0	0	0	0	0	0
ALOX12B	0	0	0	0	0	0	0	0	0	0	0	0	0	0	0	0	0	0	0	0	0	0	0	0	0	0	0	0	0	0	0	0	0	0	0	0	0	0	0	0	0	0	0	0	0	0	0	0	0
ALOX12P2	0	0	0	0	0	0	0	0	0	0	0	0	0	0	0	0	0	0	0	0	0	0	0	0	0	0	0	0	0	0	0	0	0	0	0	0	0	0	0	0	0	0	0	0	0	0	0	0	0
ALOX15	0	0	0	0	0	0	0	0	0	0	0	0	0	0	0	0	0	0	0	0	0	0	0	0	0	0	0	0	0	0	0	0	0	0	0	0	0	0	0	0	0	0	0	0	0	0	0	0	0
ALOX15B	0	0	0	0	0	0	0	0	0	0	0	0	11.75	0	0	0	0	0	0	0	0	0	0	0	0	0	0	0	0	0	0	0	0	0	0	0	0	0	0	0	0	0	0	0	0	0	0	0	0
ALOX15P1	0	0	0	0	0	0	0	0	0	0	0	0	0	0	0	0	0	0	0	0	0	0	0	0	0	0	0	0	0	0	0	0	0	0	0	0	0	0	0	0	0	0	0	0	0	0	0	0	0
ALOX5	0	0	0	23.45	0	0	0	0	0	0	0	0	14.1	0	0	8.38	0	0	0	0	6.29	0	0	0	0	0	0	0	0	0	0	0	0	0	0	0	3.52	0	0	0	0	0	0	3.53	0	0	0	0	0
ALOX5AP	0	0	0	0	0	0	0	0	0	0	0	0	0	0	0	0	0	0	0	0	0	0	0	0	0	0	0	0	24.61	0	0	0	0	0	0	0	0	0	0	0	0	0	0	0	0	0	0	0	0
ALOXE3	0	0	0	0	0	0	0	0	0	0	0	0	0	0	0	0	0	0	0	0	0	0	0	0	0	0	0	0	0	0	0	0	0	0	0	0	0	0	0	0	0	0	0	0	0	0	0	0	0
ALPI	0	0	0	0	0	0	0	0	0	0	0	0	0	0	0	0	0	0	0	0	0	0	0	0	0	0	0	0	0	0	0	0	0	0	0	0	0	0	0	0	0	0	0	0	0	0	0	0	0
ALPK1	0	0	0	0	0	0	0	0	0	0	0	0	0	0	0	0	0	0	0	0	0	0	0	0	0	0	0	0	0	0	0	0	0	0	0	0	0	0	0	0	0	0	0	0	0	0	0	0	0
ALPK2	0	0	17.64	11.72	0	0	3.75	0	0	0	0	0	0	2.25	10.87	0	0	2.43	0	0	0	0	4.38	0	0	3.41	0	0	23.07	0	0	0	0	0	0	0	3.52	0	0	0	0	0	0	3.53	0	0	5.08	2.22	0
ALPK3	0	3.91	0	0	0	0	26.23	0	0	0	0	0	0	15.73	0	0	0	0	6.78	25.52	0	0	0	3.72	2.33	0	31.44	1.42	1.54	0	0	4.86	0	0	0	5.22	52.8	0	0	0	0	10.77	0	0	0	0	0	0	0
ALPL	218	222.6	282.26	246.2	240.3	254.45	101.19	320.29	41.89	176.78	115.84	314.42	305.61	175.32	141.28	184.36	246.32	283.87	271.32	354.51	201.25	24.82	245.35	85.47	223.54	54.5	56.59	136.32	99.97	246.15	145.04	349.94	178.48	322.85	241.88	234.83	137.28	110.07	181.81	115.98	138.77	396.16	71.74	508.24	228.38	127.84	264.33	120.06	131.66
ALPP	0	0	0	0	0	0	0	0	0	0	0	0	0	0	0	0	0	0	0	0	0	0	0	0	0	0	0	0	0	0	0	0	0	0	0	0	0	0	0	0	0	0	0	0	0	0	0	0	0
ALPPL2	3.63	35.15	17.64	0	0	23.13	3.75	43.5	6.98	5.2	0	0	14.1	24.72	5.43	50.28	0	2.43	84.79	2.84	0	173.74	105.15	0	2.33	45.98	0	9.94	53.83	6.48	0	0	232.81	0	0	0	7.04	88.06	0	38.66	0	8.61	5.98	3.53	29.28	0	0	0	52.66
ALS2	0	0	17.64	0	0	23.13	3.75	0	0	0	0	86	4.7	0	0	0	5.94	16.98	3.39	11.34	12.58	0	4.38	0	58.21	6.81	9.43	1.42	33.84	25.91	8.53	19.44	46.56	38.6	0	52.19	38.72	14.68	12.99	7.73	20.82	6.46	26.9	3.53	17.57	30.28	25.42	6.67	0
ALS2CL	0	0	0	0	0	0	0	0	0	0	0	0	0	0	0	0	0	0	0	0	0	0	0	0	0	0	0	0	0	0	0	0	0	0	0	0	0	0	0	0	0	0	0	0	0	0	0	0	0
ALS2CR11	10.9	0	0	0	0	0	0	27.68	34.91	15.6	0	37.62	0	0	0	75.42	38.58	0	0	17.02	0	24.82	21.91	0	0	0	66.02	31.24	0	0	29.86	0	0	7.02	27.91	10.44	7.04	0	0	0	17.35	27.99	8.97	0	29.28	10.09	5.08	40.02	17.55
ALS2CR12	0	0	0	0	0	0	0	3.95	0	0	0	0	0	0	0	0	0	0	0	0	0	0	0	0	0	0	0	0	0	0	0	0	0	0	0	0	0	0	0	0	0	0	0	0	5.86	0	0	2.22	0
ALX1	0	0	0	0	0	0	0	0	0	0	32.44	0	0	0	5.43	0	0	2.43	0	0	0	0	0	0	0	0	59.73	0	0	0	4.27	0	0	0	9.3	0	0	0	0	0	0	0	0	0	0	0	0	22.23	0
ALX3	0	0	0	0	0	0	0	0	0	0	0	0	0	0	0	0	0	0	0	0	0	0	0	0	0	0	0	0	0	0	0	0	0	0	0	0	0	0	0	0	0	0	0	0	0	0	0	0	0
ALX4	0	27.34	0	0	0	0	0	0	6.98	0	0	0	0	0	0	0	59.35	50.95	0	0	0	0	17.53	0	0	1.7	0	0	7.69	0	0	0	15.52	21.06	0	15.66	0	0	0	0	0	0	0	0	0	0	0	0	8.78
ALYREF	76.3	7.81	52.92	23.45	26.7	23.13	7.5	11.86	41.89	0	46.34	80.62	35.26	17.98	86.94	33.52	8.9	2.43	23.74	39.7	11.01	0	13.14	0	32.6	54.5	25.15	51.12	49.22	51.82	4.27	29.16	15.52	35.09	65.12	20.87	45.76	66.04	51.94	38.66	10.41	73.2	23.91	77.65	29.28	6.73	96.58	0	78.99
AMACR	0	0	0	0	0	0	0	0	0	0	0	0	0	0	0	0	0	0	0	0	0	0	0	0	0	0	0	0	0	0	0	0	0	0	0	0	0	0	0	0	0	0	0	0	0	3.36	0	0	0
AMBN	0	0	0	0	0	0	0	0	0	0	0	0	0	0	0	0	0	0	0	0	0	0	0	0	0	0	0	0	0	0	0	0	0	0	0	0	0	0	0	0	0	0	0	0	0	0	0	0	0
AMBP	0	0	0	0	0	0	0	0	0	0	0	0	0	0	0	0	0	0	0	5.67	0	0	0	0	0	0	0	0	0	0	0	0	0	0	0	0	0	0	0	0	6.94	0	0	0	0	0	0	0	0
AMBRA1	3.63	23.43	0	0	0	0	0	7.91	6.98	0	0	2.69	14.1	2.25	10.87	16.76	0	31.54	6.78	0	6.29	24.82	0	0	0	1.7	6.29	9.94	4.61	0	0	0	7.76	0	18.61	0	10.56	7.34	12.99	77.32	58.98	0	5.98	24.71	0	0	35.58	4.45	8.78
AMD1	341.53	277.28	335.19	457.23	226.95	23.13	187.39	340.06	97.75	265.17	315.09	419.23	272.7	155.09	146.71	234.64	483.74	257.18	295.06	303.46	463.81	24.82	184.02	248.97	377.22	291.22	191.77	149.1	249.16	498.78	81.05	233.29	139.68	252.66	97.68	459.23	211.2	227.48	207.78	162.37	312.24	452.14	304.92	268.24	351.36	94.2	218.58	102.27	219.43
AMDHD1	0	0	0	0	0	0	0	0	0	0	0	0	0	0	0	0	0	0	0	0	0	0	0	0	0	0	0	0	0	0	0	0	0	0	0	0	0	0	0	0	0	0	0	0	0	0	0	0	0
AMDHD2	32.7	0	0	11.72	0	46.26	56.22	39.54	27.93	5.2	0	5.37	4.7	29.22	16.3	8.38	23.74	0	0	31.2	29.87	0	13.14	40.88	0	66.42	31.44	21.3	21.53	25.91	0	4.86	46.56	42.11	0	36.53	0	0	38.96	7.73	0	2.15	0	0	29.28	0	25.42	0	8.78
AMELX	0	0	0	0	0	0	0	0	0	0	0	0	0	0	0	0	0	0	0	0	0	0	0	0	0	0	0	0	0	0	0	0	0	0	0	0	0	0	0	0	0	0	0	0	0	0	0	0	0
AMELY	0	0	0	0	0	0	0	0	0	0	0	0	0	0	0	0	0	0	0	0	0	0	0	0	0	0	0	0	0	0	0	0	0	0	0	0	0	0	0	0	0	0	0	0	0	0	0	0	0
AMER1	0	0	0	0	0	0	0	0	0	0	0	0	0	0	0	0	0	0	0	0	0	0	0	0	0	0	3.14	0	0	0	0	0	0	0	0	0	0	0	0	0	0	0	0	0	0	0	0	0	0
AMER2	0	0	0	0	26.7	0	0	3.95	0	0	0	0	0	24.72	0	0	0	9.7	0	0	0	0	0	0	0	0	0	0	0	6.48	0	0	7.76	21.06	0	0	52.8	0	0	0	0	0	0	0	0	0	0	0	0
AMER3	0	0	0	0	0	0	0	0	0	0	0	0	0	0	0	0	0	0	0	0	0	0	0	0	0	0	0	0	0	0	0	0	0	0	0	0	0	0	0	0	0	0	0	0	0	0	0	0	0
AMFR	32.7	19.53	0	0	0	0	11.24	3.95	20.95	10.4	4.63	0	4.7	17.98	43.47	33.52	62.32	33.97	6.78	0	0	24.82	8.76	0	23.29	1.7	3.14	4.26	1.54	6.48	8.53	4.86	0	38.6	27.91	31.31	3.52	7.34	0	7.73	24.29	10.77	11.96	67.06	11.71	20.19	101.67	2.22	52.66
AMH	0	3.91	17.64	0	0	23.13	0	0	0	0	0	2.69	0	2.25	0	8.38	0	0	10.17	0	1.57	24.82	0	0	0	1.7	3.14	1.42	184.57	0	0	0	7.76	3.51	0	0	3.52	7.34	12.99	0	3.47	0	2.99	0	5.86	0	5.08	0	0
AMHR2	0	0	0	0	0	0	0	0	0	5.2	0	0	0	0	0	0	2.97	2.43	0	0	0	0	0	3.72	0	0	0	0	6.15	0	0	4.86	0	0	0	0	0	0	0	0	3.47	0	0	0	0	0	0	0	0
AMICA1	0	0	0	0	0	0	0	0	0	0	0	0	0	0	0	0	0	0	0	0	0	0	0	0	0	0	0	0	0	0	0	0	0	0	0	0	0	0	0	0	0	0	0	0	0	0	0	0	0
AMIGO1	0	0	0	0	0	0	0	0	0	0	0	0	0	0	0	0	0	0	0	0	0	0	0	0	0	0	3.14	0	0	0	0	0	0	0	0	0	0	0	0	0	0	0	0	0	0	0	0	0	0
AMIGO2	0	7.81	0	0	0	0	26.23	7.91	0	0	9.27	5.37	14.1	2.25	0	8.38	5.94	2.43	3.39	2.84	1.57	24.82	0	3.72	13.97	5.11	3.14	1.42	6.15	0	0	14.58	7.76	3.51	4.65	5.22	3.52	7.34	0	7.73	6.94	4.31	2.99	3.53	0	6.73	5.08	2.22	0
AMIGO3	0	0	0	0	0	0	0	0	0	72.79	0	2.69	0	0	0	0	0	0	0	0	0	24.82	0	3.72	2.33	1.7	0	0	7.69	0	0	4.86	0	0	0	0	0	0	0	0	0	0	0	0	5.86	0	0	0	0
AMMECR1	3.63	7.81	0	0	0	23.13	26.23	55.36	13.96	31.2	60.24	37.62	2.35	6.74	0	0	0	60.66	10.17	70.9	14.15	0	0	29.73	16.3	0	3.14	1.42	16.92	19.43	0	0	0	24.56	4.65	0	3.52	0	12.99	23.2	3.47	2.15	14.95	3.53	11.71	0	0	2.22	0
AMMECR1L	32.7	3.91	0	58.62	0	0	3.75	43.5	13.96	0	37.07	0	0	11.24	54.34	8.38	50.45	9.7	0	25.52	23.58	0	8.76	14.86	0	5.11	3.14	11.36	3.08	6.48	8.53	9.72	0	0	4.65	10.44	3.52	58.71	12.99	69.59	0	30.14	2.99	0	17.57	20.19	71.17	0	8.78
AMN	0	0	0	0	0	0	0	0	0	0	0	0	0	0	0	0	0	0	0	0	0	0	0	0	0	0	0	0	0	0	0	0	0	0	0	0	0	0	0	0	0	0	0	0	0	0	0	0	0
AMN1	0	42.96	17.64	0	26.7	69.4	0	51.4	0	67.59	0	5.37	7.05	0	0	16.76	0	41.25	0	19.85	14.15	0	17.53	0	4.66	15.33	0	0	9.23	0	4.27	34.02	0	10.53	4.65	5.22	0	0	12.99	0	0	43.06	44.84	0	35.14	0	40.67	0	8.78
AMOT	0	3.91	17.64	0	0	0	0	0	0	0	0	0	0	0	0	8.38	0	9.7	0	0	0	0	0	0	0	0	0	0	1.54	0	4.27	0	0	0	0	0	0	0	0	0	0	0	2.99	3.53	0	0	5.08	0	0
AMOTL1	10.9	3.91	0	0	0	0	3.75	0	0	5.2	0	0	2.35	4.5	0	0	0	0	3.39	2.84	0	0	0	0	0	0	0	0	0	0	0	0	0	0	0	0	0	0	0	0	10.41	2.15	0	0	5.86	0	5.08	0	8.78
AMOTL2	119.9	11.72	70.57	23.45	13.35	46.26	59.97	90.95	27.93	15.6	50.97	24.19	4.7	20.23	65.21	50.28	11.87	46.1	23.74	19.85	37.73	0	35.05	14.86	41.91	35.76	34.58	25.56	64.6	38.87	29.86	0	15.52	24.56	4.65	31.31	0	88.06	12.99	15.46	58.98	86.12	47.83	56.47	11.71	124.48	66.08	11.12	8.78
AMPD1	0	0	0	0	0	0	0	0	0	0	0	0	0	0	0	0	0	0	0	0	0	0	0	0	0	0	0	0	0	0	0	0	0	0	0	0	0	0	0	0	0	0	0	0	0	0	0	0	0
AMPD2	3.63	0	0	0	0	0	0	3.95	6.98	0	0	2.69	9.4	0	5.43	0	0	7.28	16.96	2.84	9.43	74.46	0	78.03	34.93	8.52	0	12.78	4.61	6.48	8.53	9.72	0	0	0	5.22	7.04	0	0	0	3.47	17.22	0	0	23.42	0	20.33	0	0
AMPD3	0	0	0	0	0	0	0	0	0	0	0	0	0	0	0	0	0	0	6.78	0	0	0	0	0	0	0	0	0	0	0	0	0	0	0	0	0	0	0	0	0	0	0	0	0	0	0	0	0	0
AMPH	0	0	0	0	0	0	0	0	0	0	0	0	0	0	0	0	0	0	0	0	0	0	0	0	0	0	0	0	0	0	0	0	0	0	0	5.22	0	0	0	0	0	0	0	0	0	0	0	0	8.78
AMT	10.9	3.91	0	58.62	13.35	0	0	23.73	0	5.2	0	34.94	16.46	2.25	81.51	0	0	0	0	0	1.57	0	17.53	0	0	13.62	0	2.84	0	0	0	24.3	0	0	23.26	0	24.64	14.68	0	23.2	20.82	12.92	5.98	56.47	11.71	3.36	0	20.01	8.78
AMTN	0	0	0	0	0	0	0	0	0	0	0	0	0	0	0	0	0	0	0	0	0	0	0	0	0	0	0	0	0	0	0	0	0	0	0	0	0	0	0	0	0	0	0	0	0	0	0	0	0
AMY1A	0	0	0	0	0	0	0	0	0	0	0	0	0	0	0	0	0	0	0	0	0	0	0	0	0	0	0	0	0	0	0	0	0	0	0	0	0	0	0	0	0	0	0	0	0	0	0	0	0
AMY1B	0	0	0	0	0	0	0	0	0	0	0	0	0	0	0	0	0	0	0	0	0	0	0	0	0	0	0	0	0	0	0	0	0	0	0	0	0	0	0	0	0	0	0	0	0	0	0	0	0
AMY1C	0	0	0	0	0	0	0	0	0	0	0	0	0	0	0	0	0	0	0	0	0	0	0	0	0	0	0	0	0	0	0	0	0	0	0	0	0	0	0	0	0	0	0	0	0	0	0	0	0
AMY2A	0	0	0	0	0	0	0	0	0	0	0	0	0	0	0	0	0	0	0	0	0	0	0	0	0	0	0	0	0	0	0	0	0	0	0	0	0	0	0	0	0	0	0	0	0	0	0	0	0
AMY2B	0	0	0	0	0	0	0	0	0	0	0	0	0	0	0	0	0	0	0	0	0	0	0	0	0	0	0	0	0	0	0	0	0	0	0	0	0	0	0	0	0	0	0	0	0	0	0	0	0
AMZ1	0	0	0	0	0	0	0	0	0	0	0	0	0	0	0	0	0	0	0	0	0	0	0	0	0	0	0	2.84	0	0	0	0	0	7.02	0	0	0	0	0	0	0	0	0	0	0	0	0	0	0
AMZ2	47.23	54.67	105.85	70.34	133.5	92.53	37.48	35.59	223.44	83.19	101.94	134.37	49.37	159.58	59.77	41.9	50.45	118.88	81.39	187.18	33.02	24.82	4.38	37.16	39.58	144.76	15.72	21.3	32.3	51.82	115.18	82.62	46.56	59.66	148.85	83.5	147.84	58.71	25.97	30.93	3.47	68.9	17.94	38.82	35.14	0	35.58	28.9	17.55
AMZ2P1	39.97	15.62	35.28	35.17	26.7	46.26	3.75	51.4	62.84	51.99	32.44	16.12	28.21	31.47	16.3	33.52	0	4.85	23.74	17.02	0	74.46	35.05	0	46.57	35.76	34.58	42.6	3.08	0	25.6	24.3	38.8	31.58	139.54	15.66	77.44	117.41	116.88	46.39	52.04	15.07	32.88	21.18	58.56	20.19	101.67	33.35	17.55
ANAPC1	32.7	3.91	17.64	23.45	0	92.53	29.98	55.36	27.93	31.2	18.53	45.69	51.72	60.69	27.17	92.18	20.77	36.39	40.7	5.67	36.16	24.82	96.39	137.49	97.8	28.95	6.29	55.38	35.38	142.51	51.19	9.72	46.56	38.6	18.61	36.53	158.4	124.75	142.85	46.39	0	131.34	104.63	3.53	46.85	16.82	35.58	57.81	8.78
ANAPC10	25.43	74.2	17.64	46.89	213.6	23.13	56.22	43.5	0	62.39	27.8	24.19	47.02	31.47	16.3	83.8	56.39	33.97	50.87	51.05	22.01	198.56	135.82	3.72	39.58	47.68	53.44	72.42	46.14	110.12	12.8	131.23	31.04	84.22	232.57	93.93	80.96	44.03	38.96	92.78	76.33	99.04	59.79	81.18	64.42	13.46	106.75	202.32	26.33
ANAPC11	563.16	691.24	529.24	351.71	587.41	185.06	273.59	431.01	558.59	457.55	574.57	537.47	655.88	546.18	505.34	678.77	498.57	756.98	769.86	986.95	613.17	546.03	722.92	720.89	286.41	776.58	961.97	846.32	430.65	563.56	371.13	928.3	442.33	754.48	827.96	777.56	707.5	293.53	506.46	255.15	659.17	755.72	310.89	783.54	468.47	518.09	594.74	1293.98	403.75
ANAPC13	130.8	121.07	264.62	93.79	173.55	161.92	146.17	150.26	125.68	98.79	176.08	177.37	96.38	92.15	179.31	217.88	225.55	206.23	108.53	90.75	128.92	173.74	100.77	208.09	100.13	330.39	150.9	144.84	92.28	200.81	332.74	97.2	263.85	49.13	200.01	73.06	197.12	58.71	116.88	77.32	138.77	142.1	185.34	88.24	105.41	74.01	30.5	17.79	219.43
ANAPC15	10.9	3.91	0	0	0	0	33.73	0	0	0	0	2.69	47.02	4.5	16.3	16.76	0	14.56	27.13	0	3.14	0	13.14	3.72	39.58	6.81	3.14	1.42	12.3	6.48	0	4.86	15.52	3.51	9.3	10.44	0	36.69	0	30.93	3.47	0	2.99	3.53	0	16.82	5.08	6.67	0
ANAPC16	167.13	101.54	141.13	35.17	186.9	23.13	168.65	114.67	153.61	140.38	129.74	206.93	141.05	188.8	124.98	150.84	94.97	41.25	179.75	56.72	116.34	74.46	100.77	111.48	76.84	154.98	169.76	134.9	129.2	278.54	273.01	111.79	124.16	91.24	148.85	114.81	186.56	102.73	168.82	46.39	176.94	129.18	310.89	243.53	29.28	148.03	76.25	95.6	236.98
ANAPC1P1	0	0	0	0	0	0	0	0	0	0	0	0	0	0	0	0	0	0	0	0	0	0	0	0	0	0	0	0	0	0	0	0	0	0	0	0	0	0	0	0	0	0	0	0	0	0	0	0	0
ANAPC2	0	0	0	0	0	0	0	3.95	0	5.2	4.63	2.69	0	4.5	5.43	0	0	2.43	0	2.84	1.57	0	8.76	0	2.33	0	0	0	4.61	0	0	0	0	0	0	0	0	7.34	0	0	0	0	2.99	0	0	0	5.08	8.89	0
ANAPC4	192.57	132.78	194.05	46.89	120.15	69.4	93.7	71.18	55.86	83.19	120.47	263.36	84.63	191.05	76.07	293.29	189.93	172.26	166.18	42.54	100.62	124.1	113.91	111.48	165.32	115.81	235.78	79.52	38.45	84.21	68.25	165.25	69.84	14.04	97.68	213.96	429.43	161.44	155.83	270.62	79.79	213.15	104.63	363.53	81.98	57.19	86.42	342.39	35.11
ANAPC5	61.77	85.92	105.85	93.79	53.4	69.4	63.71	102.81	48.88	93.59	9.27	43	112.84	49.45	21.74	33.52	41.55	58.23	61.05	82.25	34.59	49.64	61.34	48.31	81.5	61.31	72.3	71	124.58	45.34	38.39	92.34	116.4	77.2	23.26	46.97	10.56	176.12	77.92	23.2	170	30.14	29.89	38.82	122.97	124.48	177.92	64.48	35.11
ANAPC7	94.47	109.35	123.49	82.07	80.1	92.53	33.73	79.08	69.82	15.6	4.63	16.12	103.44	85.41	76.07	117.32	127.61	118.88	67.83	76.57	42.45	0	122.68	338.15	97.8	34.06	22.01	154.78	141.5	12.96	63.99	170.11	7.76	28.07	116.29	198.3	91.52	102.73	38.96	115.98	65.92	146.41	98.65	109.41	93.69	74.01	132.17	53.36	96.55
ANG	0	0	0	0	13.35	0	0	0	0	0	0	0	0	0	0	0	0	0	0	0	1.57	0	30.67	0	0	0	0	0	0	0	0	0	0	0	0	0	0	0	0	0	0	0	0	0	0	0	0	0	0
ANGEL1	3.63	11.72	0	58.62	40.05	0	0	43.5	48.88	15.6	55.6	26.87	23.51	6.74	21.74	33.52	35.61	21.84	6.78	2.84	77.04	0	70.1	66.89	34.93	23.84	0	15.62	13.84	32.39	72.52	0	0	0	32.56	20.87	49.28	7.34	64.93	0	6.94	8.61	8.97	38.82	5.86	3.36	10.17	8.89	8.78
ANGEL2	39.97	3.91	17.64	11.72	26.7	46.26	41.23	19.77	0	0	0	75.25	9.4	22.48	0	0	20.77	26.69	3.39	36.87	11.01	24.82	65.72	0	2.33	1.7	56.59	25.56	30.76	0	0	29.16	0	84.22	0	10.44	42.24	88.06	38.96	7.73	27.75	6.46	107.62	56.47	64.42	90.83	20.33	0	70.22
ANGPT1	0	66.39	0	23.45	0	0	0	0	0	0	32.44	2.69	4.7	8.99	0	0	0	9.7	0	0	0	0	4.38	0	0	42.58	3.14	0	0	12.96	68.25	0	0	35.09	0	31.31	31.68	7.34	0	0	3.47	2.15	0	0	11.71	30.28	0	0	0
ANGPT2	0	0	0	0	0	0	0	0	0	0	0	0	0	0	0	0	0	0	0	5.67	0	0	0	0	2.33	0	0	17.04	0	0	0	0	0	0	0	0	0	0	0	0	0	2.15	0	0	0	0	15.25	0	0
ANGPT4	0	0	0	0	0	0	0	0	0	0	0	0	0	0	0	0	0	0	0	0	0	0	0	0	0	0	0	1.42	0	0	0	0	0	0	0	0	0	0	0	0	0	0	0	0	0	0	0	0	0
ANGPTL1	0	0	0	0	0	0	0	0	0	0	0	0	0	0	0	0	0	0	0	0	0	0	0	0	0	0	0	0	0	0	0	0	0	0	0	0	0	0	0	0	0	0	8.97	0	0	0	0	0	0
ANGPTL2	0	0	0	0	0	0	0	0	0	0	0	0	0	0	0	0	0	0	0	0	0	0	0	0	0	0	0	0	0	0	0	0	0	0	0	0	0	0	0	0	0	0	0	0	0	0	0	2.22	0
ANGPTL3	0	0	0	0	0	0	0	0	0	0	0	0	0	0	0	0	0	0	0	0	0	0	0	0	0	0	0	0	0	0	0	0	0	0	0	0	0	0	0	0	0	0	0	0	0	0	0	0	0
ANGPTL4	65.4	0	35.28	0	120.15	46.26	48.72	0	20.95	5.2	55.6	8.06	4.7	15.73	103.24	25.14	62.32	0	16.96	144.64	0	24.82	13.14	3.72	23.29	3.41	3.14	9.94	70.75	0	102.38	48.6	15.52	10.53	4.65	5.22	17.6	0	12.99	0	72.86	2.15	83.7	77.65	5.86	6.73	5.08	0	8.78
ANGPTL5	0	0	0	0	0	0	0	0	0	0	0	0	0	0	0	0	0	0	0	0	0	0	0	0	0	0	0	0	0	0	0	0	0	0	0	0	0	0	0	0	0	0	0	0	0	0	0	0	0
ANGPTL6	0	0	0	0	0	0	0	0	0	0	0	0	0	0	0	0	0	0	0	0	0	0	0	0	0	0	0	0	0	0	0	0	0	0	0	0	0	0	0	0	0	0	0	0	0	0	0	0	0
ANGPTL7	0	0	0	0	0	0	0	0	0	0	0	0	0	0	0	0	0	0	0	0	0	0	0	18.58	0	0	0	0	0	0	0	0	0	0	0	0	0	0	0	0	0	0	0	0	0	0	0	0	0
ANHX	0	0	17.64	11.72	0	0	0	0	62.84	0	0	0	0	17.98	0	0	83.1	2.43	3.39	11.34	0	0	0	33.44	0	11.92	0	8.52	1.54	0	8.53	14.58	0	3.51	4.65	10.44	21.12	0	12.99	0	0	2.15	29.89	0	0	13.46	5.08	0	0
ANK1	0	0	0	0	0	0	0	0	0	0	4.63	0	0	0	0	0	0	0	0	0	0	0	0	0	0	0	0	0	1.54	0	0	0	0	0	0	0	0	0	0	0	0	0	0	0	0	6.73	0	0	0
ANK2	14.53	3.91	0	0	26.7	23.13	0	23.73	6.98	0	0	0	0	2.25	0	0	0	0	0	0	3.14	0	0	0	0	25.55	0	0	0	0	0	0	0	0	0	0	0	0	0	0	0	0	0	38.82	0	30.28	0	0	0
ANK3	0	0	0	11.72	26.7	0	0	0	0	0	4.63	16.12	0	2.25	38.04	0	11.87	2.43	0	0	0	0	4.38	18.58	25.61	1.7	3.14	0	0	0	0	0	15.52	3.51	0	10.44	0	0	0	7.73	0	2.15	0	0	5.86	0	5.08	0	26.33
ANKAR	0	0	0	0	0	0	0	0	0	0	0	0	0	0	16.3	0	0	0	0	2.84	0	0	0	0	0	0	0	0	15.38	0	0	0	0	0	0	0	0	0	0	0	0	0	0	0	0	20.19	25.42	0	0
ANKDD1A	0	0	0	0	0	0	0	0	0	0	0	0	2.35	0	0	0	0	0	0	0	0	0	0	0	0	0	0	0	0	0	0	0	0	0	0	0	0	0	0	0	0	0	0	0	0	0	0	0	0
ANKDD1B	0	0	0	0	13.35	0	3.75	35.59	0	0	41.7	8.06	0	0	103.24	0	0	0	10.17	2.84	0	0	0	0	0	0	0	0	9.23	0	4.27	43.74	0	0	0	0	0	22.01	12.99	15.46	0	2.15	2.99	28.24	11.71	0	0	0	0
ANKEF1	0	0	0	0	0	0	0	0	0	15.6	0	13.44	2.35	4.5	65.21	0	17.81	2.43	0	0	0	24.82	17.53	0	0	17.03	0	12.78	0	0	21.33	0	0	7.02	0	15.66	24.64	0	25.97	7.73	0	25.84	2.99	0	5.86	0	0	8.89	0
ANKFN1	0	0	0	0	0	0	0	0	0	0	0	0	0	0	0	0	0	0	0	0	0	0	0	0	0	0	0	0	0	0	0	0	0	0	0	0	0	0	0	0	0	0	0	0	0	0	0	0	0
ANKFY1	10.9	0	35.28	0	0	46.26	52.47	55.36	20.95	10.4	18.53	0	4.7	40.46	27.17	50.28	23.74	7.28	6.78	17.02	17.29	0	56.96	3.72	2.33	3.41	56.59	17.04	21.53	0	12.8	19.44	38.8	35.09	32.56	0	0	110.07	0	54.12	3.47	15.07	8.97	14.12	5.86	0	10.17	24.46	0
ANKH	3.63	15.62	0	0	13.35	0	3.75	3.95	0	0	0	0	4.7	2.25	21.74	0	0	4.85	13.57	5.67	9.43	0	4.38	18.58	2.33	0	12.57	25.56	4.61	0	51.19	0	0	3.51	4.65	0	0	22.01	12.99	0	0	47.37	2.99	0	11.71	3.36	0	4.45	8.78
ANKHD1	36.33	7.81	52.92	23.45	13.35	23.13	11.24	23.73	0	31.2	55.6	40.31	7.05	29.22	16.3	25.14	47.48	2.43	16.96	39.7	29.87	49.64	13.14	63.17	0	20.44	28.29	18.46	9.23	19.43	25.6	0	0	35.09	0	10.44	17.6	29.35	0	7.73	41.63	25.84	35.87	3.53	46.85	23.55	45.75	11.12	0
ANKHD1-EIF4EBP3	0	0	0	0	0	0	0	0	0	0	0	0	0	0	0	0	0	0	0	0	0	0	0	0	0	0	0	0	0	0	0	0	0	0	0	0	0	0	0	0	0	0	0	0	0	0	0	0	0
ANKIB1	0	11.72	70.57	35.17	53.4	0	11.24	35.59	6.98	0	46.34	0	7.05	8.99	5.43	8.38	5.94	0	10.17	2.84	26.73	0	43.81	78.03	9.31	0	0	0	15.38	6.48	29.86	14.58	0	38.6	0	10.44	3.52	22.01	0	0	45.1	19.38	35.87	0	0	30.28	5.08	0	0
ANKK1	0	0	0	0	0	0	0	0	0	0	0	0	0	0	0	0	0	0	0	0	0	0	0	0	0	0	0	0	0	0	0	0	0	0	0	0	0	0	0	0	0	0	0	0	0	0	0	0	0
ANKLE1	0	0	0	0	0	0	0	0	0	0	18.53	0	0	0	0	0	0	0	0	0	0	0	0	0	0	0	0	0	0	0	0	0	0	3.51	0	10.44	0	0	0	0	0	0	0	0	0	0	0	0	0
ANKLE2	29.07	0	0	117.24	40.05	69.4	44.97	51.4	6.98	46.79	97.31	24.19	30.56	24.72	65.21	41.9	97.93	41.25	16.96	25.52	67.61	74.46	17.53	85.47	46.57	22.14	6.29	15.62	124.58	12.96	12.8	19.44	69.84	42.11	46.51	62.62	7.04	51.37	0	23.2	55.51	68.9	53.81	35.29	99.55	43.74	25.42	33.35	61.44
ANKMY1	0	0	0	0	0	0	0	0	0	0	0	0	0	0	0	0	0	0	0	0	0	0	0	0	0	0	0	0	0	0	0	0	0	0	0	0	0	0	0	0	0	0	0	0	0	0	0	0	0
ANKMY2	0	3.91	0	23.45	0	23.13	41.23	39.54	6.98	0	23.17	2.69	2.35	0	0	0	0	9.7	3.39	0	0	0	17.53	0	0	0	0	8.52	15.38	0	0	0	0	0	0	0	17.6	0	0	0	0	0	0	0	0	0	5.08	68.92	0
ANKRA2	25.43	23.43	35.28	23.45	26.7	0	18.74	15.82	48.88	0	4.63	32.25	25.86	40.46	5.43	67.04	0	92.2	6.78	48.21	0	24.82	8.76	55.74	81.5	28.95	3.14	24.14	36.91	0	38.39	34.02	0	73.69	41.86	31.31	42.24	14.68	25.97	23.2	38.16	6.46	38.86	3.53	11.71	50.46	15.25	44.47	8.78
ANKRD1	105.37	136.69	299.9	140.68	53.4	231.32	509.71	94.9	125.68	83.19	83.41	69.87	63.47	92.15	103.24	134.08	50.45	99.47	67.83	53.88	44.02	49.64	43.81	130.06	53.56	39.17	78.59	45.44	92.28	103.64	89.58	111.79	93.12	112.3	55.82	125.24	66.88	58.71	129.86	77.32	41.63	49.52	50.82	56.47	128.83	53.83	111.83	37.8	61.44
ANKRD10	21.8	58.58	17.64	23.45	40.05	0	71.21	47.45	69.82	62.39	0	13.44	42.31	17.98	70.64	25.14	44.52	14.56	0	96.43	50.31	0	8.76	126.34	25.61	34.06	3.14	66.74	39.99	19.43	12.8	63.18	15.52	10.53	0	10.44	21.12	88.06	38.96	7.73	17.35	92.58	77.72	38.82	29.28	16.82	55.92	2.22	78.99
ANKRD11	32.7	222.6	17.64	70.34	146.85	46.26	101.19	150.26	202.49	46.79	55.6	94.06	25.86	74.17	97.81	117.32	8.9	169.83	40.7	19.85	124.21	74.46	92.01	37.16	190.94	13.62	84.88	66.74	35.38	97.16	42.66	77.76	155.2	147.39	37.21	41.75	42.24	190.79	38.96	46.39	79.79	129.18	107.62	3.53	134.69	235.5	244	13.34	149.21
ANKRD12	83.57	117.16	158.77	175.86	200.25	277.59	221.12	173.98	279.29	83.19	180.71	169.3	30.56	98.9	429.27	33.52	189.93	198.95	176.36	212.7	12.58	99.28	210.3	379.02	174.64	172.01	103.74	238.56	110.74	194.33	127.98	257.59	240.57	301.79	265.13	161.77	80.96	315.54	181.81	185.57	180.41	152.87	182.35	208.24	99.55	137.93	188.08	95.6	43.89
ANKRD13A	0	15.62	35.28	0	0	23.13	18.74	19.77	0	10.4	0	0	16.46	24.72	0	0	0	55.8	3.39	31.2	1.57	0	0	0	0	0	22.01	2.84	9.23	25.91	63.99	0	0	0	41.86	0	42.24	14.68	12.99	0	24.29	10.77	2.99	14.12	17.57	0	96.58	28.9	8.78
ANKRD13B	0	0	0	0	0	23.13	0	0	0	0	0	0	0	0	0	0	0	0	0	0	0	0	0	52.02	0	0	0	0	0	0	0	0	0	0	0	0	0	0	12.99	0	17.35	0	0	0	0	0	0	0	0
ANKRD13C	47.23	19.53	52.92	23.45	0	46.26	11.24	15.82	13.96	0	4.63	0	21.16	8.99	0	25.14	23.74	33.97	13.57	8.51	37.73	0	21.91	14.86	39.58	11.92	62.87	2.84	30.76	45.34	21.33	9.72	0	0	27.91	10.44	35.2	7.34	0	23.2	3.47	17.22	8.97	60	0	0	122	0	35.11
ANKRD13D	32.7	0	17.64	11.72	13.35	23.13	18.74	0	6.98	0	0	2.69	0	0	0	8.38	0	2.43	0	2.84	1.57	0	0	0	2.33	32.36	3.14	0	3.08	0	4.27	0	0	0	9.3	5.22	0	14.68	25.97	0	0	0	17.94	0	0	47.1	0	6.67	26.33
ANKRD16	0	0	0	0	0	0	0	3.95	0	0	0	0	2.35	4.5	0	0	0	7.28	20.35	5.67	15.72	0	0	44.59	0	1.7	0	1.42	0	0	29.86	4.86	0	0	0	0	0	7.34	0	0	6.94	0	0	3.53	5.86	0	0	2.22	0
ANKRD17	47.23	23.43	0	93.79	53.4	23.13	134.92	7.91	0	31.2	115.84	86	18.81	31.47	38.04	75.42	47.48	82.49	44.09	28.36	25.16	0	30.67	178.36	156.01	0	15.72	32.66	70.75	51.82	25.6	9.72	46.56	24.56	102.33	10.44	17.6	102.73	64.93	7.73	72.86	73.2	17.94	38.82	46.85	23.55	25.42	71.15	87.77
ANKRD18A	0	0	0	0	0	0	0	0	0	0	0	0	0	2.25	0	0	0	0	0	0	0	0	0	0	0	0	0	0	0	0	0	0	0	0	0	0	0	0	0	0	0	0	0	0	0	0	0	0	0
ANKRD18B	21.8	3.91	0	0	0	0	7.5	0	0	0	0	21.5	0	0	0	0	17.81	7.28	6.78	0	0	0	0	0	0	0	0	0	0	0	0	0	0	0	0	0	0	14.68	0	0	0	0	0	0	5.86	0	0	0	0
ANKRD18DP	0	0	0	0	0	0	0	0	0	0	0	0	0	0	0	0	0	0	0	0	0	0	0	0	0	0	0	0	0	0	0	0	0	0	0	0	0	0	0	0	0	0	0	0	0	0	0	0	0
ANKRD19P	0	0	0	0	0	0	0	0	48.88	0	0	0	0	0	0	0	0	0	0	0	0	0	13.14	0	2.33	0	0	12.78	1.54	0	0	4.86	38.8	0	0	5.22	0	14.68	0	0	0	2.15	0	0	0	10.09	0	0	0
ANKRD2	32.7	62.49	17.64	46.89	80.1	0	41.23	3.95	83.79	0	32.44	61.81	136.35	29.22	5.43	0	44.52	38.82	23.74	102.1	26.73	24.82	17.53	40.88	30.27	22.14	9.43	72.42	3.08	45.34	145.04	87.48	77.6	122.82	93.03	5.22	49.28	44.03	25.97	0	6.94	2.15	5.98	31.76	40.99	0	35.58	28.9	8.78
ANKRD20A1	0	0	0	0	0	0	0	0	0	0	0	0	0	0	0	0	0	0	0	0	0	0	0	0	0	0	0	0	0	0	0	0	0	0	0	0	0	0	0	0	0	0	0	0	0	0	0	0	0
ANKRD20A11P	0	0	0	0	0	0	0	0	0	0	0	0	0	0	0	0	0	0	0	0	0	0	8.76	0	0	0	0	0	0	0	0	0	0	0	0	0	0	0	0	0	0	0	0	0	0	6.73	0	0	0
ANKRD20A12P	18.17	0	0	0	0	23.13	0	0	20.95	5.2	4.63	21.5	0	38.21	0	41.9	2.97	2.43	20.35	0	0	0	8.76	40.88	46.57	10.22	3.14	55.38	23.07	0	145.04	38.88	69.84	0	0	5.22	0	44.03	25.97	61.86	3.47	2.15	8.97	0	17.57	0	15.25	0	0
ANKRD20A19P	0	0	0	0	0	0	0	0	0	0	0	0	0	0	0	0	0	0	0	0	0	0	0	0	0	0	0	0	0	0	0	0	0	0	4.65	0	0	0	0	0	0	0	0	0	0	0	0	0	0
ANKRD20A2	0	0	0	0	0	0	0	0	0	0	0	0	0	0	0	0	0	0	0	0	0	0	0	0	0	0	0	0	0	0	0	0	0	0	0	0	0	0	0	0	0	0	0	0	0	0	0	0	0
ANKRD20A3	0	0	0	0	0	0	0	0	0	0	0	0	0	0	0	0	0	0	0	0	0	0	0	0	0	0	0	0	0	0	0	0	0	0	0	0	0	0	0	0	0	0	0	0	0	0	0	0	0
ANKRD20A4	0	0	0	0	0	0	0	0	0	0	0	0	0	0	0	0	0	0	0	0	0	0	0	0	2.33	0	0	0	0	0	0	0	0	0	0	0	0	0	0	0	0	0	0	0	0	0	0	0	0
ANKRD20A5P	58.13	0	17.64	0	13.35	0	0	0	0	0	0	5.37	4.7	0	0	33.52	0	0	16.96	0	0	0	0	0	0	0	3.14	4.26	10.77	0	12.8	0	0	0	0	0	0	0	0	0	10.41	0	0	0	0	0	35.58	0	17.55
ANKRD20A8P	0	0	0	0	0	0	0	0	0	0	0	0	0	0	0	0	0	0	0	0	0	0	0	0	0	0	0	1.42	0	0	0	0	0	0	0	0	0	0	0	0	0	0	0	0	0	0	0	0	0
ANKRD20A9P	21.8	19.53	17.64	11.72	53.4	23.13	0	23.73	0	41.6	13.9	34.94	14.1	8.99	10.87	8.38	0	4.85	3.39	0	1.57	24.82	8.76	26.01	4.66	1.7	6.29	4.26	15.38	12.96	8.53	9.72	7.76	24.56	18.61	15.66	24.64	7.34	0	0	6.94	4.31	23.91	0	0	10.09	40.67	4.45	8.78
ANKRD22	0	0	0	0	0	0	0	0	0	0	0	0	0	2.25	0	0	0	0	16.96	0	0	0	0	0	0	0	0	0	0	0	0	0	0	0	0	0	0	0	0	0	0	0	0	0	0	0	0	0	0
ANKRD23	0	0	0	0	0	0	0	0	0	20.8	0	0	0	0	0	0	0	0	0	0	0	0	0	0	0	0	0	0	0	0	0	0	7.76	0	0	0	0	0	0	0	0	0	0	14.12	17.57	0	0	15.56	0
ANKRD24	0	0	0	0	0	0	0	0	0	0	0	0	0	0	0	0	0	0	0	0	0	0	0	0	0	0	0	0	0	0	0	0	0	0	0	0	0	0	0	0	0	0	0	0	0	0	0	0	0
ANKRD26	79.93	117.16	141.13	23.45	80.1	0	48.72	7.91	139.65	26	4.63	180.05	56.42	78.67	92.37	67.04	2.97	70.36	47.48	56.72	132.07	74.46	61.34	59.45	109.44	40.87	37.72	193.12	29.22	71.25	25.6	58.32	15.52	80.71	74.42	73.06	10.56	14.68	142.85	108.25	62.45	51.67	203.28	56.47	105.41	87.47	183	62.25	122.88
ANKRD26P1	3.63	0	0	0	0	23.13	101.19	7.91	6.98	0	0	48.37	2.35	2.25	0	0	0	19.41	3.39	150.31	78.61	0	26.29	63.17	53.56	1.7	0	1.42	0	0	21.33	4.86	0	7.02	60.47	52.19	7.04	0	12.99	69.59	17.35	17.22	2.99	3.53	40.99	0	81.33	2.22	0
ANKRD26P3	0	0	0	0	0	0	0	0	0	0	0	0	0	0	0	0	0	0	0	0	0	0	0	0	0	0	0	0	0	0	0	0	0	0	0	0	0	0	0	0	0	0	0	0	0	0	0	0	0
ANKRD27	0	0	52.92	0	0	0	7.5	3.95	13.96	0	0	16.12	0	4.5	5.43	0	5.94	0	0	11.34	0	0	0	3.72	0	0	0	0	0	0	4.27	0	0	35.09	9.3	0	66.88	14.68	25.97	30.93	10.41	4.31	0	10.59	0	0	30.5	4.45	0
ANKRD28	0	0	0	0	0	0	14.99	7.91	0	0	4.63	2.69	9.4	51.7	21.74	8.38	26.71	38.82	0	59.56	4.72	0	0	55.74	0	3.41	12.57	19.88	0	6.48	59.72	14.58	0	3.51	9.3	0	31.68	36.69	0	7.73	0	6.46	0	10.59	0	57.19	5.08	31.13	8.78
ANKRD29	0	0	0	0	13.35	0	37.48	0	0	0	0	0	0	0	0	0	2.97	0	0	0	0	0	0	0	0	0	0	1.42	0	0	0	0	0	0	0	0	0	0	0	0	0	0	0	0	0	0	0	0	0
ANKRD30A	0	0	0	0	0	0	0	0	0	0	0	0	0	0	0	0	0	0	0	0	0	0	0	0	0	0	0	0	0	0	0	0	0	0	0	0	0	0	0	0	0	0	0	0	0	0	0	0	0
ANKRD30B	0	0	0	0	0	0	0	0	0	0	0	0	0	0	0	0	0	0	0	0	0	0	0	0	0	0	0	0	24.61	0	0	0	0	0	0	0	0	0	0	0	0	0	0	0	0	0	0	0	0
ANKRD30BL	0	0	0	0	0	0	0	0	0	0	0	0	0	0	0	0	0	0	0	0	0	0	0	0	0	0	0	0	0	0	0	0	0	0	0	15.66	0	0	0	0	0	0	0	0	0	0	0	0	0
ANKRD30BP2	0	0	0	0	0	0	0	0	0	0	0	0	4.7	0	0	0	0	0	3.39	0	0	0	0	0	0	0	0	0	0	0	0	0	0	0	0	0	0	0	0	0	0	0	0	0	0	0	0	0	0
ANKRD30BP3	0	0	0	0	0	0	0	0	0	0	0	0	0	0	0	0	0	0	0	0	0	0	0	0	0	0	0	0	0	0	0	0	0	0	0	0	0	0	0	0	0	0	0	0	0	0	0	0	0
ANKRD31	0	0	0	0	0	0	0	0	0	46.79	0	0	11.75	11.24	54.34	0	2.97	0	0	0	0	0	17.53	0	0	0	0	0	0	0	0	43.74	0	38.6	0	0	0	0	0	30.93	0	0	0	0	0	0	0	0	26.33
ANKRD32	0	0	0	0	0	0	0	0	0	0	0	0	0	0	0	0	0	0	0	0	0	0	0	0	0	0	0	0	0	0	0	0	0	0	0	0	0	0	0	0	0	0	0	0	0	0	0	0	0
ANKRD33	0	0	0	0	0	0	0	0	0	0	0	0	0	0	0	0	0	0	0	0	0	0	0	0	0	0	0	0	0	0	0	0	7.76	0	0	0	0	0	0	0	0	0	0	0	0	0	0	0	0
ANKRD33B	0	0	0	0	53.4	0	0	0	0	0	0	0	0	2.25	0	0	0	0	0	0	0	0	4.38	0	0	0	0	0	0	0	0	0	0	0	0	0	0	29.35	0	0	0	0	0	0	0	0	0	0	17.55
ANKRD34A	0	0	0	0	0	0	0	0	0	0	0	0	0	0	0	0	0	0	0	0	0	0	0	0	0	0	0	0	0	0	0	0	0	0	0	0	0	0	0	0	0	0	0	0	0	0	0	0	0
ANKRD34B	0	0	0	0	13.35	0	0	0	0	0	0	0	0	0	0	0	2.97	0	0	0	1.57	0	0	0	0	0	0	0	0	0	0	0	0	7.02	0	0	0	0	0	0	0	0	0	0	0	0	0	35.57	0
ANKRD34C	0	0	0	0	0	0	0	0	0	0	0	0	0	0	0	0	0	0	0	0	0	0	0	0	0	0	0	0	0	0	0	0	0	0	0	0	0	0	0	0	0	0	0	0	0	0	0	0	0
ANKRD34C-AS1	0	0	0	0	0	0	0	0	0	0	0	0	0	0	0	0	0	0	0	0	0	0	0	0	0	0	0	0	0	0	0	0	0	0	0	0	0	0	0	0	0	0	0	0	0	0	0	0	0
ANKRD35	0	0	17.64	0	0	0	0	3.95	0	31.2	0	0	0	0	0	0	2.97	0	0	0	0	0	4.38	0	0	1.7	0	1.42	0	0	34.13	0	0	0	0	0	24.64	36.69	0	0	0	8.61	0	35.29	0	0	0	0	0
ANKRD36	39.97	66.39	0	0	40.05	0	67.46	102.81	0	15.6	9.27	0	44.67	0	86.94	8.38	38.58	2.43	20.35	76.57	14.15	0	17.53	40.88	6.99	1.7	28.29	5.68	19.99	0	4.27	24.3	54.32	52.64	37.21	10.44	45.76	66.04	38.96	108.25	72.86	43.06	89.68	14.12	5.86	33.64	10.17	91.16	17.55
ANKRD36B	61.77	31.24	17.64	11.72	0	23.13	33.73	7.91	48.88	5.2	27.8	29.56	28.21	17.98	70.64	0	59.35	7.28	54.26	2.84	22.01	49.64	65.72	211.81	27.94	81.75	25.15	8.52	15.38	32.39	0	77.76	46.56	21.06	0	20.87	109.12	7.34	38.96	54.12	3.47	53.83	71.74	31.76	0	43.74	15.25	20.01	52.66
ANKRD36BP1	0	0	0	0	0	0	3.75	0	0	0	0	0	0	0	0	0	0	0	6.78	31.2	0	0	0	0	0	0	0	0	0	0	0	0	0	0	0	10.44	0	0	0	0	0	0	17.94	0	0	0	0	0	17.55
ANKRD36BP2	0	0	0	0	0	0	0	0	0	0	0	0	0	0	0	0	0	0	0	0	0	0	0	0	0	0	0	0	0	0	12.8	0	0	0	0	0	0	0	0	0	0	0	0	0	0	0	0	0	0
ANKRD37	0	0	0	0	0	0	0	0	0	0	0	0	0	0	0	0	0	0	0	0	1.57	0	4.38	0	0	13.62	3.14	0	1.54	0	0	0	0	0	0	0	0	0	0	0	0	2.15	0	0	0	0	0	13.34	0
ANKRD39	0	62.49	35.28	0	26.7	0	56.22	7.91	0	5.2	27.8	0	2.35	2.25	0	0	97.93	7.28	23.74	31.2	1.57	0	13.14	0	60.54	13.62	56.59	65.32	18.46	0	0	29.16	147.44	45.62	23.26	156.56	0	80.72	0	30.93	48.57	2.15	2.99	60	29.28	3.36	0	77.82	17.55
ANKRD40	7.27	70.3	52.92	11.72	66.75	46.26	11.24	27.68	34.91	5.2	4.63	26.87	35.26	22.48	38.04	16.76	11.87	121.31	3.39	5.67	6.29	124.1	56.96	11.15	37.26	3.41	34.58	2.84	43.07	12.96	4.27	34.02	38.8	31.58	32.56	26.09	52.8	44.03	0	61.86	100.61	25.84	29.89	17.65	76.13	47.1	25.42	57.81	8.78
ANKRD42	7.27	0	17.64	0	0	0	3.75	23.73	0	0	18.53	26.87	2.35	6.74	0	0	14.84	9.7	0	0	1.57	0	4.38	0	9.31	0	53.44	0	0	12.96	0	0	0	3.51	0	36.53	0	22.01	0	0	0	0	0	0	0	0	0	0	17.55
ANKRD44	0	0	0	0	0	0	0	0	0	0	0	0	0	0	0	0	0	0	0	0	0	0	0	0	0	0	0	0	0	0	0	4.86	0	0	0	0	0	0	0	0	0	0	0	0	0	0	0	0	0
ANKRD44-IT1	0	0	0	0	0	0	0	0	0	0	0	0	0	0	0	0	0	0	0	0	0	0	0	0	0	0	0	0	0	0	0	0	0	0	0	0	0	0	0	0	0	0	0	0	0	0	0	0	0
ANKRD45	3.63	0	0	0	0	23.13	0	0	0	0	23.17	0	0	4.5	0	0	0	2.43	0	0	0	0	0	0	0	1.7	0	0	0	0	4.27	0	7.76	0	0	0	0	0	0	7.73	0	0	0	0	0	0	10.17	0	0
ANKRD46	0	3.91	52.92	0	0	0	7.5	0	6.98	0	27.8	2.69	0	0	0	8.38	0	9.7	0	36.87	4.72	0	0	0	20.96	18.73	15.72	1.42	3.08	19.43	8.53	0	0	7.02	9.3	57.4	3.52	29.35	64.93	0	13.88	6.46	0	0	0	0	0	0	0
ANKRD49	32.7	7.81	0	0	160.2	0	11.24	27.68	0	20.8	23.17	0	16.46	26.97	0	50.28	8.9	60.66	40.7	22.69	4.72	0	13.14	89.18	60.54	47.68	37.72	2.84	33.84	25.91	55.46	24.3	93.12	17.55	55.82	46.97	0	44.03	0	23.2	31.22	2.15	38.86	0	17.57	70.65	55.92	0	43.89
ANKRD50	7.27	3.91	0	11.72	0	0	63.71	3.95	13.96	5.2	0	0	0	0	0	50.28	0	38.82	0	45.38	0	0	13.14	0	0	0	3.14	15.62	1.54	0	0	0	0	0	4.65	0	0	29.35	12.99	0	24.29	2.15	2.99	0	0	3.36	0	2.22	0
ANKRD52	0	0	0	0	0	46.26	7.5	0	0	5.2	13.9	2.69	2.35	2.25	0	0	29.68	0	3.39	0	1.57	0	4.38	0	2.33	1.7	0	1.42	12.3	0	0	4.86	0	0	0	20.87	17.6	7.34	12.99	7.73	0	0	11.96	0	0	50.46	0	0	0
ANKRD53	0	0	0	0	0	0	0	0	0	0	0	0	0	0	0	0	0	0	0	0	0	0	0	0	0	0	0	0	0	0	0	0	0	0	0	0	0	0	0	0	0	0	0	0	0	0	0	0	0
ANKRD54	0	78.11	0	23.45	40.05	0	7.5	0	13.96	0	0	0	0	22.48	5.43	58.66	0	12.13	47.48	2.84	0	0	8.76	0	4.66	1.7	0	14.2	30.76	58.3	34.13	4.86	31.04	10.53	4.65	20.87	0	0	64.93	23.2	0	0	14.95	3.53	0	6.73	0	2.22	17.55
ANKRD55	3.63	0	0	0	0	0	0	0	13.96	0	0	0	9.4	4.5	0	0	2.97	0	0	0	6.29	0	4.38	0	0	0	6.29	0	23.07	0	0	0	0	0	0	0	0	14.68	0	0	0	0	0	0	0	37.01	0	0	17.55
ANKRD6	3.63	0	0	46.89	0	0	0	0	0	5.2	0	0	0	0	0	8.38	20.77	24.26	10.17	0	4.72	0	0	0	0	0	0	0	7.69	0	0	0	0	49.13	0	5.22	3.52	0	0	0	0	34.45	0	0	0	3.36	0	2.22	0
ANKRD60	0	0	0	0	0	0	0	0	0	0	0	0	0	0	0	0	0	2.43	0	0	0	0	0	0	0	0	3.14	0	0	0	0	0	0	0	4.65	0	0	0	0	0	0	0	0	0	0	0	0	0	0
ANKRD61	0	0	0	0	0	0	0	0	0	0	0	0	0	0	0	0	0	0	0	0	0	0	0	0	0	0	0	1.42	15.38	0	0	0	0	0	0	0	0	0	0	0	0	0	0	0	0	0	0	0	0
ANKRD62	0	0	0	0	0	0	37.48	0	0	0	0	0	28.21	0	0	0	0	0	6.78	0	0	0	0	0	0	0	28.29	19.88	0	0	0	68.04	0	24.56	0	0	0	0	0	0	3.47	10.77	0	0	0	0	20.33	0	0
ANKRD62P1-PARP4P3	3.63	3.91	0	0	0	0	0	7.91	6.98	0	0	0	0	0	0	0	8.9	0	0	2.84	0	0	4.38	70.6	32.6	0	0	31.24	1.54	0	8.53	0	0	0	9.3	0	10.56	0	0	0	0	2.15	2.99	0	11.71	16.82	0	4.45	0
ANKRD63	0	0	0	0	0	0	0	0	0	0	0	0	0	0	0	0	0	0	0	0	0	0	0	0	0	0	0	0	0	0	0	0	0	0	0	0	0	0	0	0	0	0	0	0	0	0	0	0	0
ANKRD65	29.07	31.24	0	0	0	0	0	0	0	0	0	0	0	0	0	41.9	0	2.43	0	0	0	0	0	0	0	0	0	0	0	0	0	0	0	0	0	0	0	0	0	0	0	0	0	0	0	0	0	0	0
ANKRD66	0	0	0	0	0	0	0	0	0	0	0	0	0	0	0	0	0	0	0	0	0	0	0	0	0	0	0	0	0	0	0	0	0	0	0	0	0	0	0	0	0	0	0	0	0	0	0	0	0
ANKRD7	0	0	0	0	0	0	0	0	0	0	0	0	0	0	0	16.76	0	0	0	0	0	0	0	0	0	0	3.14	0	0	0	0	0	0	0	0	0	0	0	0	0	0	0	0	0	0	0	0	2.22	0
ANKRD9	3.63	15.62	0	0	40.05	0	14.99	3.95	6.98	10.4	32.44	2.69	25.86	0	0	0	0	41.25	0	5.67	1.57	0	8.76	37.16	39.58	0	0	0	1.54	0	8.53	9.72	0	0	0	10.44	0	0	12.99	0	76.33	0	0	0	0	20.19	0	0	0
ANKS1A	61.77	0	17.64	23.45	0	0	0	39.54	0	62.39	0	0	7.05	0	0	0	0	0	3.39	0	31.44	24.82	21.91	33.44	4.66	0	84.88	1.42	0	6.48	4.27	29.16	0	0	0	73.06	0	22.01	12.99	0	38.16	32.3	0	0	23.42	0	0	0	17.55
ANKS1B	0	0	0	0	0	0	0	0	0	0	0	0	0	0	0	0	0	0	0	0	0	0	0	0	0	0	0	0	0	0	0	0	0	0	0	0	0	0	0	0	0	0	0	0	0	0	0	0	0
ANKS3	0	0	0	0	26.7	0	44.97	0	27.93	0	0	0	0	0	0	0	5.94	2.43	0	2.84	1.57	0	8.76	0	2.33	0	0	2.84	18.46	0	12.8	0	0	7.02	0	0	0	0	0	7.73	83.26	0	0	0	0	43.74	5.08	0	17.55
ANKS4B	0	0	0	0	0	0	0	0	0	0	0	0	0	0	0	0	0	0	0	0	0	0	0	0	0	0	0	0	0	0	0	0	0	0	0	0	0	0	0	0	0	0	0	0	0	0	0	0	0
ANKS6	3.63	3.91	0	0	0	0	0	3.95	13.96	0	0	2.69	2.35	11.24	5.43	8.38	2.97	4.85	3.39	0	3.14	0	0	0	6.99	0	0	0	4.61	0	0	4.86	7.76	3.51	0	26.09	0	0	0	0	0	0	5.98	0	0	3.36	5.08	0	0
ANKUB1	0	0	0	0	0	0	0	0	0	0	0	0	0	0	0	0	0	0	0	0	0	0	0	0	0	0	0	0	0	0	0	0	0	0	0	0	0	0	0	0	0	0	0	0	0	0	0	0	0
ANKZF1	10.9	3.91	17.64	23.45	0	0	0	31.63	41.89	20.8	0	13.44	2.35	29.22	27.17	25.14	0	46.1	3.39	2.84	29.87	0	21.91	26.01	13.97	64.72	0	0	21.53	0	0	24.3	0	24.56	46.51	57.4	28.16	14.68	12.99	7.73	0	2.15	83.7	28.24	11.71	0	20.33	0	8.78
ANLN	29.07	31.24	17.64	11.72	0	0	48.72	15.82	6.98	5.2	4.63	21.5	30.56	4.5	21.74	8.38	0	41.25	40.7	62.39	3.14	0	26.29	0	0	0	0	18.46	95.36	0	21.33	0	46.56	73.69	0	5.22	17.6	51.37	0	23.2	86.73	4.31	44.84	3.53	17.57	0	5.08	2.22	0
ANO1	0	0	0	0	0	0	0	0	0	0	0	0	0	0	0	0	0	0	0	0	1.57	0	0	0	0	0	0	0	0	0	0	0	0	0	0	0	0	0	0	0	0	0	0	0	0	0	0	0	0
ANO1-AS2	0	0	0	0	0	0	0	0	0	0	0	0	0	0	0	0	0	0	0	0	0	0	0	0	0	0	0	0	0	0	0	0	0	0	0	0	0	0	0	0	0	0	0	0	0	0	0	0	0
ANO10	127.17	113.25	52.92	58.62	66.75	23.13	22.49	0	27.93	10.4	74.14	34.94	7.05	8.99	86.94	117.32	23.74	72.79	37.31	22.69	3.14	0	35.05	18.58	74.51	0	12.57	83.78	24.61	12.96	12.8	19.44	7.76	35.09	4.65	10.44	17.6	29.35	0	0	52.04	47.37	98.65	14.12	40.99	3.36	35.58	0	52.66
ANO2	0	0	0	0	26.7	46.26	0	0	0	0	0	0	4.7	2.25	0	25.14	0	0	0	0	0	0	17.53	0	0	0	0	0	0	0	4.27	0	0	0	0	5.22	0	0	77.92	0	0	0	0	0	0	0	0	0	0
ANO3	0	0	0	0	0	0	0	0	0	0	0	0	0	0	0	0	0	0	0	0	0	0	0	0	0	0	0	0	0	0	0	0	0	0	0	0	0	0	0	0	0	0	0	0	0	0	0	0	0
ANO4	0	0	17.64	0	0	0	0	0	0	0	0	0	0	0	0	0	0	0	0	0	0	0	0	0	0	0	0	0	0	0	0	0	0	24.56	0	0	0	0	0	0	0	0	0	0	0	0	0	0	0
ANO5	0	0	0	0	0	0	0	0	0	0	0	0	0	0	0	0	0	0	0	0	0	0	0	0	0	0	0	0	0	0	0	0	0	0	0	0	0	0	0	0	0	0	0	0	0	0	0	0	0
ANO6	25.43	46.86	0	70.34	13.35	23.13	18.74	23.73	0	0	9.27	13.44	25.86	56.19	5.43	16.76	5.94	38.82	0	31.2	58.17	99.28	35.05	59.45	11.64	32.36	59.73	0	52.29	0	8.53	0	54.32	42.11	13.95	5.22	70.4	29.35	12.99	0	20.82	17.22	35.87	0	23.42	0	30.5	17.79	140.43
ANO7	0	0	0	0	0	0	11.24	0	0	0	0	0	0	0	0	0	0	0	0	0	0	0	0	0	0	0	0	0	0	0	0	0	0	0	0	20.87	0	0	0	0	0	2.15	0	0	0	0	0	4.45	0
ANO8	0	0	0	0	0	0	0	0	0	0	0	0	0	0	0	0	0	0	0	0	0	0	0	0	0	0	0	0	0	0	0	0	0	0	0	0	0	0	0	0	0	0	0	0	0	0	0	0	0
ANO9	0	0	0	0	0	0	0	0	0	0	0	0	0	0	0	0	0	0	0	0	0	0	0	0	0	0	0	0	0	0	0	0	0	0	0	0	0	0	0	0	0	0	0	0	0	0	0	0	0
ANOS1	3.63	15.62	0	0	66.75	0	0	0	13.96	0	4.63	34.94	2.35	0	0	0	0	4.85	0	0	0	0	30.67	22.3	18.63	0	6.29	1.42	26.15	0	0	9.72	0	7.02	0	0	7.04	0	0	0	0	32.3	2.99	0	0	47.1	5.08	2.22	0
ANP32A	3.63	78.11	17.64	0	146.85	46.26	127.43	47.45	83.79	72.79	18.53	0	79.93	56.19	152.15	83.8	20.77	67.93	57.65	73.74	39.31	0	122.68	85.47	20.96	34.06	75.45	39.76	124.58	77.73	12.8	34.02	155.2	154.41	46.51	99.15	17.6	14.68	12.99	30.93	204.69	23.68	155.45	38.82	76.13	20.19	86.42	73.37	87.77
ANP32A-IT1	0	3.91	0	0	0	0	0	0	0	0	0	0	0	0	0	0	0	12.13	0	0	0	0	0	0	0	1.7	0	0	0	0	0	0	0	0	0	0	0	0	12.99	0	0	0	0	0	0	3.36	0	8.89	0
ANP32AP1	0	0	0	0	0	0	0	0	0	0	0	0	0	0	0	0	0	0	0	0	0	0	0	0	0	0	0	0	0	0	0	0	0	0	0	0	0	0	0	0	0	0	0	0	0	0	0	2.22	0
ANP32B	236.17	222.6	405.75	375.16	307.06	185.06	449.74	399.37	160.59	441.95	180.71	196.18	345.57	352.88	456.44	226.26	201.8	339.67	288.27	275.1	210.68	173.74	271.64	100.33	88.48	233.32	119.46	363.52	153.8	421.05	298.61	189.55	240.57	400.05	172.1	407.05	320.31	308.2	129.86	208.76	194.28	150.71	331.82	67.06	363.07	97.56	122	173.42	219.43
ANP32C	0	0	0	0	0	0	0	0	0	0	0	0	0	0	0	0	0	0	0	0	0	0	0	0	0	0	0	0	0	0	0	0	0	0	0	0	0	0	0	0	0	0	0	0	0	0	0	0	0
ANP32D	0	0	0	0	0	0	0	0	0	0	0	0	0	0	0	0	0	0	0	0	0	0	0	0	0	0	0	0	0	0	0	0	0	0	0	0	0	0	0	0	0	0	0	0	0	0	0	0	0
ANP32E	50.87	136.69	35.28	117.24	146.85	23.13	97.44	205.62	69.82	171.58	115.84	155.87	37.61	51.7	201.05	41.9	32.64	7.28	47.48	138.97	155.65	49.64	96.39	159.78	9.31	22.14	94.31	38.34	129.2	103.64	106.65	24.3	256.09	77.2	55.82	73.06	56.32	102.73	64.93	154.64	350.4	73.2	137.51	158.82	93.69	77.38	116.92	75.59	78.99
ANPEP	14.53	0	0	11.72	0	0	3.75	0	0	0	23.17	2.69	2.35	13.49	0	0	8.9	9.7	6.78	0	3.14	0	0	0	0	1.7	0	22.72	3.08	0	0	0	15.52	0	0	0	31.68	0	0	0	3.47	0	0	0	0	3.36	0	0	0
ANTXR1	7.27	3.91	17.64	0	0	23.13	3.75	0	0	0	9.27	0	0	4.5	5.43	0	0	0	3.39	8.51	3.14	0	8.76	0	2.33	0	3.14	1.42	52.29	0	0	0	0	3.51	4.65	5.22	7.04	0	0	0	3.47	2.15	2.99	10.59	0	3.36	15.25	0	0
ANTXR2	3.63	7.81	17.64	0	0	0	52.47	0	0	0	83.41	0	2.35	2.25	5.43	8.38	2.97	31.54	0	5.67	1.57	0	0	0	4.66	1.7	0	0	4.61	0	25.6	0	0	21.06	0	0	0	0	0	7.73	0	0	2.99	0	5.86	6.73	0	0	43.89
ANTXRL	0	0	0	0	0	0	0	0	0	0	0	0	0	0	0	0	0	0	0	0	0	0	0	0	0	0	0	0	0	0	0	0	0	0	0	0	0	0	0	0	0	0	0	0	0	0	0	0	0
ANTXRLP1	0	0	0	0	0	0	0	0	0	0	0	0	0	0	0	0	0	0	0	0	0	0	0	0	0	0	0	0	0	0	0	0	0	0	4.65	0	0	0	0	0	0	0	0	0	0	0	0	0	0
ANXA1	25.43	7.81	17.64	23.45	0	23.13	266.1	19.77	20.95	31.2	9.27	18.81	18.81	44.95	5.43	25.14	8.9	12.13	6.78	11.34	7.86	0	13.14	0	18.63	10.22	9.43	7.1	167.65	12.96	4.27	4.86	23.28	28.07	9.3	26.09	21.12	7.34	51.94	23.2	27.75	12.92	14.95	7.06	5.86	20.19	25.42	8.89	78.99
ANXA10	0	3.91	0	0	0	0	0	0	0	0	0	0	0	0	0	0	0	0	0	0	1.57	0	0	0	0	0	0	0	0	0	0	0	0	0	4.65	0	0	0	0	0	0	0	0	0	0	0	0	0	0
ANXA11	3.63	3.91	0	0	0	0	0	0	6.98	5.2	0	16.12	18.81	17.98	27.17	108.94	0	0	3.39	0	0	49.64	0	7.43	0	1.7	12.57	0	52.29	0	8.53	9.72	0	17.55	0	0	3.52	0	0	0	31.22	2.15	0	3.53	0	3.36	5.08	20.01	61.44
ANXA13	0	0	0	0	0	0	0	0	0	0	0	0	0	0	0	0	0	0	0	0	0	0	0	0	0	0	0	0	0	0	0	0	0	0	0	0	0	0	0	0	0	0	0	0	0	0	0	0	0
ANXA2	301.56	249.94	211.7	339.99	307.06	370.11	1218.05	138.4	76.81	363.96	148.28	91.37	166.91	236	472.74	318.43	160.26	77.64	50.87	76.57	210.68	347.47	74.48	55.74	79.17	44.28	169.76	123.54	2001	116.6	204.76	136.09	93.12	133.35	125.59	177.43	109.12	139.42	103.89	54.12	301.83	131.34	65.77	88.24	64.42	161.48	101.67	229	280.87
ANXA2P1	0	0	0	0	0	0	0	0	0	0	0	0	0	0	0	0	0	0	3.39	0	0	0	0	0	0	0	0	0	0	0	0	0	0	0	0	0	0	0	0	0	0	0	0	0	0	0	0	0	0
ANXA2P2	3.63	3.91	0	0	0	0	0	0	0	0	0	0	2.35	0	0	0	0	2.43	0	0	0	0	0	3.72	0	0	0	0	1.54	0	0	0	0	0	0	0	0	0	12.99	0	0	0	0	0	5.86	0	0	0	0
ANXA2P3	3.63	0	0	0	0	0	0	0	0	0	0	0	0	0	0	0	0	0	0	0	0	0	0	0	0	0	0	0	3.08	0	0	0	0	0	0	0	0	0	0	0	0	0	0	0	0	0	0	0	0
ANXA2R	65.4	0	0	35.17	66.75	0	0	0	0	0	0	0	0	0	0	0	0	0	0	0	0	0	0	0	0	0	0	0	0	0	0	0	31.04	0	0	0	0	0	0	0	0	0	0	0	0	0	0	0	0
ANXA3	123.53	50.77	35.28	457.23	213.6	115.66	217.37	43.5	55.86	135.18	222.41	99.43	91.68	143.85	309.73	268.15	130.58	167.41	30.52	150.31	237.41	49.64	175.25	193.23	139.71	483.66	229.49	51.12	223.02	168.42	123.71	126.37	178.48	193.01	88.38	67.84	151.36	7.34	64.93	92.78	256.73	180.86	128.54	261.18	286.94	10.09	157.58	140.07	254.54
ANXA4	3.63	39.05	0	0	0	0	0	7.91	0	31.2	9.27	2.69	0	2.25	0	25.14	20.77	0	0	0	1.57	0	4.38	0	2.33	1.7	15.72	0	35.38	0	0	0	0	14.04	0	0	7.04	0	0	15.46	27.75	2.15	0	3.53	5.86	0	5.08	2.22	70.22
ANXA5	196.2	464.73	370.47	293.09	440.56	231.32	333.56	142.35	125.68	275.57	264.12	260.67	380.83	206.79	315.16	259.78	219.61	509.5	152.62	263.75	237.41	248.19	113.91	256.4	48.9	165.19	198.05	383.4	255.32	304.45	383.93	243.01	23.28	350.92	307	240.05	190.08	168.78	272.71	177.83	235.91	157.17	155.45	134.12	240.09	121.11	91.5	229	351.09
ANXA6	7.27	27.34	35.28	140.68	93.45	0	14.99	27.68	104.74	41.6	13.9	45.69	25.86	24.72	70.64	16.76	0	87.34	13.57	39.7	45.59	0	61.34	40.88	0	11.92	56.59	5.68	6.15	6.48	4.27	34.02	7.76	80.71	139.54	26.09	31.68	36.69	0	0	65.92	68.9	11.96	3.53	29.28	40.37	66.08	51.14	26.33
ANXA7	47.23	42.96	105.85	187.58	93.45	23.13	29.98	170.03	104.74	114.39	92.67	99.43	65.82	49.45	119.54	108.94	26.71	65.51	64.44	181.51	44.02	49.64	78.86	148.64	25.61	132.84	44.01	18.46	78.44	12.96	68.25	140.95	62.08	80.71	190.71	140.9	35.2	161.44	51.94	139.17	100.61	60.29	14.95	116.47	70.27	63.92	25.42	73.37	87.77
ANXA8	0	0	0	0	0	0	0	0	0	0	0	0	0	0	0	0	0	0	0	0	0	0	0	0	0	0	0	0	0	0	0	0	0	0	0	0	0	0	0	0	0	0	0	0	0	0	0	0	0
ANXA8L1	0	0	0	0	0	0	0	0	0	0	0	0	0	0	0	0	0	0	0	0	0	0	0	0	0	0	0	0	0	0	0	0	0	0	0	0	0	0	0	0	0	0	0	0	0	0	0	0	0
ANXA9	0	0	0	0	0	0	0	0	0	0	0	0	0	2.25	0	0	2.97	0	0	0	0	0	0	0	0	0	0	0	0	0	0	0	0	0	0	0	0	0	0	0	0	0	0	0	0	0	0	0	0
AOAH	0	0	0	0	0	0	0	0	0	0	0	0	0	0	0	0	0	0	0	0	0	0	0	0	0	0	0	0	0	0	0	0	0	0	0	0	0	0	0	0	0	0	0	0	0	0	0	0	0
AOAH-IT1	0	0	0	0	0	0	0	0	0	0	0	0	0	0	0	0	0	0	0	0	0	0	0	0	0	0	0	0	0	0	0	0	0	0	0	0	0	0	0	0	0	0	0	0	0	0	0	0	0
AOC1	0	0	0	0	0	0	0	0	0	0	0	0	0	0	0	0	0	0	0	0	0	0	0	0	0	0	0	0	0	0	0	0	0	0	0	0	0	0	0	0	0	0	0	0	0	0	0	0	0
AOC2	0	0	0	0	0	0	0	0	0	0	0	0	0	0	0	0	17.81	0	0	0	0	0	0	0	0	0	0	0	21.53	0	0	0	0	0	0	5.22	0	0	0	0	0	0	0	0	0	0	0	0	0
AOC3	0	0	0	0	0	0	0	0	0	0	0	0	0	0	0	0	0	0	0	0	0	0	0	0	0	0	0	1.42	0	0	0	0	0	0	4.65	0	0	0	0	15.46	0	0	0	0	0	33.64	0	0	0
AOC4P	0	0	0	0	0	0	0	0	0	0	0	0	0	0	0	0	0	0	0	0	0	0	0	0	0	0	0	0	0	0	0	0	0	0	0	0	0	0	0	0	0	0	0	0	0	0	0	0	0
AOX1	0	0	0	0	13.35	0	0	0	0	0	0	0	0	0	0	0	2.97	0	0	0	0	0	0	0	0	0	0	0	0	12.96	29.86	0	0	0	0	0	0	0	0	0	0	6.46	0	0	0	6.73	0	0	8.78
AOX2P	0	0	0	0	0	0	0	0	0	0	0	0	0	0	0	0	0	0	0	0	0	0	0	0	0	0	0	0	0	0	0	0	0	0	0	0	0	0	0	0	0	0	0	0	0	0	0	0	0
AP1AR	3.63	3.91	17.64	0	80.1	23.13	7.5	0	20.95	10.4	0	2.69	0	17.98	0	0	14.84	2.43	0	2.84	3.14	0	26.29	29.73	2.33	0	6.29	0	12.3	0	0	0	7.76	0	0	0	3.52	0	0	7.73	0	6.46	0	0	0	0	0	0	52.66
AP1B1	10.9	15.62	70.57	58.62	66.75	23.13	56.22	19.77	34.91	181.98	4.63	91.37	49.37	29.22	92.37	25.14	17.81	26.69	54.26	51.05	66.03	74.46	56.96	92.9	60.54	40.87	72.3	29.82	66.14	45.34	8.53	53.46	54.32	14.04	18.61	31.31	31.68	0	12.99	38.66	6.94	60.29	26.9	31.76	17.57	43.74	116.92	24.46	52.66
AP1B1P1	0	0	0	0	0	0	0	0	0	0	0	0	0	0	0	0	0	0	0	0	0	0	0	0	0	0	0	0	0	0	0	0	0	0	0	0	0	0	0	0	0	0	0	0	0	0	0	0	0
AP1G1	36.33	74.2	0	105.51	0	0	0	11.86	76.81	31.2	4.63	37.62	14.1	49.45	76.07	75.42	26.71	55.8	47.48	104.93	3.14	0	26.29	63.17	2.33	13.62	9.43	49.7	4.61	12.96	0	14.58	54.32	14.04	4.65	67.84	42.24	154.1	77.92	38.66	10.41	36.6	17.94	165.88	58.56	3.36	25.42	55.58	35.11
AP1G2	39.97	7.81	0	35.17	26.7	0	14.99	11.86	34.91	15.6	50.97	2.69	32.91	33.71	54.34	83.8	80.13	38.82	3.39	17.02	26.73	99.28	35.05	118.91	79.17	90.26	28.29	25.56	13.84	51.82	4.27	9.72	31.04	45.62	4.65	62.62	21.12	29.35	51.94	0	45.1	53.83	50.82	45.88	40.99	0	0	26.68	17.55
AP1M1	69.03	31.24	70.57	11.72	40.05	0	44.97	7.91	62.84	67.59	0	18.81	47.02	44.95	38.04	33.52	14.84	53.38	23.74	85.08	50.31	0	92.01	89.18	6.99	34.06	34.58	36.92	76.9	25.91	8.53	38.88	0	17.55	9.3	15.66	28.16	0	64.93	30.93	52.04	2.15	68.76	21.18	46.85	70.65	15.25	20.01	17.55
AP1M2	3.63	0	0	0	0	0	3.75	0	0	0	0	0	0	17.98	0	0	2.97	0	0	2.84	9.43	0	0	0	0	0	3.14	0	18.46	0	0	0	0	0	0	0	3.52	0	0	0	0	0	2.99	0	5.86	0	0	0	0
AP1S1	3.63	3.91	0	0	66.75	0	7.5	0	0	20.8	0	0	0	2.25	0	0	0	0	0	0	0	0	0	33.44	0	1.7	0	0	0	0	0	0	0	0	4.65	0	0	0	0	0	0	0	26.9	0	11.71	0	0	0	0
AP1S2	7.27	23.43	0	58.62	0	0	56.22	3.95	34.91	5.2	4.63	5.37	9.4	15.73	10.87	0	29.68	9.7	0	2.84	1.57	0	0	44.59	2.33	0	6.29	2.84	13.84	19.43	0	14.58	0	10.53	9.3	20.87	3.52	80.72	0	0	10.41	12.92	14.95	3.53	0	6.73	0	4.45	52.66
AP1S3	14.53	0	0	0	0	0	22.49	0	0	0	0	0	4.7	8.99	0	0	0	0	0	5.67	0	24.82	4.38	0	0	3.41	0	0	1.54	0	0	0	7.76	0	0	0	0	0	12.99	0	0	0	2.99	0	0	3.36	0	0	0
AP2A1	29.07	11.72	17.64	0	0	23.13	3.75	0	0	5.2	0	5.37	0	0	5.43	0	2.97	4.85	0	0	4.72	0	4.38	3.72	39.58	5.11	3.14	0	19.99	0	8.53	0	23.28	0	0	10.44	0	22.01	38.96	0	27.75	2.15	0	0	5.86	0	0	0	0
AP2A2	3.63	42.96	70.57	117.24	13.35	69.4	37.48	23.73	41.89	0	18.53	2.69	4.7	49.45	54.34	67.04	127.61	92.2	3.39	17.02	88.04	24.82	8.76	81.75	114.1	80.04	69.16	59.64	29.22	12.96	38.39	4.86	116.4	108.79	83.73	125.24	17.6	44.03	38.96	146.91	41.63	62.44	38.86	42.35	93.69	10.09	167.75	33.35	43.89
AP2B1	32.7	46.86	70.57	35.17	93.45	23.13	116.18	39.54	0	20.8	4.63	94.06	65.82	17.98	179.31	100.56	142.45	65.51	27.13	96.43	26.73	24.82	78.86	33.44	95.47	25.55	9.43	42.6	69.21	32.39	12.8	43.74	38.8	0	120.94	52.19	102.08	36.69	25.97	30.93	128.37	75.36	35.87	56.47	29.28	6.73	50.83	106.72	96.55
AP2M1	261.6	331.95	405.75	445.5	881.12	601.43	254.85	233.3	391.01	379.56	579.21	601.97	404.34	348.39	228.22	837.98	596.51	327.54	410.37	581.39	580.15	347.47	556.43	579.68	495.97	660.78	370.96	421.74	376.82	323.88	546.03	262.45	271.61	610.61	325.6	511.42	644.15	227.48	649.31	278.35	478.77	523.19	316.87	885.89	468.47	262.41	859.08	515.81	386.2
AP2S1	228.9	558.46	211.7	269.65	333.76	208.19	442.24	146.3	314.21	124.79	162.18	217.68	418.45	287.7	152.15	301.67	83.1	419.73	230.62	147.47	342.75	471.57	184.02	92.9	358.59	245.24	106.89	353.58	253.78	226.72	426.58	296.47	178.48	284.25	88.38	443.57	327.35	396.26	142.85	38.66	215.1	99.04	212.25	264.71	275.23	134.57	208.41	226.78	333.53
AP3B1	0	27.34	35.28	23.45	106.8	69.4	22.49	19.77	0	0	4.63	43	166.91	11.24	5.43	16.76	0	36.39	37.31	0	1.57	24.82	39.43	37.16	11.64	28.95	22.01	12.78	13.84	6.48	21.33	0	0	56.15	4.65	15.66	63.36	0	12.99	54.12	52.04	12.92	11.96	0	23.42	0	55.92	0	17.55
AP3B2	0	0	0	0	0	0	0	0	20.95	20.8	0	0	2.35	0	0	0	2.97	0	0	0	1.57	0	0	0	0	0	0	14.2	0	0	0	4.86	0	0	0	0	0	7.34	12.99	0	0	4.31	0	0	17.57	0	0	0	0
AP3D1	94.47	152.31	70.57	11.72	133.5	0	26.23	86.99	27.93	15.6	9.27	0	21.16	51.7	21.74	58.66	53.42	65.51	40.7	45.38	86.47	49.64	109.53	52.02	32.6	18.73	53.44	48.28	199.95	12.96	76.79	82.62	77.6	108.79	46.51	104.37	31.68	22.01	77.92	69.59	48.57	43.06	68.76	35.29	199.1	100.93	55.92	31.13	78.99
AP3M1	10.9	58.58	52.92	23.45	26.7	92.53	0	55.36	0	103.99	4.63	18.81	47.02	31.47	43.47	58.66	5.94	7.28	16.96	59.56	44.02	74.46	0	18.58	6.99	30.65	94.31	29.82	59.98	6.48	29.86	24.3	69.84	3.51	23.26	57.4	3.52	29.35	25.97	7.73	52.04	49.52	38.86	0	11.71	57.19	15.25	8.89	26.33
AP3M2	0	85.92	0	0	0	0	0	55.36	97.75	0	0	5.37	9.4	24.72	27.17	16.76	35.61	104.33	30.52	48.21	17.29	0	4.38	22.3	13.97	0	31.44	46.86	10.77	12.96	34.13	0	7.76	7.02	0	26.09	17.6	0	0	85.05	24.29	27.99	35.87	77.65	23.42	0	20.33	53.36	26.33
AP3S1	10.9	27.34	52.92	0	0	0	52.47	27.68	125.68	57.19	9.27	43	49.37	65.18	130.41	92.18	35.61	82.49	54.26	36.87	58.17	0	92.01	133.77	4.66	51.09	34.58	52.54	15.38	19.43	8.53	29.16	38.8	45.62	41.86	62.62	38.72	29.35	51.94	7.73	86.73	34.45	77.72	42.35	40.99	67.29	30.5	2.22	52.66
AP3S2	0	0	0	0	0	0	0	0	0	0	0	0	0	0	0	0	0	0	0	0	0	0	0	0	0	0	0	0	0	12.96	4.27	0	0	0	0	0	0	0	0	0	0	0	0	0	0	0	0	0	0
AP4B1	10.9	46.86	52.92	23.45	0	0	0	19.77	0	46.79	23.17	10.75	37.61	15.73	5.43	75.42	0	26.69	13.57	25.52	18.87	0	8.76	26.01	11.64	32.36	31.44	1.42	1.54	51.82	4.27	48.6	0	3.51	18.61	78.28	17.6	139.42	38.96	7.73	6.94	0	35.87	3.53	11.71	40.37	0	0	26.33
AP4B1-AS1	0	0	0	0	0	0	0	3.95	0	0	0	0	0	0	0	0	0	0	0	0	0	0	0	0	0	0	0	0	0	0	0	0	0	0	0	0	0	7.34	0	0	0	0	0	0	0	0	0	0	0
AP4E1	65.4	3.91	0	0	0	0	0	0	0	5.2	0	34.94	0	0	0	0	0	46.1	40.7	8.51	28.3	0	0	0	86.15	0	34.58	9.94	24.61	0	12.8	58.32	69.84	3.51	32.56	5.22	0	51.37	0	0	10.41	45.21	0	31.76	0	33.64	0	2.22	35.11
AP4M1	0	39.05	17.64	23.45	0	0	29.98	0	13.96	36.4	64.87	0	44.67	24.72	0	75.42	14.84	24.26	13.57	11.34	33.02	0	8.76	0	18.63	17.03	3.14	29.82	9.23	51.82	8.53	43.74	7.76	7.02	23.26	15.66	45.76	0	12.99	23.2	3.47	6.46	11.96	0	58.56	0	0	17.79	0
AP4S1	0	3.91	35.28	0	13.35	46.26	22.49	3.95	0	0	4.63	26.87	11.75	24.72	0	0	0	0	16.96	5.67	17.29	49.64	0	18.58	0	18.73	3.14	24.14	10.77	0	42.66	0	23.28	3.51	4.65	36.53	17.6	36.69	0	15.46	79.79	23.68	0	42.35	5.86	0	20.33	35.57	8.78
AP5B1	0	0	0	0	0	0	0	0	0	0	0	0	0	0	0	0	0	2.43	0	0	0	0	0	0	0	0	0	2.84	0	0	0	0	0	0	0	0	3.52	0	0	0	0	0	2.99	0	0	0	0	0	0
AP5M1	0	78.11	35.28	0	0	69.4	22.49	3.95	6.98	0	0	0	21.16	4.5	32.6	8.38	2.97	2.43	16.96	34.03	0	0	8.76	0	30.27	0	0	34.08	7.69	0	0	14.58	7.76	17.55	0	10.44	21.12	0	0	7.73	24.29	0	0	3.53	23.42	0	5.08	8.89	43.89
AP5S1	0	54.67	17.64	0	66.75	23.13	11.24	3.95	0	26	13.9	13.44	23.51	11.24	76.07	33.52	14.84	48.52	3.39	45.38	17.29	49.64	56.96	7.43	20.96	27.25	6.29	93.72	15.38	0	34.13	4.86	0	56.15	0	120.03	3.52	80.72	0	7.73	45.1	90.43	86.69	70.59	17.57	16.82	5.08	11.12	0
AP5Z1	47.23	3.91	35.28	11.72	0	0	7.5	47.45	6.98	0	9.27	2.69	11.75	0	0	0	5.94	4.85	3.39	5.67	12.58	0	13.14	48.31	6.99	1.7	3.14	21.3	3.08	6.48	29.86	38.88	0	0	0	5.22	3.52	36.69	38.96	0	3.47	21.53	0	0	17.57	3.36	91.5	11.12	0
APAF1	0	15.62	17.64	11.72	26.7	0	22.49	3.95	0	0	0	0	14.1	17.98	0	0	0	19.41	16.96	25.52	20.44	99.28	0	3.72	2.33	20.44	31.44	28.4	4.61	38.87	0	29.16	46.56	10.53	51.17	0	0	0	0	0	0	27.99	29.89	0	5.86	0	0	0	0
APBA1	3.63	0	0	0	13.35	0	0	0	27.93	0	4.63	2.69	0	0	0	0	0	0	0	0	1.57	0	0	0	0	0	0	0	0	0	0	4.86	7.76	0	4.65	0	0	0	0	0	0	0	0	0	0	0	0	0	8.78
APBA2	0	0	0	0	0	0	0	0	0	0	0	0	0	0	0	0	2.97	0	0	0	0	0	0	0	6.99	0	3.14	0	0	0	0	0	0	7.02	0	0	0	14.68	0	0	0	0	0	0	0	0	0	2.22	0
APBA3	21.8	3.91	17.64	0	0	0	18.74	7.91	0	15.6	18.53	0	0	6.74	0	25.14	32.64	0	0	2.84	12.58	0	17.53	40.88	9.31	1.7	6.29	15.62	10.77	0	0	0	7.76	0	32.56	0	3.52	7.34	38.96	7.73	0	0	14.95	21.18	29.28	0	5.08	0	17.55
APBB1	0	15.62	17.64	93.79	0	0	48.72	27.68	34.91	5.2	4.63	16.12	0	0	10.87	0	14.84	21.84	6.78	14.18	1.57	0	21.91	0	16.3	0	28.29	2.84	24.61	0	4.27	19.44	7.76	31.58	23.26	5.22	0	0	51.94	30.93	69.39	15.07	2.99	3.53	0	6.73	66.08	0	17.55
APBB1IP	0	0	0	0	0	0	0	0	0	0	0	0	0	0	0	0	0	0	0	0	0	0	0	0	0	0	0	0	0	0	0	0	0	0	0	0	0	0	0	0	0	0	0	0	0	0	0	0	0
APBB2	43.6	39.05	17.64	82.07	13.35	46.26	48.72	47.45	27.93	15.6	92.67	77.93	37.61	69.68	38.04	75.42	80.13	60.66	16.96	70.9	18.87	173.74	43.81	3.72	125.74	47.68	3.14	24.14	47.68	19.43	55.46	63.18	162.96	21.06	83.73	62.62	109.12	132.09	116.88	61.86	52.04	38.75	146.48	3.53	23.42	47.1	40.67	55.58	26.33
APBB3	0	15.62	0	58.62	0	0	0	3.95	0	77.99	0	2.69	0	2.25	0	0	0	0	0	0	0	0	4.38	3.72	0	0	0	0	10.77	0	0	0	0	3.51	0	0	0	0	0	0	0	15.07	0	0	5.86	0	0	0	0
APC	0	23.43	17.64	11.72	26.7	0	26.23	0	27.93	5.2	23.17	5.37	2.35	49.45	38.04	0	0	67.93	0	2.84	23.58	49.64	113.91	74.32	46.57	30.65	216.91	48.28	44.6	0	0	38.88	23.28	49.13	93.03	20.87	14.08	36.69	64.93	69.59	55.51	49.52	50.82	3.53	35.14	33.64	101.67	40.02	0
APC2	0	0	0	23.45	0	0	0	0	0	0	0	0	0	0	0	8.38	0	2.43	0	0	0	0	0	0	0	6.81	0	0	0	0	0	0	0	0	0	0	0	0	0	0	0	0	0	0	0	23.55	0	0	0
APCDD1	25.43	19.53	0	11.72	40.05	0	7.5	35.59	6.98	0	37.07	8.06	9.4	24.72	32.6	16.76	0	9.7	23.74	8.51	3.14	0	21.91	22.3	20.96	13.62	28.29	26.98	18.46	6.48	76.79	19.44	0	0	51.17	31.31	52.8	7.34	0	0	0	10.77	26.9	14.12	29.28	20.19	35.58	4.45	26.33
APCDD1L	0	0	0	0	0	0	0	0	0	0	0	0	0	0	0	0	0	0	0	0	0	0	0	0	0	0	0	0	0	0	0	0	0	0	0	0	0	0	0	0	0	0	0	3.53	0	0	0	0	0
APCDD1L-AS1	0	0	0	0	0	0	0	0	0	0	0	0	0	0	0	0	0	0	0	0	0	0	0	3.72	0	0	0	0	0	0	0	0	0	0	0	0	0	0	0	0	0	0	0	0	0	0	0	0	0
APCS	0	0	0	0	0	0	0	0	0	0	0	0	0	0	0	0	0	0	0	0	0	0	0	0	0	0	0	0	0	0	0	0	0	0	0	0	0	0	0	0	0	0	0	0	0	0	0	0	0
APEH	36.33	23.43	70.57	11.72	66.75	23.13	63.71	39.54	13.96	15.6	157.54	91.37	23.51	76.42	92.37	41.9	139.48	50.95	33.91	113.44	86.47	0	78.86	74.32	27.94	78.34	44.01	29.82	23.07	77.73	55.46	111.79	54.32	14.04	41.86	104.37	21.12	44.03	116.88	23.2	41.63	36.6	101.64	56.47	58.56	84.11	45.75	33.35	35.11
APELA	0	0	0	0	0	0	0	0	0	0	0	18.81	0	0	119.54	0	0	0	10.17	0	0	0	0	0	0	0	0	0	0	0	0	0	0	17.55	4.65	0	0	0	0	0	0	0	2.99	0	0	0	0	0	0
APEX1	545	488.17	352.83	433.78	387.16	485.77	434.75	684.07	663.32	566.73	296.55	290.24	235.08	525.95	331.46	418.99	385.8	254.75	423.93	467.95	694.92	446.75	385.56	494.22	419.13	369.56	361.52	428.84	366.05	310.93	435.12	359.66	349.21	382.51	427.93	480.1	570.23	462.3	415.56	255.15	305.3	445.68	436.45	360	509.47	464.27	340.58	329.05	289.65
APEX2	54.5	0	0	35.17	93.45	0	37.48	31.63	0	259.97	4.63	0	11.75	8.99	0	25.14	11.87	21.84	27.13	65.23	44.02	49.64	30.67	26.01	25.61	3.41	34.58	14.2	6.15	25.91	38.39	14.58	0	59.66	60.47	10.44	0	14.68	25.97	15.46	34.69	36.6	74.73	17.65	5.86	3.36	0	15.56	0
APH1A	0	3.91	52.92	11.72	0	46.26	3.75	0	20.95	36.4	0	0	0	2.25	0	0	0	2.43	16.96	0	3.14	0	17.53	0	16.3	1.7	0	0	26.15	0	4.27	0	31.04	0	0	0	0	7.34	0	0	10.41	2.15	0	0	52.7	0	10.17	4.45	0
APH1B	3.63	15.62	0	0	0	92.53	18.74	19.77	6.98	26	0	0	0	2.25	70.64	0	0	0	20.35	53.88	0	0	30.67	26.01	0	3.41	25.15	17.04	35.38	0	98.11	0	7.76	45.62	93.03	0	0	0	0	30.93	20.82	2.15	23.91	0	29.28	80.74	71.17	62.25	17.55
API5	69.03	19.53	105.85	58.62	0	23.13	78.7	39.54	55.86	26	46.34	56.43	47.02	22.48	10.87	25.14	41.55	14.56	37.31	14.18	72.32	49.64	65.72	70.6	139.71	54.5	22.01	72.42	43.07	77.73	63.99	140.95	0	73.69	55.82	15.66	28.16	88.06	116.88	54.12	17.35	51.67	38.86	28.24	29.28	16.82	91.5	28.9	61.44
APIP	0	31.24	17.64	0	0	23.13	52.47	19.77	6.98	0	0	21.5	23.51	11.24	16.3	50.28	17.81	50.95	6.78	19.85	37.73	24.82	0	37.16	0	25.55	0	0	50.76	19.43	0	0	38.8	7.02	27.91	0	49.28	0	0	7.73	0	15.07	2.99	70.59	35.14	0	0	0	8.78
APITD1	21.8	15.62	70.57	58.62	0	0	0	15.82	48.88	0	50.97	10.75	2.35	80.92	32.6	0	8.9	7.28	27.13	39.7	1.57	74.46	13.14	52.02	2.33	23.84	0	0	1.54	32.39	93.85	24.3	77.6	31.58	74.42	15.66	17.6	29.35	0	38.66	111.02	0	59.79	3.53	29.28	3.36	0	44.47	8.78
APITD1-CORT	0	0	0	0	0	0	0	0	0	0	0	0	0	0	0	0	0	0	0	0	0	0	0	0	0	0	0	0	0	0	0	0	0	0	0	0	0	0	0	0	0	0	0	0	0	0	0	0	0
APLF	0	0	0	0	0	0	14.99	0	0	0	0	0	0	0	0	0	0	0	3.39	0	0	0	0	0	0	0	0	0	0	0	0	0	0	45.62	0	5.22	0	22.01	0	0	0	0	0	0	0	0	0	0	0
APLN	0	0	0	0	0	0	0	0	0	0	0	0	0	0	0	0	0	0	0	0	0	0	0	0	0	0	0	0	0	0	0	0	0	0	0	0	0	0	0	0	0	0	0	0	0	0	0	0	61.44
APLNR	0	0	0	0	0	0	0	0	0	0	0	0	0	0	0	0	0	0	0	0	0	0	0	0	0	0	0	0	0	0	0	0	0	0	0	0	0	0	0	0	0	0	0	0	0	0	0	0	0
APLP1	0	3.91	0	0	0	0	0	0	0	0	0	2.69	0	0	0	0	0	0	6.78	11.34	0	0	0	0	0	0	0	0	0	0	0	0	0	0	0	0	0	0	0	0	0	0	0	0	0	0	0	8.89	0
APLP2	628.56	175.74	493.96	445.5	467.26	208.19	468.48	691.98	286.28	670.72	607.01	650.34	437.25	429.3	320.59	502.79	311.61	327.54	454.45	544.52	470.1	769.4	573.95	847.23	505.28	395.1	270.36	308.14	526.01	323.88	669.74	865.12	411.29	371.98	311.65	422.7	587.83	308.2	532.43	618.55	405.91	656.68	260.07	345.89	462.62	423.9	574.41	186.76	289.65
APMAP	69.03	66.39	105.85	117.24	26.7	0	78.7	86.99	48.88	129.98	162.18	126.31	58.77	51.7	43.47	83.8	163.22	291.15	111.92	82.25	69.18	49.64	74.48	156.07	16.3	30.65	72.3	100.82	132.27	45.34	110.91	121.51	23.28	73.69	60.47	172.21	38.72	154.1	116.88	85.05	142.24	144.25	35.87	165.88	105.41	84.11	20.33	66.7	87.77
APOA1	14.53	27.34	17.64	0	13.35	0	22.49	7.91	20.95	20.8	18.53	5.37	9.4	15.73	32.6	50.28	2.97	14.56	6.78	5.67	6.29	0	8.76	0	4.66	5.11	6.29	17.04	347.6	19.43	0	24.3	31.04	10.53	13.95	20.87	21.12	0	12.99	0	10.41	6.46	2.99	3.53	17.57	40.37	0	6.67	0
APOA1-AS	0	0	0	0	0	0	0	0	0	0	0	0	0	0	0	0	0	0	0	0	0	0	0	0	0	0	0	0	0	0	0	0	0	0	0	0	0	0	0	0	0	0	0	0	0	0	0	0	0
APOA1BP	0	0	0	0	0	0	0	0	0	0	0	0	0	0	0	0	0	0	0	0	0	0	0	0	0	0	0	0	0	0	0	0	0	0	0	0	0	0	0	0	0	0	0	0	0	0	0	0	0
APOA2	0	0	0	0	0	0	0	0	0	0	0	0	0	0	0	0	0	0	0	0	0	0	0	0	0	0	0	0	0	0	0	0	0	0	0	0	0	0	0	0	0	0	0	0	0	0	0	0	0
APOA4	0	0	0	0	0	0	0	0	0	0	0	0	0	0	0	0	0	0	0	0	0	0	0	0	0	0	0	0	0	0	0	0	0	0	0	0	0	0	0	0	0	0	0	0	0	0	0	0	0
APOA5	0	0	0	0	0	0	0	0	0	0	0	0	0	0	0	0	0	0	0	0	0	0	0	0	0	0	0	0	0	0	0	0	0	0	0	0	0	0	0	0	0	0	0	0	0	0	0	0	0
APOB	0	0	0	0	0	0	0	0	0	0	0	0	0	0	0	0	0	0	0	0	0	0	0	0	0	0	0	0	0	0	0	0	0	0	0	0	0	0	0	0	0	0	0	0	0	0	0	0	0
APOBEC1	0	0	0	0	0	0	0	0	0	0	0	0	0	0	0	0	0	0	0	0	0	0	0	0	0	0	0	0	0	0	0	0	0	0	0	0	0	0	0	0	0	0	0	0	0	0	0	0	0
APOBEC2	0	0	0	0	0	0	0	0	6.98	0	0	10.75	0	0	0	0	0	9.7	0	5.67	0	0	4.38	0	0	0	0	12.78	0	0	0	48.6	0	0	0	0	0	0	0	0	0	0	0	0	0	0	0	0	0
APOBEC3A	3.63	0	0	0	0	0	0	0	0	0	0	2.69	0	2.25	0	0	0	0	0	0	0	0	0	0	0	0	0	0	0	0	4.27	0	0	0	0	0	0	0	0	0	0	0	0	0	0	0	0	0	0
APOBEC3A_B	0	0	0	0	0	0	0	0	0	0	0	0	0	0	0	0	0	0	0	0	0	0	0	0	0	0	0	0	0	0	0	0	0	0	0	0	0	0	0	0	0	0	0	0	0	0	0	0	0
APOBEC3B	0	0	0	0	0	0	0	0	0	0	0	0	0	0	0	0	0	0	0	0	0	0	0	0	0	0	0	0	0	0	0	0	0	0	0	0	0	0	0	0	0	0	0	0	0	0	0	0	0
APOBEC3B-AS1	0	0	0	0	0	0	0	0	0	0	0	0	0	0	0	0	0	0	0	0	0	0	0	0	0	0	0	0	0	0	0	0	0	0	0	0	0	0	0	0	0	0	0	0	0	0	0	0	0
APOBEC3C	0	0	0	0	93.45	0	0	0	13.96	0	0	0	0	0	0	0	0	2.43	0	0	1.57	0	0	3.72	4.66	0	0	0	10.77	6.48	0	0	0	3.51	0	0	0	0	0	0	0	0	0	0	0	0	5.08	0	0
APOBEC3D	0	0	0	0	0	0	0	0	0	0	0	0	2.35	0	0	0	0	0	16.96	0	0	0	0	0	4.66	0	0	0	16.92	0	0	0	0	0	0	0	0	0	0	0	0	0	0	0	0	0	0	0	0
APOBEC3F	3.63	0	0	0	0	0	0	0	0	15.6	0	0	0	0	0	0	0	9.7	0	0	0	0	4.38	0	0	0	0	1.42	1.54	0	0	0	0	0	0	5.22	3.52	0	0	0	0	0	2.99	0	0	0	0	0	0
APOBEC3G	0	3.91	0	0	0	0	0	0	0	0	0	0	0	0	0	0	0	0	0	0	0	0	0	0	0	0	0	1.42	18.46	0	0	0	0	3.51	0	0	0	0	0	0	0	0	0	0	5.86	0	0	0	0
APOBEC3H	0	0	0	0	0	0	0	0	0	0	0	0	0	0	0	0	0	0	0	0	0	0	0	0	0	0	0	0	0	0	0	0	0	0	0	0	0	0	0	0	0	0	0	0	0	0	0	0	0
APOBEC4	0	0	0	0	0	0	0	0	0	0	0	0	0	0	0	0	0	0	0	0	0	0	0	0	0	0	0	0	0	0	0	0	0	0	0	0	0	0	0	0	0	0	0	0	0	0	0	0	0
APOBR	0	0	0	0	0	0	0	0	0	0	0	0	0	0	0	0	0	0	0	0	0	0	0	0	0	0	0	0	0	0	0	0	0	0	0	0	0	0	0	0	0	0	0	0	0	0	0	0	0
APOC1	1391.56	617.04	758.58	1336.51	373.81	855.89	472.23	466.59	621.43	868.3	708.95	454.17	554.8	1099.11	369.5	368.71	228.51	1288.32	681.68	751.55	443.37	794.22	661.58	211.81	973.31	219.69	902.24	621.96	292.23	887.44	853.17	524.9	830.34	1014.17	409.33	401.83	1587.49	521.01	480.49	278.35	825.7	385.39	415.52	776.48	445.05	481.09	305	344.62	254.54
APOC1P1	10.9	0	17.64	35.17	13.35	92.53	7.5	43.5	55.86	31.2	4.63	13.44	4.7	22.48	0	8.38	47.48	14.56	20.35	17.02	1.57	0	17.53	26.01	6.99	1.7	22.01	1.42	29.22	58.3	29.86	92.34	46.56	98.26	4.65	0	52.8	7.34	0	0	0	2.15	35.87	0	111.26	43.74	10.17	6.67	17.55
APOC2	0	0	0	0	0	0	0	0	0	0	0	0	0	0	0	0	0	0	0	0	0	0	0	0	0	0	0	0	0	0	0	0	0	0	0	0	0	0	0	0	0	0	0	0	0	0	0	0	0
APOC3	0	0	0	0	0	0	0	0	0	0	0	0	0	0	0	0	0	0	0	0	0	0	0	0	0	0	0	0	0	0	0	0	0	0	0	0	0	0	0	0	0	0	0	0	0	0	0	0	0
APOC4	0	0	0	0	0	0	0	0	0	0	0	0	0	0	0	0	0	0	0	0	0	0	0	0	0	0	0	0	0	0	0	0	0	0	0	0	0	0	0	0	0	0	0	0	0	0	0	0	0
APOC4-APOC2	0	0	0	0	0	0	0	0	0	0	0	0	0	0	0	0	0	0	0	0	0	0	0	0	0	0	0	0	0	0	0	0	0	0	0	0	0	0	0	0	0	0	0	0	0	0	0	0	0
APOD	0	0	0	0	0	0	0	0	0	0	0	0	0	0	0	0	0	0	0	0	0	0	0	0	0	0	0	0	0	0	0	0	0	0	0	0	0	0	0	0	0	0	0	0	0	0	0	0	0
APOE	1122.69	913.85	952.63	914.45	640.81	1156.6	254.85	604.99	565.57	686.32	773.82	988.95	766.37	887.83	489.04	519.55	1466.05	526.49	671.51	504.82	927.61	769.4	683.49	1003.3	1024.54	308.25	767.06	796.62	644.44	1127.11	814.78	1239.36	853.62	884.33	758.19	631.44	960.94	506.33	1363.55	811.85	1148.35	994.7	493.25	804.71	1165.33	918.44	559.16	911.56	658.29
APOF	0	0	0	0	0	0	0	0	0	0	0	0	0	0	0	0	0	0	0	0	0	0	0	0	0	0	0	0	0	0	0	0	0	0	0	0	0	0	0	0	0	0	0	0	0	0	0	0	0
APOH	0	0	0	0	0	0	0	0	0	0	0	0	0	0	0	0	0	0	0	0	0	0	0	0	0	0	0	0	0	0	0	0	0	0	0	0	0	0	0	0	0	0	0	0	0	0	0	0	0
APOL1	3.63	0	0	0	0	0	0	0	0	0	4.63	0	0	0	0	8.38	0	2.43	3.39	0	0	0	13.14	0	0	20.44	0	0	0	0	0	0	0	0	0	0	0	0	0	0	0	0	0	0	0	0	0	0	0
APOL2	14.53	0	17.64	0	0	0	0	0	0	0	4.63	0	0	0	0	0	0	2.43	0	0	0	0	0	0	0	1.7	0	0	12.3	0	0	0	0	0	4.65	0	0	0	0	0	0	2.15	0	0	0	0	0	0	0
APOL3	0	0	0	0	0	0	0	0	0	0	0	0	0	0	0	0	0	0	0	0	0	0	0	0	0	0	0	0	0	0	0	0	0	0	0	0	0	0	0	0	0	0	0	0	0	0	0	0	0
APOL4	0	0	0	0	0	0	0	0	0	0	0	0	0	0	0	33.52	0	0	0	0	0	0	0	0	20.96	0	0	0	0	0	0	0	0	0	0	0	0	0	25.97	0	0	4.31	0	0	0	0	0	0	0
APOL5	0	0	0	0	0	0	0	0	0	0	0	0	0	0	0	0	0	0	0	0	0	0	0	0	0	0	0	0	0	0	0	0	0	0	0	0	0	0	0	0	0	0	0	0	0	0	0	0	0
APOL6	0	0	0	0	0	0	0	0	0	0	0	0	0	0	0	0	0	0	0	0	0	0	0	0	0	0	0	0	0	0	0	0	0	3.51	0	0	0	22.01	0	0	0	0	2.99	0	0	0	0	0	0
APOLD1	0	0	0	0	0	0	18.74	0	0	0	4.63	0	0	0	27.17	0	2.97	0	0	0	0	0	0	0	32.6	0	0	0	4.61	0	0	4.86	0	0	0	0	0	7.34	0	0	0	0	0	0	5.86	0	5.08	0	0
APOM	0	0	0	0	53.4	0	0	0	0	0	0	0	0	0	0	0	0	0	0	0	18.87	0	0	0	0	0	0	0	23.07	0	0	4.86	0	0	0	0	0	0	0	0	0	0	0	0	17.57	3.36	0	0	0
APOO	43.6	97.63	88.21	105.51	133.5	23.13	26.23	150.26	125.68	114.39	194.61	88.68	178.66	229.26	76.07	67.04	0	198.95	176.36	76.57	105.34	148.92	109.53	81.75	81.5	110.7	72.3	106.5	78.44	51.82	157.84	111.79	31.04	112.3	116.29	52.19	45.76	0	51.94	7.73	31.22	30.14	152.46	35.29	35.14	104.29	111.83	108.94	70.22
APOOL	76.3	70.3	17.64	23.45	80.1	46.26	74.96	83.04	6.98	31.2	32.44	43	0	22.48	38.04	142.46	100.9	41.25	33.91	0	28.3	24.82	13.14	37.16	39.58	1.7	37.72	109.34	23.07	12.96	42.66	14.58	7.76	7.02	79.07	36.53	151.36	36.69	64.93	46.39	0	81.82	5.98	10.59	23.42	37.01	45.75	86.71	0
APOOP5	0	0	0	0	0	0	0	0	0	0	0	0	0	0	0	0	0	0	0	0	0	0	0	0	0	0	0	0	0	0	0	0	0	0	0	0	0	0	0	0	0	0	0	0	0	0	0	0	0
APOPT1	79.93	82.01	141.13	140.68	80.1	46.26	183.64	59.31	48.88	124.79	50.97	61.81	70.52	105.64	32.6	100.56	184	121.31	105.13	22.69	111.63	49.64	78.86	215.52	60.54	42.58	110.03	32.66	93.82	64.78	81.05	155.53	38.8	52.64	65.12	57.4	190.08	29.35	25.97	177.83	24.29	86.12	77.72	225.88	29.28	158.12	127.08	73.37	87.77
APP	7.27	3.91	35.28	35.17	146.85	69.4	29.98	23.73	0	31.2	9.27	10.75	39.96	15.73	16.3	58.66	148.39	60.66	23.74	22.69	31.44	0	35.05	40.88	18.63	0	62.87	12.78	29.22	32.39	55.46	19.44	15.52	3.51	9.3	15.66	45.76	0	25.97	61.86	62.45	32.3	83.7	17.65	29.28	26.91	86.42	40.02	78.99
APPBP2	0	42.96	17.64	0	0	0	26.23	11.86	6.98	0	9.27	86	11.75	2.25	38.04	8.38	2.97	14.56	3.39	17.02	47.17	0	30.67	33.44	0	8.52	84.88	4.26	93.82	25.91	12.8	9.72	0	21.06	9.3	83.5	31.68	80.72	12.99	0	24.29	75.36	20.93	3.53	0	37.01	35.58	24.46	43.89
APPL1	39.97	46.86	17.64	0	66.75	0	86.2	35.59	20.95	57.19	9.27	69.87	105.79	17.98	108.68	83.8	20.77	12.13	40.7	31.2	37.73	0	17.53	85.47	39.58	114.1	15.72	51.12	72.29	32.39	89.58	0	7.76	24.56	27.91	36.53	3.52	22.01	25.97	69.59	58.98	43.06	20.93	3.53	35.14	74.01	5.08	100.05	87.77
APPL2	29.07	3.91	17.64	11.72	0	0	74.96	11.86	13.96	0	13.9	2.69	0	11.24	0	0	11.87	4.85	13.57	0	14.15	0	4.38	3.72	9.31	27.25	3.14	1.42	10.77	0	0	4.86	0	0	32.56	0	0	0	12.99	0	10.41	0	2.99	0	23.42	3.36	0	0	0
APRT	628.56	1046.63	688.01	703.42	360.46	740.23	269.84	529.86	439.89	644.73	764.55	411.17	472.52	552.93	494.47	586.59	326.45	334.82	610.46	192.85	982.64	719.76	604.62	196.94	607.74	444.49	949.4	580.78	499.86	1153.02	511.9	622.11	419.05	586.04	786.1	516.63	1158.06	579.71	480.49	889.17	294.89	460.75	385.63	963.54	890.1	491.18	335.5	538.05	324.76
APTR	0	0	0	0	0	0	33.73	19.77	0	36.4	0	0	2.35	13.49	0	8.38	0	19.41	3.39	17.02	11.01	74.46	0	26.01	18.63	40.87	22.01	1.42	27.68	45.34	4.27	34.02	15.52	3.51	0	26.09	0	0	0	54.12	27.75	21.53	77.72	42.35	0	0	0	0	8.78
APTX	25.43	82.01	88.21	140.68	0	92.53	11.24	94.9	48.88	51.99	50.97	77.93	68.17	56.19	168.45	0	23.74	138.29	71.22	62.39	17.29	74.46	30.67	52.02	90.81	1.7	119.46	83.78	19.99	84.21	17.06	68.04	46.56	52.64	32.56	36.53	17.6	124.75	64.93	0	48.57	62.44	53.81	112.94	152.25	16.82	20.33	40.02	35.11
AQP1	0	0	0	0	0	23.13	0	11.86	0	0	0	0	0	0	0	0	0	2.43	0	0	0	0	39.43	0	0	0	0	0	39.99	6.48	0	0	0	0	0	0	24.64	0	0	0	0	0	0	0	0	0	30.5	0	8.78
AQP10	0	0	0	0	0	0	0	0	0	0	0	0	0	0	0	0	0	0	0	0	0	0	0	0	0	0	0	0	0	0	0	0	0	0	0	0	0	0	0	0	0	0	0	0	0	0	0	0	0
AQP11	0	0	17.64	0	0	0	0	7.91	6.98	0	60.24	0	0	4.5	43.47	8.38	0	19.41	20.35	2.84	0	0	0	18.58	16.3	17.03	22.01	0	24.61	32.39	25.6	9.72	23.28	7.02	0	0	14.08	14.68	0	0	0	0	26.9	21.18	35.14	0	0	0	8.78
AQP12A	0	0	0	0	0	0	0	0	0	0	0	0	0	0	0	0	0	0	0	0	0	0	0	0	0	0	0	0	0	0	0	0	0	0	0	0	0	0	0	0	0	0	0	0	0	0	0	0	0
AQP12B	0	0	0	0	0	0	0	0	0	0	0	0	0	0	0	0	0	0	0	0	0	0	0	0	0	0	0	0	0	0	0	0	0	0	0	0	0	0	0	0	0	0	0	0	0	0	0	0	0
AQP2	0	0	0	0	0	0	0	0	0	0	0	0	0	0	0	0	0	0	0	0	0	0	0	0	0	0	0	1.42	0	0	0	0	0	0	0	0	0	0	0	0	0	0	0	0	0	0	0	0	0
AQP3	69.03	11.72	52.92	11.72	0	231.32	0	11.86	0	0	46.34	8.06	4.7	42.71	0	41.9	8.9	38.82	6.78	0	33.02	24.82	0	18.58	4.66	13.62	0	2.84	12.3	45.34	12.8	19.44	23.28	84.22	37.21	36.53	10.56	36.69	64.93	23.2	3.47	19.38	17.94	3.53	52.7	0	81.33	35.57	17.55
AQP4	0	0	0	0	0	0	0	0	0	0	0	0	0	0	0	0	0	0	0	0	0	0	0	0	0	0	0	0	0	0	0	0	0	0	0	0	0	0	0	0	0	0	0	0	0	0	0	0	0
AQP4-AS1	0	0	0	0	0	0	0	0	0	0	4.63	0	7.05	4.5	0	0	0	0	0	0	0	0	0	0	0	0	0	0	0	0	0	0	0	0	0	0	0	0	0	0	0	0	0	0	0	0	0	0	0
AQP5	0	0	0	0	0	0	0	0	0	0	0	0	0	0	0	0	0	0	0	0	0	0	0	0	0	0	0	0	0	0	0	0	0	0	0	0	0	0	0	0	0	0	0	0	0	0	0	0	0
AQP6	0	0	0	0	0	0	0	3.95	0	0	0	0	2.35	6.74	0	0	5.94	4.85	13.57	0	0	0	0	11.15	13.97	0	0	0	0	0	0	0	0	17.55	9.3	0	0	0	0	0	6.94	0	26.9	10.59	5.86	0	50.83	0	0
AQP7	0	0	0	0	0	0	0	0	0	0	0	0	0	0	0	0	0	0	0	0	0	0	0	0	0	0	0	0	0	0	0	0	0	0	0	0	0	0	0	0	0	0	0	0	0	0	0	0	0
AQP7P1	0	0	0	0	0	0	0	0	0	0	0	0	0	0	0	0	0	0	0	0	0	0	0	0	0	0	0	0	0	0	0	0	0	0	0	0	0	0	0	0	0	0	0	0	0	0	0	0	0
AQP7P3	0	0	0	0	0	0	0	0	0	5.2	0	0	0	0	0	0	0	0	0	0	0	24.82	0	0	0	0	0	0	12.3	0	0	0	0	0	0	0	0	0	0	0	0	0	11.96	0	0	6.73	0	0	0
AQP8	0	0	0	0	0	0	0	0	0	0	0	0	0	0	0	0	0	0	0	0	0	0	0	0	0	0	0	0	0	0	0	0	0	0	0	0	0	0	0	0	0	0	0	0	0	0	0	0	0
AQP9	0	0	0	0	0	0	0	0	0	0	0	0	0	0	0	0	0	0	0	0	0	0	0	0	0	0	0	0	0	0	0	0	0	0	0	0	0	0	0	0	0	0	0	0	0	0	0	0	0
AQR	101.73	19.53	17.64	93.79	40.05	23.13	112.43	67.22	27.93	109.19	37.07	24.19	2.35	29.22	184.75	58.66	2.97	12.13	6.78	34.03	9.43	24.82	109.53	70.6	69.86	102.18	56.59	18.46	29.22	84.21	98.11	43.74	23.28	3.51	23.26	26.09	17.6	95.4	51.94	7.73	0	30.14	152.46	3.53	5.86	97.56	132.17	46.69	17.55
AR	0	0	0	0	0	0	0	15.82	0	0	0	45.69	0	0	0	0	0	0	0	0	0	0	0	0	0	0	0	0	0	0	0	0	0	0	0	0	0	0	0	0	3.47	0	0	0	0	0	0	0	0
ARAF	47.23	11.72	17.64	0	13.35	23.13	14.99	23.73	6.98	0	13.9	13.44	4.7	2.25	70.64	0	26.71	14.56	23.74	36.87	7.86	49.64	8.76	3.72	18.63	13.62	3.14	21.3	24.61	6.48	34.13	34.02	7.76	35.09	4.65	0	14.08	58.71	0	0	17.35	17.22	5.98	0	0	20.19	5.08	13.34	8.78
ARAP1	14.53	0	0	0	26.7	0	11.24	3.95	62.84	5.2	0	0	0	0	38.04	0	17.81	14.56	13.57	2.84	33.02	0	0	0	2.33	35.76	0	0	10.77	0	4.27	0	7.76	10.53	4.65	52.19	0	0	0	0	0	6.46	11.96	0	0	0	5.08	22.23	0
ARAP2	0	0	0	0	0	0	0	0	0	0	0	0	0	2.25	0	0	0	0	0	2.84	0	0	0	11.15	0	0	0	0	9.23	0	0	0	0	0	4.65	0	0	0	0	0	0	0	0	0	0	0	0	0	8.78
ARAP3	0	0	0	0	0	0	0	0	0	0	0	0	0	0	0	0	0	0	0	0	1.57	0	0	0	2.33	1.7	0	0	1.54	0	0	0	0	0	0	0	0	0	0	0	3.47	0	0	0	0	0	0	0	0
ARC	0	0	0	0	13.35	0	0	0	0	0	0	0	0	0	0	0	0	0	0	0	0	0	0	0	0	0	0	0	0	0	0	0	0	0	0	0	0	0	0	0	0	0	0	0	0	0	0	0	0
ARCN1	25.43	23.43	70.57	23.45	240.3	0	217.37	67.22	20.95	41.6	101.94	26.87	79.93	74.17	32.6	25.14	20.77	38.82	115.31	73.74	144.64	0	78.86	111.48	16.3	37.47	47.16	56.8	69.21	45.34	68.25	14.58	15.52	66.68	23.26	36.53	17.6	51.37	51.94	92.78	86.73	86.12	38.86	60	70.27	94.2	71.17	91.16	114.1
AREG	0	0	0	0	0	0	0	0	0	0	0	0	0	0	0	0	0	0	0	0	0	0	0	0	0	0	0	0	1.54	0	0	0	0	0	0	0	0	0	0	0	0	0	0	0	0	0	0	0	0
AREL1	7.27	23.43	35.28	0	13.35	0	0	27.68	6.98	0	18.53	2.69	4.7	2.25	0	0	5.94	46.1	20.35	5.67	1.57	24.82	17.53	0	2.33	0	15.72	2.84	50.76	0	8.53	9.72	38.8	3.51	18.61	0	3.52	7.34	0	0	10.41	0	20.93	24.71	0	0	10.17	37.8	43.89
ARF1	370.6	277.28	335.19	375.16	547.36	277.59	449.74	324.24	286.28	306.76	268.75	464.92	568.9	287.7	624.88	410.61	433.28	339.67	305.23	215.54	377.33	421.93	262.88	442.2	332.98	292.92	144.61	435.94	398.35	498.78	243.15	194.41	473.37	361.45	237.22	380.95	496.31	278.85	467.5	162.37	312.24	391.85	322.85	218.83	363.07	262.41	513.41	449.11	315.98
ARF3	0	15.62	35.28	46.89	106.8	161.92	7.5	75.13	20.95	98.79	115.84	61.81	101.09	13.49	0	41.9	8.9	92.2	81.39	85.08	84.9	24.82	21.91	66.89	44.24	23.84	44.01	32.66	73.83	58.3	170.63	29.16	46.56	14.04	23.26	62.62	14.08	7.34	64.93	61.86	65.92	53.83	80.71	52.94	76.13	13.46	137.25	64.48	70.22
ARF4	141.7	93.73	123.49	175.86	213.6	115.66	266.1	154.21	181.54	317.16	83.41	263.36	197.47	121.37	124.98	268.15	151.35	174.69	156.01	164.49	191.81	173.74	210.3	141.21	218.88	298.03	144.61	193.12	209.17	207.28	162.1	155.53	279.37	108.79	106.98	182.65	183.04	110.07	220.76	38.66	235.91	290.66	254.1	215.3	122.97	191.76	96.58	155.63	351.09
ARF5	141.7	144.5	211.7	246.2	373.81	254.45	67.46	102.81	48.88	249.57	88.04	365.48	260.94	213.53	282.56	385.47	237.42	257.18	152.62	212.7	135.21	223.37	214.68	193.23	39.58	229.91	128.89	124.96	83.05	123.08	93.85	72.9	178.48	77.2	162.8	146.12	176	66.04	259.72	85.05	398.97	217.46	83.7	296.47	128.83	67.29	274.5	273.47	131.66
ARF6	61.77	105.44	88.21	93.79	40.05	161.92	116.18	59.31	20.95	135.18	83.41	64.5	84.63	40.46	54.34	83.8	71.22	14.56	33.91	104.93	48.74	24.82	87.63	52.02	193.27	85.15	56.59	49.7	52.29	51.82	127.98	63.18	116.4	31.58	46.51	31.31	17.6	7.34	64.93	30.93	79.79	6.46	17.94	49.41	17.57	16.82	25.42	60.03	17.55
ARFGAP1	58.13	7.81	52.92	0	0	0	18.74	0	27.93	0	9.27	2.69	23.51	15.73	5.43	67.04	0	0	37.31	2.84	42.45	0	17.53	18.58	0	40.87	15.72	0	21.53	71.25	4.27	0	108.64	3.51	51.17	26.09	7.04	0	0	7.73	41.63	8.61	2.99	3.53	23.42	30.28	132.17	80.04	26.33
ARFGAP2	76.3	62.49	35.28	23.45	26.7	0	78.7	27.68	34.91	57.19	74.14	5.37	63.47	51.7	184.75	50.28	121.68	19.41	16.96	65.23	66.03	24.82	26.29	7.43	32.6	63.01	18.86	41.18	29.22	38.87	17.06	72.9	15.52	7.02	4.65	120.03	14.08	7.34	51.94	46.39	62.45	60.29	41.85	45.88	64.42	47.1	66.08	40.02	26.33
ARFGAP3	10.9	11.72	17.64	11.72	26.7	92.53	59.97	0	139.65	0	9.27	43	35.26	35.96	70.64	67.04	5.94	2.43	44.09	17.02	7.86	24.82	43.81	7.43	62.87	105.59	15.72	8.52	50.76	25.91	42.66	29.16	108.64	3.51	23.26	73.06	49.28	36.69	90.9	23.2	3.47	53.83	2.99	14.12	46.85	6.73	61	2.22	26.33
ARFGEF1	185.3	105.44	88.21	140.68	160.2	23.13	52.47	300.52	90.77	129.98	217.78	94.06	84.63	220.27	168.45	184.36	163.22	126.16	118.7	167.33	188.67	49.64	113.91	122.63	160.67	226.5	242.06	96.56	79.98	103.64	102.38	92.34	54.32	91.24	167.45	187.87	168.96	183.45	38.96	38.66	138.77	245.45	116.59	0	228.38	131.21	137.25	115.61	201.87
ARFGEF2	61.77	7.81	52.92	0	53.4	0	7.5	39.54	55.86	20.8	60.24	99.43	16.46	11.24	0	0	2.97	41.25	16.96	22.69	23.58	24.82	52.58	78.03	34.93	27.25	25.15	8.52	64.6	19.43	34.13	9.72	0	38.6	0	20.87	84.48	51.37	25.97	131.44	3.47	19.38	8.97	7.06	0	0	30.5	4.45	8.78
ARFGEF3	0	0	0	0	0	0	0	0	0	0	0	0	0	0	0	0	0	0	0	0	0	0	0	0	0	0	0	0	1.54	0	0	0	0	0	0	0	0	0	0	0	0	0	0	0	0	0	0	0	0
ARFIP1	21.8	0	0	0	0	0	0	19.77	6.98	5.2	0	34.94	28.21	8.99	5.43	0	29.68	29.11	0	25.52	6.29	0	4.38	0	25.61	1.7	3.14	8.52	16.92	12.96	0	19.44	7.76	7.02	0	52.19	0	51.37	25.97	0	0	36.6	5.98	38.82	0	0	0	0	26.33
ARFIP2	3.63	46.86	0	0	0	0	14.99	35.59	48.88	20.8	27.8	0	47.02	47.2	38.04	50.28	38.58	2.43	37.31	17.02	4.72	49.64	8.76	22.3	4.66	18.73	31.44	42.6	30.76	6.48	25.6	29.16	7.76	7.02	0	5.22	14.08	0	51.94	15.46	17.35	12.92	11.96	24.71	46.85	33.64	61	8.89	26.33
ARFRP1	3.63	46.86	17.64	70.34	26.7	23.13	48.72	19.77	41.89	0	0	5.37	18.81	13.49	16.3	92.18	0	0	37.31	28.36	28.3	0	21.91	0	2.33	20.44	47.16	17.04	9.23	0	0	34.02	7.76	0	0	31.31	56.32	0	90.9	0	34.69	10.77	0	3.53	5.86	40.37	55.92	35.57	0
ARG1	0	0	0	0	0	0	0	0	0	0	0	0	0	0	0	0	0	0	0	0	0	0	0	0	0	0	0	0	0	0	0	0	0	10.53	0	0	0	0	0	0	0	0	0	0	0	0	0	0	0
ARG2	10.9	0	0	35.17	13.35	69.4	0	31.63	13.96	57.19	23.17	10.75	14.1	6.74	32.6	0	20.77	0	0	0	9.43	0	17.53	0	0	3.41	15.72	1.42	6.15	0	0	34.02	0	0	0	0	0	0	0	0	0	17.22	0	0	0	0	0	0	8.78
ARGFX	0	11.72	0	0	0	0	7.5	0	0	0	0	2.69	0	0	0	0	0	0	3.39	2.84	0	24.82	0	3.72	27.94	0	0	0	0	0	0	0	0	0	0	0	0	0	0	0	0	0	0	45.88	0	0	0	0	0
ARGFXP2	0	0	0	0	0	0	0	0	0	0	0	0	0	0	0	0	0	0	0	0	3.14	0	0	0	0	0	0	0	0	0	0	0	0	0	0	0	0	0	0	0	0	0	0	0	0	0	45.75	0	0
ARGLU1	109	144.5	35.28	211.03	66.75	208.19	318.57	79.08	244.38	171.58	356.79	86	138.7	155.09	76.07	50.28	124.64	128.59	105.13	31.2	283	148.92	140.2	274.98	102.45	69.82	138.32	117.86	153.8	116.6	123.71	184.69	38.8	519.37	27.91	172.21	59.84	161.44	25.97	255.15	142.24	176.55	56.8	218.83	175.68	47.1	81.33	162.3	184.32
ARHGAP1	167.13	66.39	176.41	46.89	186.9	23.13	74.96	90.95	6.98	57.19	60.24	72.56	101.09	40.46	21.74	67.04	216.64	41.25	64.44	19.85	26.73	124.1	87.63	92.9	34.93	100.48	9.43	4.26	32.3	51.82	251.69	106.92	0	28.07	9.3	31.31	35.2	110.07	90.9	15.46	301.83	30.14	38.86	52.94	122.97	111.02	25.42	35.57	96.55
ARHGAP10	0	0	17.64	0	26.7	0	44.97	19.77	13.96	0	0	0	4.7	31.47	0	0	0	29.11	20.35	2.84	0	0	21.91	0	0	0	0	49.7	3.08	0	85.32	9.72	0	0	23.26	52.19	0	0	0	30.93	0	0	0	7.06	0	0	0	0	0
ARHGAP11A	10.9	7.81	17.64	0	0	23.13	97.44	59.31	0	15.6	0	91.37	61.12	4.5	244.52	25.14	0	70.36	30.52	2.84	37.73	99.28	87.63	22.3	0	0	9.43	9.94	29.22	0	68.25	24.3	162.96	42.11	23.26	78.28	3.52	44.03	12.99	0	111.02	2.15	23.91	3.53	5.86	0	45.75	20.01	0
ARHGAP11B	0	0	17.64	0	0	0	22.49	23.73	0	0	0	0	9.4	0	70.64	0	0	0	0	22.69	0	0	0	0	0	0	0	11.36	1.54	0	0	0	38.8	0	0	0	0	44.03	0	0	52.04	0	20.93	0	17.57	16.82	0	0	0
ARHGAP12	36.33	31.24	35.28	23.45	80.1	0	59.97	51.4	27.93	0	37.07	32.25	30.56	47.2	48.9	67.04	17.81	43.67	105.13	36.87	31.44	0	43.81	3.72	32.6	71.53	53.44	22.72	115.35	25.91	63.99	72.9	31.04	80.71	46.51	0	77.44	139.42	77.92	23.2	3.47	47.37	29.89	52.94	46.85	134.57	111.83	75.59	96.55
ARHGAP15	0	0	0	0	0	0	0	0	0	0	0	0	0	0	0	0	0	0	0	0	0	0	0	0	0	0	0	0	0	0	0	0	0	0	0	0	0	0	0	0	0	0	0	0	0	0	0	0	0
ARHGAP17	0	0	17.64	0	0	0	22.49	0	0	0	13.9	24.19	4.7	4.5	5.43	0	0	4.85	0	2.84	0	74.46	13.14	14.86	4.66	0	6.29	7.1	7.69	0	4.27	0	0	31.58	0	31.31	7.04	0	0	0	31.22	15.07	0	0	5.86	0	0	0	8.78
ARHGAP18	21.8	11.72	52.92	11.72	13.35	0	48.72	19.77	6.98	10.4	50.97	8.06	103.44	17.98	97.81	25.14	65.29	65.51	3.39	17.02	37.73	0	61.34	92.9	67.53	30.65	6.29	7.1	87.67	0	38.39	4.86	23.28	49.13	18.61	5.22	133.76	14.68	38.96	15.46	6.94	21.53	68.76	3.53	5.86	37.01	0	40.02	166.77
ARHGAP19	32.7	82.01	35.28	0	0	46.26	26.23	0	48.88	20.8	4.63	75.25	16.46	13.49	21.74	25.14	0	38.82	0	34.03	29.87	74.46	56.96	52.02	25.61	0	22.01	1.42	12.3	71.25	0	34.02	31.04	7.02	0	5.22	0	36.69	12.99	23.2	55.51	17.22	47.83	10.59	5.86	47.1	0	0	26.33
ARHGAP19-SLIT1	0	0	0	0	0	0	0	0	0	0	0	0	0	0	0	0	0	0	0	0	0	0	0	0	0	0	0	0	0	0	0	0	0	0	0	0	0	0	0	0	0	0	0	0	0	0	0	0	0
ARHGAP20	3.63	0	0	0	0	0	0	0	0	0	0	0	0	0	0	0	0	2.43	0	0	0	0	0	0	2.33	0	0	0	0	0	0	0	0	0	4.65	0	0	0	0	0	0	0	0	0	0	0	5.08	0	8.78
ARHGAP21	0	0	0	0	26.7	0	33.73	0	13.96	5.2	0	83.31	58.77	8.99	5.43	33.52	47.48	48.52	3.39	5.67	7.86	0	4.38	81.75	4.66	42.58	34.58	2.84	4.61	0	63.99	0	0	3.51	37.21	20.87	42.24	0	0	0	3.47	0	53.81	28.24	11.71	20.19	5.08	2.22	17.55
ARHGAP22	3.63	0	17.64	0	13.35	46.26	7.5	0	34.91	0	0	21.5	0	2.25	43.47	33.52	17.81	2.43	0	0	31.44	0	0	0	2.33	0	9.43	1.42	12.3	0	25.6	68.04	0	0	0	0	10.56	22.01	12.99	0	0	0	2.99	81.18	17.57	0	0	13.34	0
ARHGAP23	0	0	0	11.72	0	0	33.73	0	0	5.2	0	5.37	0	4.5	0	0	0	4.85	0	2.84	1.57	0	4.38	0	0	0	6.29	2.84	23.07	6.48	0	0	0	0	0	5.22	0	0	0	0	6.94	2.15	2.99	0	0	3.36	0	0	70.22
ARHGAP24	0	0	17.64	0	0	0	0	0	0	0	0	0	0	0	0	0	0	0	0	0	0	0	0	0	2.33	0	0	0	0	0	0	0	0	0	0	0	0	0	0	0	0	6.46	0	0	0	3.36	0	0	0
ARHGAP25	0	0	0	0	0	0	0	0	0	0	0	0	2.35	0	0	0	0	2.43	0	0	1.57	0	17.53	0	0	0	0	0	3.08	0	0	0	0	0	0	0	0	14.68	0	0	0	0	0	3.53	0	0	0	0	0
ARHGAP26	0	0	0	0	0	0	0	0	0	0	0	0	0	0	0	0	8.9	19.41	0	0	0	0	0	0	0	0	0	0	0	6.48	0	0	0	0	0	0	3.52	0	0	0	0	0	0	0	0	0	0	8.89	0
ARHGAP26-AS1	0	0	0	0	0	0	0	0	0	0	0	0	0	0	0	0	0	0	0	0	0	0	0	0	0	0	0	0	0	0	0	0	0	0	0	0	0	0	0	0	0	0	0	0	0	0	0	0	0
ARHGAP26-IT1	0	0	0	0	0	0	0	0	0	0	0	0	0	0	0	0	0	0	0	0	0	0	0	0	0	0	0	0	0	0	0	0	0	0	0	0	0	0	0	0	0	0	0	0	0	0	0	0	0
ARHGAP27	0	0	0	0	0	0	0	0	0	0	0	0	0	8.99	0	0	0	0	0	0	0	0	0	0	0	0	0	0	0	0	0	0	0	0	0	0	0	0	0	0	0	0	0	0	0	0	0	0	0
ARHGAP28	7.27	50.77	17.64	175.86	66.75	46.26	131.17	19.77	62.84	31.2	115.84	16.12	47.02	29.22	32.6	0	62.32	33.97	47.48	14.18	139.93	0	26.29	29.73	37.26	18.73	31.44	35.5	110.74	64.78	89.58	29.16	46.56	35.09	18.61	62.62	59.84	80.72	0	54.12	27.75	73.2	83.7	3.53	58.56	50.46	86.42	28.9	17.55
ARHGAP29	196.2	50.77	17.64	58.62	53.4	208.19	78.7	126.53	13.96	119.59	139.01	21.5	94.03	51.7	32.6	58.66	80.13	2.43	40.7	19.85	110.06	24.82	113.91	118.91	32.6	68.12	34.58	1.42	132.27	58.3	29.86	24.3	31.04	189.5	69.77	88.71	7.04	95.4	259.72	139.17	90.2	19.38	62.78	144.71	35.14	33.64	66.08	46.69	149.21
ARHGAP30	0	0	0	0	0	0	0	0	0	0	0	0	0	0	0	0	0	0	0	0	0	0	0	0	0	0	0	0	0	0	0	0	0	0	0	0	0	0	0	0	0	0	0	0	0	0	0	0	0
ARHGAP31	0	0	0	0	0	46.26	0	0	0	0	4.63	0	0	0	0	0	0	0	0	0	1.57	0	4.38	0	0	0	0	1.42	0	0	0	0	0	0	0	0	31.68	0	0	0	0	0	0	56.47	0	0	0	0	17.55
ARHGAP31-AS1	0	0	0	0	0	0	0	0	0	0	0	0	0	0	0	0	0	0	0	0	0	0	0	0	0	0	0	0	0	0	0	0	0	66.68	0	0	0	0	0	0	0	0	0	0	0	0	0	0	0
ARHGAP32	3.63	7.81	17.64	0	0	46.26	14.99	55.36	41.89	0	18.53	32.25	4.7	15.73	0	100.56	56.39	24.26	27.13	5.67	4.72	0	26.29	3.72	0	1.7	34.58	1.42	9.23	0	25.6	43.74	0	3.51	0	5.22	17.6	66.04	12.99	0	3.47	32.3	8.97	0	5.86	50.46	25.42	17.79	0
ARHGAP33	3.63	0	17.64	0	0	0	0	0	6.98	0	0	0	0	0	0	0	0	0	0	0	0	0	4.38	0	0	0	0	0	1.54	0	0	0	0	0	0	20.87	3.52	0	0	0	0	0	0	0	11.71	0	0	6.67	0
ARHGAP35	3.63	31.24	0	0	0	0	18.74	3.95	6.98	15.6	4.63	0	23.51	0	54.34	0	41.55	0	30.52	8.51	9.43	0	0	0	2.33	0	0	1.42	63.06	0	0	4.86	0	0	9.3	0	3.52	14.68	0	7.73	0	4.31	2.99	3.53	5.86	3.36	30.5	0	8.78
ARHGAP36	0	3.91	0	0	40.05	23.13	0	31.63	6.98	0	0	32.25	0	29.22	0	0	14.84	0	0	0	0	0	30.67	0	0	1.7	3.14	0	32.3	6.48	0	4.86	15.52	17.55	0	0	0	0	12.99	0	0	15.07	0	0	0	0	5.08	6.67	8.78
ARHGAP39	0	0	0	0	13.35	0	18.74	0	0	0	0	0	4.7	8.99	0	0	0	0	0	0	0	0	0	0	0	0	0	0	0	0	0	0	0	3.51	0	0	0	0	0	0	0	0	2.99	0	0	0	0	31.13	17.55
ARHGAP4	0	27.34	0	11.72	0	0	0	3.95	20.95	0	4.63	0	32.91	8.99	5.43	0	0	2.43	0	31.2	1.57	0	0	0	0	0	0	0	0	0	25.6	38.88	7.76	0	0	0	0	0	0	0	0	12.92	2.99	0	0	0	0	31.13	0
ARHGAP40	0	0	0	0	0	23.13	0	0	0	0	0	0	0	0	0	0	0	0	0	0	0	0	0	0	0	0	0	0	0	0	0	0	0	0	0	0	0	0	0	0	0	0	0	0	0	0	0	0	0
ARHGAP42	112.63	70.3	70.57	46.89	26.7	23.13	37.48	3.95	13.96	15.6	18.53	0	11.75	20.23	5.43	16.76	50.45	16.98	10.17	28.36	47.17	0	21.91	0	16.3	23.84	31.44	119.28	61.52	38.87	17.06	92.34	77.6	17.55	74.42	5.22	42.24	51.37	51.94	54.12	17.35	38.75	38.86	35.29	29.28	67.29	5.08	40.02	131.66
ARHGAP44	0	0	0	0	0	0	3.75	3.95	0	46.79	0	0	0	2.25	0	0	0	0	13.57	0	1.57	0	0	3.72	0	0	0	0	0	0	0	0	0	0	0	0	0	0	0	0	0	0	0	0	0	0	0	0	0
ARHGAP5	76.3	19.53	17.64	58.62	66.75	46.26	3.75	7.91	90.77	20.8	69.5	0	2.35	42.71	0	8.38	44.52	7.28	44.09	70.9	26.73	0	26.29	55.74	23.29	30.65	34.58	18.46	93.82	45.34	34.13	82.62	0	10.53	79.07	5.22	24.64	36.69	38.96	61.86	41.63	8.61	41.85	17.65	23.42	57.19	5.08	0	87.77
ARHGAP5-AS1	0	0	0	0	0	0	0	0	0	0	0	40.31	2.35	0	0	0	0	0	0	0	0	0	0	0	0	0	0	0	0	0	29.86	0	0	24.56	0	0	0	0	0	0	0	0	0	0	5.86	0	0	0	0
ARHGAP6	0	0	0	0	0	0	0	0	0	0	0	0	0	0	0	0	0	0	0	0	0	0	0	0	2.33	0	0	0	0	0	0	0	0	0	0	0	0	0	0	0	0	0	2.99	0	0	0	0	0	17.55
ARHGAP8	3.63	0	0	0	0	0	0	0	0	0	0	0	0	0	0	8.38	0	0	0	0	0	0	0	0	0	0	0	0	0	0	0	0	0	0	0	0	0	0	0	0	0	0	0	0	0	0	0	0	0
ARHGAP9	0	0	0	0	26.7	0	0	0	0	0	0	0	0	0	0	0	0	2.43	0	0	0	0	0	0	0	0	0	0	0	0	0	0	0	0	0	0	0	0	0	0	0	0	0	0	0	0	0	0	0
ARHGDIA	174.4	121.07	158.77	128.96	80.1	23.13	176.15	118.63	90.77	72.79	55.6	83.31	37.61	114.63	43.47	108.94	8.9	84.92	84.79	39.7	42.45	0	144.58	89.18	13.97	64.72	47.16	58.22	69.21	12.96	51.19	145.81	139.68	28.07	79.07	99.15	91.52	139.42	64.93	15.46	86.73	36.6	44.84	38.82	5.86	275.87	35.58	22.23	122.88
ARHGDIB	3.63	0	0	0	0	46.26	59.97	3.95	0	5.2	0	0	7.05	6.74	0	8.38	2.97	12.13	0	5.67	1.57	0	4.38	7.43	0	0	6.29	1.42	61.52	0	4.27	9.72	0	0	0	10.44	3.52	0	12.99	0	3.47	4.31	0	0	0	0	0	4.45	0
ARHGDIG	0	0	0	0	0	0	0	0	0	0	0	0	0	0	0	0	0	0	0	0	0	0	0	0	0	0	0	0	0	0	0	0	0	0	0	0	0	0	0	0	0	0	0	0	0	0	0	0	0
ARHGEF1	21.8	0	70.57	11.72	53.4	0	11.24	3.95	6.98	0	4.63	8.06	18.81	8.99	0	0	5.94	29.11	23.74	5.67	15.72	0	17.53	3.72	0	1.7	0	5.68	15.38	0	8.53	34.02	0	0	23.26	0	3.52	0	0	0	6.94	12.92	32.88	10.59	11.71	10.09	15.25	0	8.78
ARHGEF10	7.27	3.91	17.64	0	0	46.26	26.23	0	0	10.4	0	0	2.35	0	0	0	59.35	2.43	10.17	14.18	9.43	49.64	0	55.74	0	0	0	1.42	1.54	6.48	0	4.86	0	14.04	0	0	10.56	0	0	0	0	2.15	2.99	0	0	16.82	0	0	8.78
ARHGEF10L	0	35.15	0	0	0	0	11.24	0	0	0	0	0	0	0	0	0	0	0	0	0	0	0	0	0	0	0	0	0	0	0	0	0	0	3.51	0	0	0	0	0	0	0	0	0	0	0	23.55	0	0	0
ARHGEF11	18.17	11.72	0	0	0	0	0	23.73	0	5.2	9.27	34.94	4.7	15.73	0	33.52	5.94	0	13.57	17.02	9.43	0	0	22.3	4.66	18.73	25.15	0	6.15	0	0	0	7.76	3.51	4.65	5.22	0	22.01	0	0	0	0	5.98	0	11.71	0	0	11.12	26.33
ARHGEF12	3.63	0	0	23.45	0	23.13	82.45	0	0	20.8	27.8	24.19	25.86	20.23	0	0	2.97	12.13	13.57	0	6.29	0	13.14	11.15	0	1.7	28.29	1.42	29.22	51.82	21.33	0	0	3.51	32.56	0	17.6	0	25.97	7.73	31.22	0	8.97	10.59	11.71	13.46	5.08	24.46	35.11
ARHGEF15	0	0	0	0	0	0	0	0	0	0	0	0	0	0	0	0	0	0	0	0	0	0	8.76	0	0	0	0	0	0	0	0	0	0	0	0	0	0	0	0	0	0	0	0	0	29.28	0	0	0	0
ARHGEF16	0	0	0	0	0	0	0	0	0	0	0	0	11.75	2.25	0	0	0	0	0	0	0	0	0	0	0	0	0	0	0	19.43	0	0	0	0	0	0	0	0	0	0	3.47	0	0	0	0	0	0	0	0
ARHGEF17	0	3.91	0	0	0	0	0	0	6.98	0	0	2.69	0	0	0	0	0	4.85	0	0	1.57	0	0	0	0	0	0	1.42	0	0	0	0	0	3.51	0	5.22	0	0	12.99	0	0	0	2.99	3.53	0	0	0	0	43.89
ARHGEF18	72.67	0	35.28	35.17	13.35	0	22.49	0	6.98	0	4.63	5.37	7.05	2.25	0	0	0	31.54	20.35	36.87	0	24.82	4.38	0	0	1.7	0	1.42	4.61	0	34.13	4.86	7.76	10.53	0	5.22	10.56	0	51.94	0	55.51	0	35.87	35.29	5.86	0	5.08	33.35	17.55
ARHGEF19	0	0	0	0	0	0	26.23	0	0	0	4.63	0	2.35	0	0	0	0	0	0	0	0	0	0	3.72	0	0	0	0	0	0	0	0	0	0	0	0	0	0	0	0	3.47	0	0	0	5.86	0	0	0	0
ARHGEF2	0	39.05	0	35.17	13.35	0	0	0	0	5.2	0	0	0	6.74	0	0	0	7.28	0	22.69	23.58	0	17.53	89.18	6.99	25.55	22.01	9.94	0	0	0	0	15.52	52.64	13.95	5.22	3.52	0	25.97	15.46	0	55.98	29.89	14.12	0	0	0	0	17.55
ARHGEF25	0	0	0	0	0	0	0	0	0	0	0	2.69	0	0	0	0	0	0	0	0	0	0	0	0	0	0	0	0	0	0	0	0	0	0	0	0	0	14.68	0	0	0	0	0	0	0	0	0	0	0
ARHGEF26	0	0	17.64	70.34	0	0	0	0	0	26	0	0	9.4	0	0	41.9	0	0	3.39	0	1.57	0	0	0	25.61	11.92	9.43	29.82	0	0	38.39	0	0	10.53	0	0	3.52	0	0	0	0	47.37	0	0	0	0	5.08	17.79	0
ARHGEF26-AS1	0	0	0	0	0	0	0	0	0	0	0	0	0	2.25	0	0	0	0	0	2.84	0	0	0	0	0	0	0	0	0	0	0	0	0	0	0	0	0	0	0	0	0	0	0	0	0	0	0	0	0
ARHGEF28	0	0	0	0	0	0	0	0	0	0	0	0	0	0	0	0	0	0	0	0	0	0	0	0	0	0	0	0	0	0	0	0	0	0	0	0	0	0	0	0	0	0	0	0	0	0	0	0	0
ARHGEF3	0	0	0	23.45	0	0	44.97	0	0	0	0	21.5	0	0	0	8.38	0	0	0	0	0	0	4.38	0	4.66	18.73	44.01	0	1.54	0	0	4.86	15.52	21.06	4.65	5.22	10.56	29.35	25.97	23.2	0	0	0	0	52.7	0	0	0	0
ARHGEF3-AS1	0	0	0	0	0	0	0	0	0	0	0	0	0	0	0	0	0	0	0	0	0	0	0	0	0	0	0	0	0	0	0	0	0	0	0	0	0	0	0	0	0	0	0	0	0	0	0	0	0
ARHGEF33	3.63	93.73	17.64	11.72	0	0	3.75	19.77	13.96	20.8	0	29.56	11.75	4.5	0	8.38	0	0	27.13	39.7	11.01	0	17.53	0	16.3	0	3.14	34.08	16.92	0	25.6	68.04	0	28.07	37.21	41.75	10.56	0	25.97	0	3.47	0	20.93	0	0	0	0	22.23	0
ARHGEF34P	10.9	0	0	0	0	0	0	7.91	0	0	0	0	0	0	0	0	0	9.7	0	0	0	0	0	0	0	0	0	0	0	0	0	0	0	0	0	0	0	0	0	0	0	0	0	0	0	0	0	0	0
ARHGEF35	0	0	0	0	26.7	0	0	0	20.95	98.79	0	10.75	0	0	0	0	0	7.28	0	2.84	0	0	8.76	37.16	0	0	0	0	0	0	0	0	0	3.51	0	0	0	7.34	0	46.39	0	2.15	0	0	0	3.36	0	0	0
ARHGEF37	0	0	0	0	0	0	0	0	0	0	0	0	0	0	0	0	0	0	0	0	0	0	0	0	0	0	0	0	0	0	0	0	0	0	0	0	0	0	0	0	0	0	0	0	0	0	0	0	0
ARHGEF38	0	0	0	0	0	0	0	0	0	0	0	0	0	0	0	0	0	0	0	0	0	0	0	0	0	0	0	0	0	0	0	0	0	0	0	0	0	0	0	0	0	0	0	0	0	0	0	0	0
ARHGEF38-IT1	0	0	0	0	0	0	0	0	0	0	0	0	0	0	0	0	0	0	0	0	0	0	0	0	0	0	0	0	0	0	0	0	0	0	0	0	0	0	0	0	0	0	0	0	0	0	0	0	0
ARHGEF39	0	3.91	0	0	0	0	89.95	35.59	27.93	0	18.53	0	0	0	92.37	0	0	0	0	2.84	12.58	49.64	13.14	0	0	1.7	3.14	26.98	12.3	0	0	24.3	54.32	0	0	5.22	0	0	0	46.39	3.47	0	8.97	0	5.86	43.74	0	0	0
ARHGEF4	0	0	0	0	0	0	0	0	0	0	0	0	0	13.49	0	0	0	0	0	8.51	9.43	0	0	0	0	0	12.57	0	0	0	0	9.72	0	0	0	0	0	0	0	0	0	0	0	0	0	124.48	0	0	0
ARHGEF40	3.63	3.91	17.64	11.72	0	23.13	37.48	0	0	0	4.63	0	2.35	8.99	0	0	0	0	0	0	6.29	0	4.38	0	0	0	0	2.84	0	0	4.27	0	0	35.09	0	10.44	0	0	0	0	0	0	2.99	0	5.86	0	0	0	0
ARHGEF5	0	0	0	0	13.35	0	0	0	0	0	0	0	0	8.99	0	33.52	0	0	3.39	0	17.29	0	0	0	0	0	0	0	0	0	8.53	0	0	0	0	5.22	0	0	0	0	0	0	0	0	0	0	0	0	0
ARHGEF6	0	0	0	11.72	0	0	0	0	0	0	0	0	0	0	0	0	0	0	0	0	0	0	0	0	0	0	0	0	0	0	0	0	0	0	0	0	0	0	0	0	0	0	0	0	0	0	0	0	0
ARHGEF7	65.4	46.86	0	70.34	93.45	23.13	18.74	11.86	27.93	15.6	143.64	142.43	58.77	11.24	76.07	83.8	35.61	46.1	37.31	34.03	9.43	24.82	74.48	81.75	0	17.03	50.3	17.04	33.84	0	59.72	43.74	38.8	63.17	4.65	15.66	10.56	80.72	12.99	85.05	10.41	79.66	14.95	10.59	29.28	16.82	86.42	40.02	96.55
ARHGEF7-AS1	0	0	0	0	0	0	0	0	0	0	0	0	0	0	0	0	0	0	0	0	0	0	0	0	0	0	0	0	0	0	0	0	0	0	0	0	0	0	0	0	0	0	0	0	0	0	0	0	0
ARHGEF7-AS2	0	0	0	0	0	0	0	0	0	0	0	0	0	0	0	0	0	0	0	0	0	0	0	0	0	0	0	0	0	0	0	0	0	0	0	0	0	0	0	0	0	0	0	0	0	0	0	0	0
ARHGEF9	0	0	0	0	0	0	33.73	0	0	0	0	10.75	0	0	0	0	0	4.85	6.78	0	25.16	0	0	0	0	0	0	0	0	0	0	0	0	35.09	0	0	0	0	0	15.46	0	2.15	5.98	14.12	29.28	10.09	25.42	26.68	8.78
ARHGEF9-IT1	0	0	0	0	0	0	0	0	0	0	0	0	0	0	0	0	0	0	0	0	0	0	0	0	0	0	0	0	0	0	0	0	0	0	0	0	0	0	0	0	0	0	0	0	0	0	0	0	0
ARID1A	7.27	31.24	52.92	0	0	0	33.73	83.04	41.89	36.4	32.44	53.75	2.35	76.42	16.3	41.9	20.77	9.7	37.31	5.67	0	148.92	48.19	11.15	2.33	6.81	141.47	72.42	133.81	0	8.53	4.86	7.76	24.56	9.3	20.87	35.2	117.41	12.99	23.2	0	25.84	71.74	49.41	29.28	13.46	30.5	17.79	61.44
ARID1B	0	31.24	0	11.72	0	23.13	89.95	0	6.98	72.79	13.9	5.37	11.75	2.25	38.04	0	29.68	24.26	47.48	5.67	17.29	148.92	0	52.02	18.63	8.52	18.86	1.42	13.84	0	0	29.16	0	0	0	10.44	42.24	22.01	77.92	0	20.82	64.59	2.99	7.06	5.86	26.91	25.42	20.01	26.33
ARID2	18.17	15.62	17.64	82.07	0	23.13	18.74	47.45	0	5.2	0	0	23.51	22.48	10.87	8.38	2.97	0	27.13	0	31.44	0	4.38	0	0	11.92	22.01	2.84	12.3	0	38.39	0	0	73.69	4.65	41.75	14.08	0	12.99	0	20.82	6.46	0	0	35.14	26.91	5.08	20.01	17.55
ARID3A	0	0	0	0	0	0	14.99	0	0	0	4.63	2.69	0	0	0	0	0	0	0	8.51	23.58	0	0	0	39.58	0	0	0	1.54	0	0	0	7.76	21.06	0	20.87	0	0	0	0	0	4.31	32.88	0	0	0	0	0	8.78
ARID3B	50.87	27.34	52.92	23.45	13.35	23.13	0	3.95	48.88	26	4.63	24.19	23.51	2.25	32.6	41.9	59.35	58.23	37.31	79.41	9.43	0	13.14	7.43	16.3	56.2	3.14	1.42	4.61	0	38.39	29.16	0	28.07	0	10.44	21.12	36.69	0	15.46	62.45	122.72	29.89	3.53	35.14	0	35.58	8.89	8.78
ARID3C	0	0	0	0	0	0	0	0	0	0	0	0	0	0	0	0	0	0	0	0	0	0	0	0	0	0	0	0	0	0	0	0	0	0	0	0	0	0	0	0	0	0	0	0	0	0	0	0	0
ARID4A	0	62.49	0	23.45	13.35	0	48.72	47.45	6.98	31.2	0	10.75	51.72	11.24	0	0	5.94	50.95	0	0	0	0	48.19	0	4.66	0	25.15	2.84	10.77	0	119.44	0	69.84	0	0	36.53	10.56	7.34	51.94	123.71	20.82	77.51	0	21.18	11.71	37.01	25.42	22.23	8.78
ARID4B	32.7	70.3	70.57	11.72	226.95	46.26	48.72	154.21	90.77	36.4	157.54	24.19	0	58.44	141.28	108.94	38.58	41.25	78	0	23.58	24.82	83.24	29.73	65.2	35.76	31.44	56.8	87.67	71.25	123.71	87.48	38.8	24.56	116.29	52.19	151.36	7.34	25.97	131.44	45.1	99.04	92.67	24.71	29.28	3.36	203.33	113.39	61.44
ARID5A	21.8	0	0	11.72	0	46.26	0	0	20.95	0	0	0	7.05	0	0	0	0	41.25	33.91	2.84	0	0	39.43	59.45	2.33	0	6.29	14.2	0	6.48	8.53	4.86	0	21.06	4.65	0	0	14.68	0	0	0	0	20.93	0	5.86	0	0	0	0
ARID5B	14.53	50.77	35.28	187.58	80.1	231.32	86.2	142.35	76.81	46.79	37.07	59.12	39.96	202.29	86.94	58.66	14.84	48.52	81.39	164.49	72.32	24.82	83.24	148.64	58.21	178.82	18.86	80.94	99.97	25.91	38.39	213.85	69.84	98.26	69.77	57.4	133.76	205.47	38.96	38.66	24.29	64.59	110.61	74.12	70.27	40.37	55.92	2.22	61.44
ARIH1	0	35.15	52.92	11.72	26.7	0	22.49	15.82	6.98	0	18.53	0	14.1	2.25	48.9	8.38	8.9	48.52	20.35	31.2	42.45	24.82	8.76	0	0	10.22	72.3	28.4	13.84	32.39	0	19.44	31.04	31.58	69.77	5.22	7.04	7.34	38.96	38.66	31.22	47.37	0	0	17.57	3.36	20.33	0	0
ARIH2	72.67	175.74	141.13	140.68	173.55	92.53	97.44	166.08	48.88	98.79	23.17	139.74	47.02	78.67	0	92.18	0	75.21	44.09	42.54	77.04	0	100.77	85.47	132.72	110.7	91.17	48.28	115.35	90.69	106.65	160.39	62.08	49.13	41.86	41.75	35.2	88.06	38.96	92.78	17.35	187.31	92.67	88.24	105.41	50.46	213.5	51.14	70.22
ARIH2OS	0	0	0	23.45	0	0	0	11.86	0	0	0	0	0	24.72	0	0	0	0	0	0	0	0	0	0	0	0	0	1.42	0	0	0	0	7.76	0	0	5.22	0	0	12.99	0	0	0	5.98	0	0	0	0	0	0
ARL1	3.63	54.67	17.64	35.17	106.8	23.13	7.5	75.13	6.98	31.2	55.6	61.81	32.91	38.21	5.43	25.14	47.48	0	47.48	22.69	28.3	49.64	43.81	3.72	46.57	52.79	47.16	26.98	41.53	84.21	42.66	34.02	38.8	17.55	83.73	31.31	45.76	0	142.85	7.73	6.94	133.49	32.88	63.53	58.56	57.19	10.17	95.6	35.11
ARL10	0	0	0	0	0	0	0	0	0	0	0	0	2.35	0	0	8.38	0	0	0	0	0	0	0	0	0	0	0	0	18.46	0	0	0	0	0	0	0	0	0	0	0	0	0	0	0	0	0	0	0	8.78
ARL11	0	0	0	0	0	0	0	0	0	0	0	0	0	0	0	0	0	0	0	0	0	0	0	0	0	0	0	0	0	0	0	0	0	0	0	0	0	0	0	0	0	0	0	0	0	0	0	0	0
ARL13A	0	0	0	0	0	0	0	0	0	0	0	0	0	0	0	0	0	0	0	0	0	0	0	0	0	0	0	0	0	0	0	0	0	0	0	0	0	0	0	0	0	0	0	0	0	0	0	0	0
ARL13B	3.63	23.43	52.92	23.45	0	23.13	26.23	55.36	0	15.6	0	61.81	7.05	0	5.43	8.38	32.64	26.69	44.09	0	39.31	24.82	26.29	66.89	18.63	3.41	0	0	1.54	45.34	51.19	14.58	0	7.02	55.82	5.22	31.68	7.34	0	0	3.47	17.22	56.8	0	40.99	43.74	66.08	2.22	17.55
ARL14	0	0	0	0	0	0	0	0	0	0	0	0	0	0	0	0	0	0	0	0	0	0	0	0	0	0	0	0	0	0	0	0	0	0	0	0	0	0	0	0	0	0	0	0	0	0	0	0	0
ARL14EP	69.03	35.15	17.64	0	0	46.26	7.5	7.91	41.89	114.39	0	26.87	9.4	31.47	97.81	108.94	26.71	14.56	40.7	31.2	51.88	24.82	21.91	37.16	0	40.87	56.59	45.44	78.44	0	0	14.58	23.28	3.51	37.21	26.09	63.36	0	0	15.46	38.16	10.77	29.89	0	35.14	53.83	5.08	37.8	122.88
ARL14EPL	0	0	0	0	0	0	0	0	0	0	0	0	0	0	0	0	0	0	0	0	0	0	0	0	0	0	0	0	0	0	0	0	0	0	0	0	0	0	0	0	0	0	0	0	0	0	0	0	0
ARL15	0	0	0	0	0	0	3.75	0	0	0	0	5.37	2.35	0	5.43	0	0	2.43	10.17	2.84	0	24.82	0	0	0	0	0	0	10.77	0	0	0	0	3.51	0	10.44	0	0	0	0	6.94	6.46	0	0	5.86	0	0	31.13	17.55
ARL16	105.37	11.72	105.85	23.45	13.35	69.4	82.45	94.9	20.95	10.4	46.34	107.49	105.79	80.92	48.9	16.76	89.03	80.07	57.65	93.59	64.46	49.64	113.91	96.61	20.96	42.58	72.3	31.24	43.07	32.39	76.79	38.88	124.16	0	144.2	73.06	56.32	0	51.94	7.73	52.04	10.77	23.91	7.06	17.57	26.91	10.17	0	70.22
ARL17A	14.53	15.62	0	0	66.75	0	7.5	19.77	0	0	0	24.19	4.7	0	0	0	0	4.85	0	11.34	3.14	0	0	14.86	4.66	1.7	3.14	61.06	0	0	59.72	14.58	7.76	0	18.61	0	0	7.34	0	7.73	0	8.61	0	38.82	0	3.36	0	2.22	8.78
ARL17B	0	0	0	0	0	0	0	0	0	0	0	0	0	0	0	0	0	0	0	0	0	0	0	0	0	0	0	0	0	0	0	0	0	0	0	0	0	0	0	0	0	0	0	0	0	0	0	0	0
ARL2	21.8	160.12	246.98	211.03	120.15	69.4	116.18	79.08	76.81	275.57	143.64	231.11	218.63	218.02	152.15	209.5	92	118.88	145.83	314.8	243.7	148.92	276.02	107.76	242.16	158.38	207.48	220.1	83.05	213.76	127.98	325.63	147.44	164.93	283.74	302.67	242.87	22.01	25.97	146.91	104.08	90.43	128.54	183.53	158.11	87.47	284.66	184.54	298.42
ARL2-SNX15	0	0	0	0	0	0	0	0	0	0	0	0	0	0	0	0	0	0	0	0	0	0	0	0	0	0	0	0	0	0	0	0	0	0	0	0	0	0	0	0	0	0	0	0	0	0	0	0	0
ARL2BP	0	66.39	17.64	0	80.1	0	29.98	0	34.91	51.99	23.17	32.25	54.07	35.96	108.68	41.9	11.87	58.23	16.96	19.85	34.59	0	8.76	59.45	2.33	73.23	22.01	14.2	30.76	32.39	8.53	0	0	24.56	9.3	26.09	66.88	0	12.99	0	48.57	32.3	11.96	60	11.71	0	86.42	17.79	17.55
ARL3	148.97	105.44	141.13	117.24	120.15	485.77	93.7	209.57	34.91	161.18	74.14	99.43	145.75	69.68	114.11	175.98	44.52	211.08	91.57	121.95	33.02	74.46	140.2	141.21	121.08	80.04	97.45	80.94	204.56	58.3	209.03	267.31	201.76	171.95	97.68	109.59	59.84	264.17	38.96	15.46	235.91	66.74	83.7	88.24	111.26	6.73	305	117.84	87.77
ARL4A	14.53	0	0	0	40.05	46.26	29.98	11.86	0	46.79	4.63	5.37	44.67	22.48	0	0	5.94	0	6.78	0	1.57	0	13.14	11.15	2.33	1.7	0	0	30.76	6.48	25.6	14.58	7.76	3.51	4.65	5.22	10.56	44.03	0	15.46	3.47	10.77	20.93	0	5.86	0	15.25	26.68	35.11
ARL4C	69.03	35.15	0	11.72	0	0	0	3.95	41.89	0	74.14	24.19	2.35	4.5	10.87	33.52	2.97	21.84	3.39	2.84	4.72	0	0	3.72	0	0	3.14	2.84	4.61	6.48	8.53	0	31.04	3.51	27.91	0	3.52	0	0	0	3.47	0	2.99	67.06	17.57	0	0	0	166.77
ARL4D	3.63	15.62	88.21	0	66.75	46.26	11.24	130.49	34.91	93.59	64.87	2.69	18.81	35.96	38.04	41.9	8.9	41.25	50.87	2.84	12.58	24.82	48.19	33.44	116.43	10.22	12.57	46.86	144.58	77.73	85.32	29.16	54.32	0	9.3	78.28	133.76	22.01	25.97	38.66	34.69	73.2	56.8	21.18	5.86	3.36	45.75	15.56	8.78
ARL5A	112.63	167.93	211.7	187.58	26.7	92.53	89.95	114.67	76.81	62.39	55.6	118.24	141.05	94.4	260.82	58.66	53.42	135.87	67.83	102.1	130.49	74.46	83.24	167.22	65.2	178.82	106.89	89.46	141.5	116.6	93.85	82.62	46.56	122.82	69.77	83.5	88	132.09	155.83	46.39	249.79	155.02	131.53	98.82	158.11	67.29	20.33	44.47	52.66
ARL5B	25.43	0	0	0	0	0	3.75	0	27.93	0	0	0	0	0	10.87	0	0	4.85	16.96	11.34	17.29	0	0	0	0	3.41	0	0	13.84	0	0	0	0	0	0	0	0	0	0	0	0	0	0	3.53	5.86	0	10.17	0	0
ARL5C	0	0	0	0	0	0	0	0	0	0	0	0	0	0	0	0	0	0	0	0	0	0	0	0	0	0	0	0	0	0	0	0	0	3.51	0	0	0	0	0	0	0	0	0	0	0	0	0	0	0
ARL6	0	0	0	0	0	23.13	22.49	3.95	0	0	0	0	0	0	0	0	8.9	0	0	2.84	0	0	4.38	0	0	0	0	12.78	1.54	6.48	0	0	0	21.06	0	0	0	0	0	0	0	2.15	0	0	0	0	0	0	8.78
ARL6IP1	250.7	226.51	299.9	422.05	547.36	69.4	427.25	355.88	118.7	135.18	60.24	110.18	225.68	227.01	1075.89	117.32	148.39	131.02	227.23	292.11	391.48	124.1	192.78	182.08	335.3	189.04	50.3	197.38	539.85	194.33	162.1	184.69	915.7	245.65	88.38	114.81	316.79	124.75	90.9	371.13	881.21	161.48	170.39	232.94	234.24	289.33	183	48.91	219.43
ARL6IP4	87.2	50.77	0	11.72	26.7	115.66	187.39	55.36	244.38	10.4	74.14	43	18.81	11.24	168.45	58.66	32.64	33.97	57.65	155.98	97.48	24.82	52.58	100.33	95.47	32.36	125.75	65.32	239.94	0	119.44	121.51	124.16	52.64	46.51	187.87	123.2	146.76	38.96	61.86	117.96	75.36	203.28	42.35	40.99	151.39	15.25	86.71	149.21
ARL6IP5	10.9	31.24	17.64	0	0	23.13	41.23	0	20.95	0	0	8.06	7.05	8.99	54.34	33.52	0	0	3.39	11.34	3.14	49.64	21.91	3.72	18.63	0	28.29	1.42	109.2	0	8.53	0	0	3.51	23.26	20.87	3.52	36.69	0	0	3.47	6.46	14.95	3.53	58.56	10.09	10.17	26.68	0
ARL6IP6	43.6	15.62	88.21	11.72	40.05	23.13	74.96	15.82	48.88	26	23.17	5.37	65.82	53.94	10.87	41.9	47.48	4.85	50.87	22.69	18.87	24.82	52.58	26.01	81.5	8.52	31.44	11.36	18.46	45.34	12.8	9.72	31.04	84.22	27.91	41.75	24.64	51.37	25.97	30.93	3.47	36.6	62.78	38.82	11.71	30.28	20.33	26.68	61.44
ARL8A	3.63	15.62	17.64	11.72	13.35	0	14.99	63.27	20.95	15.6	0	8.06	2.35	29.22	43.47	8.38	17.81	19.41	6.78	8.51	53.46	24.82	26.29	111.48	20.96	10.22	6.29	22.72	50.76	45.34	0	4.86	7.76	3.51	0	26.09	3.52	0	38.96	0	6.94	21.53	8.97	38.82	17.57	26.91	5.08	53.36	61.44
ARL8B	90.83	66.39	141.13	105.51	133.5	69.4	59.97	126.53	34.91	98.79	92.67	34.94	101.09	143.85	146.71	75.42	35.61	14.56	61.05	56.72	72.32	74.46	105.15	208.09	90.81	42.58	201.2	100.82	155.34	200.81	38.39	53.46	124.16	7.02	204.66	114.81	98.56	66.04	64.93	69.59	31.22	88.27	59.79	56.47	76.13	87.47	96.58	73.37	43.89
ARL9	0	0	0	0	0	0	0	0	0	0	0	0	2.35	0	0	0	0	0	3.39	0	0	0	0	0	0	0	0	0	4.61	0	0	0	0	0	0	0	0	0	0	0	0	0	0	0	0	0	0	0	0
ARMC1	79.93	3.91	0	82.07	13.35	23.13	44.97	23.73	13.96	10.4	0	37.62	49.37	15.73	43.47	25.14	11.87	24.26	54.26	14.18	62.89	49.64	39.43	33.44	20.96	11.92	81.74	36.92	44.6	97.16	4.27	43.74	15.52	24.56	74.42	73.06	17.6	0	90.9	7.73	27.75	34.45	20.93	42.35	11.71	0	81.33	64.48	35.11
ARMC10	25.43	66.39	0	11.72	26.7	0	0	7.91	0	20.8	32.44	0	37.61	4.5	0	41.9	80.13	14.56	23.74	8.51	17.29	24.82	0	3.72	0	13.62	0	12.78	24.61	45.34	17.06	38.88	0	0	4.65	31.31	31.68	7.34	25.97	23.2	0	25.84	0	0	35.14	47.1	55.92	31.13	0
ARMC12	0	0	0	0	0	0	0	0	0	0	0	0	0	0	0	0	0	0	0	0	0	0	0	0	0	0	0	0	0	0	0	0	0	0	0	0	0	0	0	0	0	0	0	0	0	0	0	0	0
ARMC2	3.63	0	0	0	0	0	0	0	0	0	4.63	2.69	2.35	0	0	16.76	0	26.69	0	0	0	0	0	0	2.33	0	25.15	0	15.38	0	0	0	0	21.06	0	0	0	0	0	0	3.47	0	0	0	0	0	0	0	0
ARMC2-AS1	0	3.91	0	0	0	0	0	0	0	0	0	0	0	0	0	0	0	0	0	0	0	0	0	0	0	0	0	0	0	0	0	0	0	0	0	0	0	0	0	0	0	0	0	0	0	0	0	0	0
ARMC3	0	0	0	0	0	0	0	0	0	0	0	0	0	0	0	0	0	0	0	0	0	0	0	0	0	0	0	0	0	0	0	0	0	0	0	0	0	0	0	0	0	0	5.98	0	0	0	0	0	0
ARMC4	0	0	0	0	0	0	0	0	0	0	0	0	0	0	0	0	0	0	0	0	0	0	0	0	0	0	0	0	0	0	0	0	0	0	0	0	0	0	0	0	0	0	0	0	0	0	0	0	0
ARMC5	0	31.24	0	11.72	0	0	48.72	0	0	20.8	0	5.37	2.35	0	0	8.38	0	21.84	0	2.84	1.57	0	4.38	29.73	0	0	12.57	1.42	10.77	0	0	0	0	3.51	0	0	10.56	58.71	0	0	0	23.68	35.87	0	5.86	0	15.25	15.56	0
ARMC6	105.37	31.24	52.92	35.17	0	23.13	59.97	75.13	69.82	103.99	120.47	29.56	4.7	15.73	27.17	192.74	65.29	50.95	71.22	19.85	61.32	0	17.53	44.59	86.15	15.33	6.29	32.66	21.53	129.55	72.52	34.02	69.84	24.56	32.56	20.87	63.36	132.09	38.96	108.25	48.57	99.04	104.63	21.18	70.27	23.55	66.08	20.01	26.33
ARMC7	0	3.91	0	23.45	0	0	0	0	6.98	0	0	0	0	15.73	5.43	8.38	29.68	0	0	14.18	22.01	0	0	0	2.33	0	0	0	4.61	0	0	0	0	21.06	0	26.09	3.52	14.68	0	0	27.75	0	0	0	0	0	0	13.34	17.55
ARMC8	7.27	42.96	17.64	35.17	53.4	23.13	52.47	19.77	27.93	10.4	69.5	16.12	2.35	24.72	81.51	0	29.68	58.23	47.48	28.36	34.59	24.82	21.91	0	25.61	47.68	3.14	7.1	43.07	32.39	29.86	43.74	23.28	35.09	51.17	62.62	35.2	66.04	12.99	46.39	10.41	36.6	44.84	60	64.42	3.36	40.67	60.03	0
ARMC9	7.27	70.3	88.21	0	26.7	46.26	29.98	39.54	55.86	67.59	9.27	67.18	30.56	6.74	21.74	25.14	5.94	9.7	0	42.54	50.31	24.82	70.1	3.72	4.66	8.52	0	1.42	53.83	32.39	4.27	29.16	0	17.55	0	46.97	77.44	36.69	25.97	0	3.47	19.38	56.8	10.59	5.86	0	5.08	28.9	0
ARMCX1	0	0	0	0	0	0	0	0	0	5.2	4.63	0	0	6.74	16.3	8.38	0	0	3.39	2.84	3.14	0	0	3.72	2.33	0	25.15	0	4.61	0	4.27	14.58	0	0	4.65	5.22	0	0	0	7.73	0	2.15	0	0	0	3.36	0	2.22	26.33
ARMCX2	29.07	58.58	35.28	0	26.7	23.13	0	3.95	6.98	5.2	0	2.69	2.35	0	48.9	33.52	0	4.85	3.39	17.02	29.87	49.64	78.86	11.15	2.33	0	88.02	15.62	4.61	25.91	0	0	7.76	10.53	4.65	0	10.56	0	77.92	0	3.47	12.92	0	10.59	5.86	0	30.5	33.35	8.78
ARMCX3	3.63	7.81	0	11.72	106.8	0	26.23	11.86	41.89	0	0	2.69	2.35	8.99	0	16.76	17.81	36.39	6.78	11.34	1.57	0	0	59.45	13.97	0	0	55.38	3.08	0	0	0	0	52.64	4.65	0	10.56	0	12.99	0	0	4.31	38.86	0	29.28	121.11	25.42	48.91	0
ARMCX4	0	0	0	0	0	0	0	0	0	0	0	2.69	2.35	0	0	0	0	2.43	0	0	0	0	0	0	0	0	0	0	0	0	0	4.86	0	42.11	0	10.44	0	0	0	0	27.75	0	0	0	0	0	0	0	0
ARMCX5	3.63	0	0	0	0	23.13	3.75	7.91	0	0	0	0	16.46	0	0	25.14	65.29	0	6.78	5.67	15.72	0	0	59.45	0	0	9.43	44.02	0	38.87	51.19	4.86	0	7.02	18.61	52.19	0	0	0	0	3.47	27.99	23.91	3.53	0	10.09	0	0	8.78
ARMCX5-GPRASP2	0	0	0	0	0	0	0	0	6.98	0	0	0	0	6.74	0	0	0	14.56	3.39	0	0	0	30.67	0	0	0	0	11.36	0	0	0	0	0	0	13.95	10.44	0	0	0	7.73	0	4.31	0	10.59	0	0	0	2.22	0
ARMCX6	0	3.91	0	0	40.05	23.13	26.23	0	0	20.8	32.44	0	18.81	31.47	86.94	0	0	33.97	67.83	2.84	51.88	0	0	3.72	53.56	1.7	15.72	24.14	19.99	32.39	8.53	24.3	0	3.51	0	41.75	38.72	7.34	25.97	0	3.47	6.46	0	0	17.57	3.36	76.25	0	61.44
ARMS2	0	0	0	0	0	0	0	0	0	0	0	0	0	0	0	0	0	0	0	0	0	0	0	0	0	0	0	0	0	0	0	0	0	0	0	0	0	0	0	0	0	0	0	0	0	0	0	0	0
ARMT1	72.67	50.77	70.57	35.17	53.4	0	89.95	31.63	34.91	5.2	4.63	48.37	23.51	62.93	48.9	41.9	0	33.97	84.79	42.54	34.59	0	78.86	29.73	200.25	51.09	194.91	52.54	58.45	6.48	8.53	72.9	46.56	59.66	88.38	67.84	59.84	66.04	64.93	30.93	124.9	68.9	26.9	21.18	23.42	104.29	71.17	17.79	17.55
ARNT	0	11.72	35.28	23.45	0	0	0	31.63	0	77.99	13.9	5.37	4.7	8.99	0	75.42	0	0	6.78	17.02	0	74.46	43.81	33.44	0	0	12.57	0	0	6.48	21.33	9.72	7.76	17.55	13.95	5.22	0	0	12.99	0	24.29	12.92	8.97	14.12	64.42	23.55	5.08	0	52.66
ARNT2	3.63	0	0	0	0	0	29.98	3.95	6.98	5.2	0	0	2.35	0	0	0	0	2.43	3.39	0	1.57	0	0	0	0	1.7	0	0	21.53	0	0	0	0	3.51	4.65	10.44	0	0	12.99	0	0	0	2.99	0	0	0	0	0	0
ARNTL	0	3.91	0	0	0	0	0	0	6.98	0	0	0	0	0	10.87	0	0	2.43	0	2.84	0	0	0	0	2.33	0	0	1.42	1.54	0	0	0	0	0	0	0	0	0	0	0	0	0	0	0	11.71	20.19	0	0	0
ARNTL2	0	3.91	0	0	0	0	3.75	0	27.93	0	0	0	14.1	0	16.3	0	0	24.26	13.57	0	1.57	0	4.38	3.72	2.33	1.7	0	0	0	0	0	4.86	0	3.51	4.65	0	3.52	0	0	0	0	6.46	0	3.53	0	3.36	5.08	0	0
ARNTL2-AS1	0	0	0	0	0	0	0	0	0	0	0	0	0	0	0	0	0	0	0	0	0	0	0	0	0	0	0	0	0	0	0	0	0	0	0	0	0	0	0	0	0	0	0	0	0	0	0	0	0
ARPC1A	50.87	226.51	264.62	269.65	293.71	254.45	389.77	351.92	202.49	384.76	129.74	397.73	272.7	298.94	239.09	259.78	388.77	444	203.49	484.96	205.96	124.1	302.31	230.39	123.41	214.58	138.32	247.08	132.27	246.15	200.49	306.19	108.64	185.99	437.24	234.83	214.72	271.51	142.85	309.28	527.34	232.53	328.83	448.24	193.25	208.58	645.58	451.34	263.31
ARPC1B	138.07	109.35	35.28	93.79	26.7	161.92	71.21	94.9	160.59	62.39	139.01	51.06	49.37	130.36	10.87	75.42	198.84	46.1	115.31	62.39	70.75	148.92	43.81	133.77	44.24	22.14	34.58	95.14	32.3	155.46	89.58	43.74	46.56	73.69	88.38	99.15	123.2	51.37	220.76	61.86	34.69	215.3	59.79	60	122.97	100.93	111.83	44.47	122.88
ARPC2	417.83	371.01	370.47	363.44	600.76	416.38	914.47	466.59	328.17	545.94	389.23	376.23	324.41	265.22	298.86	511.17	261.16	497.37	288.27	578.55	388.34	546.03	280.4	390.17	586.78	395.1	414.97	390.5	579.84	362.75	520.43	354.8	550.97	277.23	386.07	401.83	471.67	565.04	311.67	224.23	277.55	486.59	397.59	155.3	351.36	195.13	259.25	153.41	904.05
ARPC3	763	492.07	458.68	609.63	480.61	1110.34	490.97	727.57	481.78	545.94	509.7	747.09	813.39	761.96	760.73	854.74	1062.44	781.24	763.08	777.08	556.57	546.03	609	553.67	686.91	713.57	471.55	643.26	506.02	330.36	567.36	558.93	325.93	607.1	600.04	229.62	506.87	550.36	662.29	448.45	690.4	693.28	585.92	529.42	708.57	629.11	803.16	693.68	816.28
ARPC4	58.13	124.97	70.57	11.72	226.95	46.26	82.45	75.13	160.59	57.19	111.21	75.25	61.12	121.37	65.21	184.36	65.29	50.95	98.35	96.43	117.92	99.28	113.91	59.45	18.63	59.61	15.72	153.36	130.73	58.3	38.39	77.76	77.6	49.13	223.27	182.65	105.6	73.38	142.85	7.73	114.49	86.12	20.93	52.94	158.11	6.73	86.42	111.17	184.32
ARPC4-TTLL3	0	0	0	0	0	0	0	0	0	0	0	0	0	0	0	0	0	0	0	0	0	0	0	0	0	0	0	0	0	0	0	0	0	0	0	0	0	0	0	0	0	0	0	0	0	0	0	0	0
ARPC5	141.7	480.36	194.05	128.96	200.25	323.85	183.64	146.3	202.49	228.77	64.87	236.49	171.61	112.38	152.15	100.56	160.26	211.08	78	195.69	290.86	372.29	153.35	234.1	197.92	250.35	166.62	184.6	215.33	97.16	166.37	111.79	170.72	126.33	307	229.62	281.59	102.73	129.86	146.91	291.42	187.31	382.64	208.24	345.5	201.86	294.83	429.1	105.33
ARPC5L	221.63	183.55	88.21	46.89	106.8	231.32	183.64	177.94	62.84	88.39	143.64	83.31	126.94	49.45	114.11	41.9	136.51	50.95	105.13	224.05	133.64	99.28	96.39	156.07	130.4	59.61	160.33	154.78	138.42	207.28	127.98	48.6	131.92	182.48	130.24	161.77	63.36	110.07	103.89	115.98	166.53	208.84	107.62	180	257.66	47.1	188.08	124.51	201.87
ARPIN	3.63	3.91	0	0	0	0	0	0	0	0	4.63	0	9.4	0	10.87	0	0	0	0	0	0	0	13.14	0	0	0	0	0	0	6.48	12.8	0	0	0	13.95	0	24.64	0	12.99	0	20.82	0	11.96	0	5.86	0	5.08	0	0
ARPP19	152.6	210.89	158.77	187.58	226.95	115.66	157.41	249.11	111.72	135.18	148.28	166.62	166.91	184.31	119.54	58.66	139.48	245.05	193.31	277.93	183.95	372.29	87.63	371.59	114.1	202.66	207.48	105.08	138.42	272.06	63.99	63.18	124.16	147.39	176.76	130.46	214.72	80.72	207.78	286.08	260.2	249.75	263.06	204.71	158.11	248.95	122	269.02	87.77
ARPP21	0	0	0	0	13.35	0	0	0	6.98	0	0	0	0	0	0	0	0	0	0	0	0	0	0	0	0	1.7	0	0	0	0	0	0	7.76	0	0	0	0	0	0	0	0	0	0	0	0	0	0	0	0
ARR3	0	0	0	0	0	0	0	0	0	0	0	0	0	0	0	0	0	0	0	5.67	0	0	0	0	0	0	0	0	0	0	0	0	0	7.02	0	0	0	7.34	0	0	0	0	0	0	0	0	0	0	0
ARRB1	58.13	0	52.92	23.45	26.7	23.13	0	11.86	13.96	0	13.9	0	18.81	42.71	0	16.76	142.45	2.43	27.13	14.18	18.87	24.82	21.91	74.32	4.66	0	47.16	0	10.77	0	34.13	14.58	7.76	0	41.86	0	0	7.34	25.97	15.46	17.35	8.61	0	0	0	0	5.08	6.67	35.11
ARRB2	0	7.81	0	0	0	23.13	0	0	6.98	26	9.27	0	0	4.5	0	16.76	0	12.13	0	2.84	0	0	4.38	18.58	0	0	69.16	0	6.15	0	4.27	4.86	0	52.64	0	0	0	14.68	0	0	24.29	8.61	8.97	0	0	0	0	2.22	17.55
ARRDC1	0	0	0	0	0	0	0	0	0	0	4.63	0	0	0	0	0	0	0	0	0	0	0	0	0	0	0	0	0	0	0	0	0	0	0	0	15.66	0	0	0	0	0	2.15	53.81	3.53	5.86	0	5.08	0	8.78
ARRDC1-AS1	10.9	0	17.64	11.72	13.35	0	0	0	13.96	0	0	0	0	8.99	0	0	29.68	38.82	0	34.03	37.73	0	21.91	37.16	16.3	34.06	72.3	11.36	0	25.91	17.06	0	0	70.18	0	0	17.6	0	0	0	0	19.38	0	0	11.71	0	0	0	0
ARRDC2	0	0	0	0	0	0	0	0	0	0	0	0	0	0	0	0	0	0	0	0	0	0	0	0	0	0	0	0	0	0	0	0	0	0	0	0	0	0	0	0	0	0	0	0	0	0	0	0	26.33
ARRDC3	21.8	7.81	0	35.17	0	0	0	0	41.89	15.6	0	26.87	0	29.22	0	8.38	0	0	0	2.84	0	24.82	4.38	0	0	0	9.43	0	18.46	0	0	0	7.76	3.51	4.65	41.75	3.52	0	0	7.73	13.88	2.15	0	0	11.71	0	0	0	8.78
ARRDC3-AS1	3.63	0	0	0	0	0	0	0	0	0	0	0	2.35	0	0	0	0	7.28	0	0	0	0	0	26.01	0	22.14	0	11.36	1.54	0	0	0	0	0	0	31.31	0	0	0	0	0	2.15	0	0	0	0	0	0	0
ARRDC4	0	0	0	0	0	0	11.24	0	0	0	0	0	25.86	0	0	8.38	2.97	0	0	2.84	0	0	0	0	2.33	0	0	1.42	7.69	0	0	0	0	0	0	10.44	0	0	0	0	0	0	0	0	0	0	0	0	0
ARRDC5	0	0	0	0	0	0	0	0	0	0	0	0	0	0	0	0	0	0	0	0	0	0	0	0	0	0	0	0	0	0	0	0	0	0	0	0	0	0	0	0	0	0	0	0	0	0	0	0	0
ARSA	0	0	17.64	0	0	0	3.75	0	0	5.2	0	0	2.35	0	0	0	2.97	0	3.39	0	1.57	0	0	0	0	0	0	11.36	0	0	8.53	0	0	3.51	46.51	5.22	17.6	0	25.97	0	3.47	0	14.95	0	0	3.36	0	0	0
ARSB	7.27	11.72	0	11.72	0	69.4	33.73	31.63	20.95	0	0	0	7.05	0	0	8.38	5.94	0	0	0	0	0	0	0	23.29	0	3.14	0	0	6.48	4.27	19.44	7.76	0	4.65	15.66	0	36.69	51.94	0	6.94	21.53	2.99	0	17.57	3.36	0	35.57	0
ARSD	0	3.91	0	0	0	23.13	3.75	3.95	55.86	0	4.63	2.69	0	13.49	27.17	0	0	21.84	3.39	11.34	23.58	0	0	26.01	13.97	1.7	6.29	34.08	75.36	12.96	21.33	29.16	0	0	0	0	10.56	51.37	0	0	10.41	0	2.99	3.53	0	43.74	0	2.22	8.78
ARSE	0	0	17.64	0	0	0	0	0	0	5.2	0	0	0	0	0	0	0	0	0	2.84	0	0	0	0	0	0	0	0	1.54	0	0	0	0	0	0	0	0	0	0	0	0	0	0	0	0	0	0	0	0
ARSF	0	0	0	0	0	0	0	0	0	0	0	0	0	0	0	0	0	0	0	0	0	0	0	0	0	0	0	0	0	0	0	0	0	0	0	0	0	0	0	0	0	0	0	0	0	0	0	0	0
ARSG	7.27	0	0	0	0	0	0	0	0	0	0	0	9.4	20.23	0	0	5.94	0	0	0	0	0	0	0	0	0	22.01	0	0	0	0	0	0	0	0	5.22	0	0	0	0	0	0	0	0	5.86	0	15.25	4.45	0
ARSH	0	0	0	0	0	0	0	0	0	0	0	0	0	0	0	0	0	0	0	0	0	0	0	0	0	0	0	0	0	0	0	0	0	0	0	0	0	0	0	0	0	0	0	0	0	0	0	0	0
ARSI	0	0	0	0	0	0	0	0	0	0	0	2.69	0	0	0	0	0	0	0	0	0	0	0	0	0	0	0	0	0	0	0	0	0	0	0	0	0	0	0	0	3.47	0	0	0	0	0	0	0	0
ARSJ	0	0	0	0	0	0	3.75	3.95	0	0	4.63	0	0	20.23	0	0	0	0	0	0	0	0	0	3.72	27.94	0	0	1.42	0	6.48	0	0	7.76	0	0	0	3.52	0	0	0	20.82	36.6	0	0	0	0	0	0	35.11
ARSK	3.63	7.81	0	70.34	0	23.13	59.97	3.95	76.81	5.2	4.63	2.69	2.35	0	38.04	0	2.97	26.69	3.39	45.38	3.14	0	17.53	44.59	4.66	25.55	110.03	19.88	58.45	32.39	0	43.74	23.28	0	0	0	3.52	0	90.9	38.66	3.47	32.3	26.9	56.47	0	0	5.08	2.22	78.99
ART1	0	0	0	0	0	0	0	0	0	0	0	0	0	0	0	0	0	0	0	0	0	0	0	0	0	0	0	0	0	0	0	0	0	0	0	0	0	0	0	0	0	0	0	0	0	0	0	0	0
ART3	0	3.91	0	0	0	0	0	47.45	0	0	0	0	0	0	0	0	0	0	0	0	0	0	0	0	0	0	0	0	0	0	0	0	0	0	0	5.22	0	0	0	0	0	0	0	0	0	0	0	0	0
ART4	0	0	0	0	0	0	0	0	0	0	0	0	0	0	0	0	0	0	0	0	0	0	0	0	0	0	0	0	0	0	0	0	0	0	0	0	0	0	0	0	0	0	0	0	0	0	0	0	0
ART5	3.63	23.43	35.28	0	0	46.26	7.5	3.95	13.96	57.19	4.63	56.43	98.73	92.15	0	0	0	0	6.78	25.52	0	0	26.29	0	37.26	18.73	0	1.42	30.76	0	4.27	34.02	23.28	56.15	0	5.22	3.52	0	0	0	0	45.21	20.93	169.41	11.71	43.74	0	0	17.55
ARTN	0	0	0	23.45	0	23.13	0	0	0	0	0	10.75	0	4.5	0	0	0	0	0	0	0	0	0	0	0	0	0	0	0	0	0	0	0	0	0	10.44	0	0	0	0	3.47	0	0	0	0	0	0	0	0
ARV1	0	0	0	0	0	23.13	0	0	34.91	15.6	0	18.81	28.21	0	0	0	32.64	0	3.39	22.69	44.02	49.64	13.14	0	2.33	0	0	1.42	1.54	0	0	4.86	7.76	3.51	0	0	28.16	7.34	0	0	0	2.15	5.98	10.59	0	0	35.58	2.22	35.11
ARVCF	0	0	0	0	0	0	0	19.77	0	5.2	27.8	0	0	0	0	0	5.94	0	3.39	0	15.72	0	0	0	0	0	0	0	0	0	0	0	0	42.11	0	0	0	14.68	0	0	34.69	0	0	3.53	0	0	0	0	17.55
ARX	0	0	0	0	0	0	0	0	0	0	0	0	0	0	0	0	0	0	0	0	0	0	0	0	0	0	0	0	0	0	0	0	0	0	0	0	0	0	0	0	0	0	0	0	0	0	0	0	0
AS3MT	0	0	0	0	0	0	0	0	0	0	0	0	0	0	0	0	0	0	0	0	0	0	0	0	0	0	0	0	1.54	0	0	0	0	0	0	0	0	0	0	0	0	0	0	0	0	0	0	0	0
ASAH1	18.17	11.72	52.92	93.79	13.35	23.13	22.49	0	20.95	10.4	32.44	37.62	89.33	11.24	103.24	8.38	29.68	7.28	6.78	5.67	39.31	0	48.19	66.89	9.31	6.81	78.59	55.38	23.07	6.48	46.92	58.32	7.76	35.09	65.12	15.66	31.68	0	38.96	0	86.73	55.98	26.9	7.06	23.42	0	66.08	62.25	0
ASAH2	0	0	0	0	0	0	0	0	0	0	0	0	0	0	0	0	0	0	0	0	0	0	0	0	0	0	0	0	0	0	0	0	0	0	0	0	0	0	0	0	0	0	0	0	0	0	0	0	0
ASAH2B	0	3.91	0	0	0	0	0	0	0	0	0	0	0	0	0	25.14	0	0	0	0	0	24.82	0	0	0	1.7	0	0	3.08	0	4.27	0	0	0	0	0	14.08	0	0	0	0	8.61	0	0	5.86	0	5.08	0	0
ASAP1	3.63	7.81	17.64	0	0	0	123.68	0	6.98	0	111.21	0	14.1	26.97	48.9	0	5.94	24.26	0	0	56.6	0	4.38	7.43	2.33	1.7	15.72	46.86	110.74	32.39	4.27	9.72	7.76	14.04	4.65	41.75	0	58.71	64.93	23.2	52.04	4.31	20.93	3.53	40.99	26.91	35.58	13.34	87.77
ASAP1-IT1	0	0	0	0	0	0	0	0	0	0	0	0	0	0	0	0	0	0	0	2.84	0	0	0	0	0	1.7	0	0	1.54	0	0	0	0	0	0	0	0	0	0	0	0	0	2.99	0	0	37.01	0	0	0
ASAP1-IT2	0	0	0	0	0	0	0	0	0	0	0	0	0	0	0	0	0	0	0	0	0	0	0	0	0	0	0	0	0	0	0	0	0	0	0	0	0	0	0	0	0	0	0	0	0	0	0	0	0
ASAP2	3.63	23.43	35.28	0	26.7	23.13	26.23	94.9	20.95	5.2	32.44	61.81	23.51	15.73	16.3	8.38	35.61	118.88	27.13	39.7	4.72	0	87.63	159.78	13.97	8.52	6.29	4.26	64.6	25.91	34.13	14.58	31.04	52.64	51.17	10.44	3.52	22.01	38.96	38.66	34.69	47.37	62.78	3.53	23.42	53.83	66.08	8.89	17.55
ASAP3	29.07	39.05	70.57	11.72	0	23.13	0	27.68	6.98	10.4	27.8	45.69	28.21	40.46	21.74	41.9	5.94	29.11	37.31	34.03	9.43	0	13.14	48.31	0	0	50.3	32.66	12.3	12.96	4.27	53.46	46.56	3.51	18.61	5.22	0	139.42	0	46.39	13.88	32.3	53.81	63.53	23.42	50.46	50.83	4.45	87.77
ASB1	0	54.67	0	11.72	80.1	46.26	22.49	11.86	13.96	57.19	0	0	0	11.24	43.47	16.76	0	0	20.35	17.02	23.58	0	39.43	63.17	27.94	10.22	0	0	21.53	12.96	42.66	0	46.56	42.11	4.65	0	49.28	0	64.93	15.46	38.16	43.06	20.93	17.65	0	3.36	50.83	13.34	35.11
ASB10	0	0	0	0	0	0	0	0	0	0	0	0	0	0	0	0	0	0	0	0	0	0	0	0	0	0	0	0	0	0	0	0	0	0	0	0	0	0	0	0	0	0	0	0	0	0	0	0	0
ASB11	0	0	0	0	0	0	0	0	0	0	0	0	0	0	0	0	0	0	0	0	0	0	0	0	0	0	0	0	0	0	0	0	0	0	0	0	0	0	0	0	0	0	0	0	0	0	0	0	0
ASB12	0	0	0	0	0	0	0	0	0	0	0	0	0	2.25	0	0	0	0	0	0	0	0	0	0	0	0	0	0	1.54	0	4.27	0	0	0	0	20.87	0	0	0	0	0	0	0	0	0	0	0	2.22	0
ASB13	0	0	0	0	0	0	0	3.95	0	5.2	0	0	0	0	0	8.38	0	0	3.39	25.52	3.14	0	0	3.72	0	23.84	3.14	7.1	0	0	0	0	0	0	4.65	0	0	0	0	0	0	0	0	0	0	0	0	8.89	26.33
ASB14	0	0	0	0	0	0	0	0	0	0	0	0	0	0	0	0	0	0	0	0	0	0	0	0	0	0	0	0	0	0	0	0	0	0	0	0	0	0	0	0	0	4.31	0	0	0	0	0	0	0
ASB15	0	0	0	0	0	0	0	0	0	0	0	0	0	0	0	0	0	0	0	0	0	0	0	0	0	0	0	0	0	0	0	0	0	0	0	0	0	0	0	0	0	0	0	0	0	0	0	0	0
ASB16	0	0	0	0	0	0	0	0	0	0	0	0	0	0	0	0	0	0	0	0	0	0	0	0	0	0	0	0	0	0	0	0	0	0	0	0	0	0	0	0	0	0	0	0	0	0	0	0	0
ASB16-AS1	0	0	0	0	0	0	22.49	11.86	34.91	0	0	2.69	0	0	5.43	8.38	0	2.43	0	0	0	24.82	0	14.86	11.64	0	0	0	12.3	6.48	8.53	4.86	93.12	31.58	0	0	3.52	7.34	0	0	0	17.22	14.95	0	0	0	0	0	0
ASB17	0	0	0	0	0	0	0	0	0	0	0	0	0	0	0	0	0	0	0	0	0	0	0	0	0	0	0	0	0	0	0	0	0	0	0	0	0	0	0	0	0	0	0	0	0	0	0	0	0
ASB18	0	0	0	0	0	0	0	0	0	0	0	0	0	0	0	0	32.64	0	0	0	0	0	0	0	0	0	0	0	0	0	0	0	0	0	0	0	0	0	0	0	0	0	0	0	0	0	0	0	0
ASB2	0	31.24	0	0	0	0	0	0	0	0	0	0	0	0	0	0	0	0	0	0	0	24.82	0	0	0	0	0	0	0	0	0	0	0	0	0	0	0	0	0	0	0	0	0	0	0	0	0	0	0
ASB3	21.8	0	0	0	0	0	0	3.95	0	0	0	0	9.4	0	5.43	8.38	0	4.85	0	5.67	3.14	0	4.38	11.15	6.99	8.52	0	0	4.61	6.48	4.27	0	0	3.51	0	0	0	0	0	0	3.47	2.15	0	10.59	0	0	0	0	0
ASB4	0	0	0	0	0	0	0	0	0	0	0	0	0	0	0	0	0	0	0	0	0	0	0	0	0	0	0	0	0	0	0	0	0	0	0	0	0	0	0	0	0	0	0	0	0	0	0	0	0
ASB5	0	0	0	0	0	0	0	0	0	0	0	0	0	0	0	0	0	0	0	0	0	0	0	0	0	0	0	0	0	0	0	0	0	0	0	0	0	0	0	0	0	0	0	0	0	0	0	0	0
ASB6	50.87	0	17.64	0	0	0	29.98	39.54	48.88	0	4.63	0	0	6.74	10.87	33.52	14.84	14.56	23.74	19.85	1.57	0	48.19	22.3	37.26	6.81	12.57	25.56	10.77	84.21	0	9.72	7.76	0	4.65	26.09	3.52	80.72	0	7.73	45.1	6.46	0	0	5.86	0	10.17	2.22	0
ASB7	3.63	0	17.64	0	40.05	23.13	7.5	27.68	0	5.2	50.97	45.69	0	8.99	0	25.14	32.64	46.1	0	8.51	42.45	24.82	30.67	111.48	11.64	17.03	53.44	18.46	0	0	0	34.02	23.28	3.51	0	57.4	3.52	7.34	0	61.86	24.29	17.22	44.84	14.12	17.57	10.09	0	31.13	8.78
ASB8	14.53	58.58	35.28	0	0	0	29.98	15.82	6.98	0	0	0	4.7	35.96	0	50.28	0	16.98	23.74	0	31.44	0	4.38	0	27.94	8.52	0	1.42	4.61	19.43	0	19.44	0	0	4.65	15.66	31.68	14.68	12.99	23.2	3.47	4.31	26.9	0	0	0	0	4.45	17.55
ASB9	0	0	0	0	0	0	0	0	0	0	0	0	0	0	0	0	0	0	0	0	0	0	0	0	0	0	0	0	0	0	0	0	0	0	0	0	3.52	0	0	0	0	0	0	0	0	0	0	0	0
ASB9P1	0	0	0	0	0	0	0	0	0	0	0	0	0	0	0	0	0	0	0	0	0	0	0	0	0	0	0	0	0	0	0	0	0	0	0	0	0	0	0	0	0	0	0	0	0	0	0	0	0
ASCC1	43.6	27.34	70.57	46.89	0	0	59.97	27.68	34.91	62.39	74.14	91.37	21.16	49.45	16.3	75.42	2.97	36.39	40.7	82.25	11.01	49.64	61.34	66.89	79.17	15.33	3.14	25.56	73.83	51.82	98.11	38.88	31.04	42.11	18.61	31.31	42.24	7.34	0	0	48.57	51.67	146.48	38.82	128.83	57.19	40.67	60.03	8.78
ASCC2	79.93	62.49	0	46.89	13.35	0	33.73	31.63	13.96	5.2	9.27	34.94	39.96	22.48	27.17	142.46	0	33.97	20.35	11.34	28.3	0	70.1	11.15	25.61	39.17	50.3	25.56	27.68	25.91	68.25	14.58	7.76	7.02	13.95	120.03	28.16	66.04	12.99	0	3.47	19.38	44.84	14.12	29.28	121.11	137.25	26.68	17.55
ASCC3	116.27	140.59	123.49	199.3	53.4	323.85	187.39	138.4	83.79	270.37	403.13	123.62	171.61	78.67	86.94	125.7	8.9	55.8	132.27	56.72	99.05	347.47	135.82	252.68	190.94	265.67	122.6	24.14	181.49	116.6	68.25	14.58	170.72	119.31	134.89	62.62	105.6	418.27	233.75	38.66	228.98	133.49	113.6	218.83	146.4	104.29	259.25	4.45	114.1
ASCL1	0	0	0	0	0	0	0	0	0	0	27.8	0	0	0	0	0	0	0	0	0	0	0	0	0	0	0	0	0	0	0	0	0	0	0	0	0	0	0	0	0	0	0	0	0	0	0	0	0	0
ASCL2	0	0	0	0	0	0	0	0	0	0	0	0	0	0	0	0	0	0	0	0	0	0	8.76	0	0	34.06	0	0	0	0	0	0	0	0	0	0	0	0	0	0	0	0	0	0	11.71	0	0	0	0
ASCL3	0	0	0	0	0	0	0	0	0	0	0	0	0	0	0	0	0	0	0	0	0	0	0	0	0	0	0	0	0	0	0	0	0	0	0	0	0	0	0	0	0	0	0	0	0	0	0	0	0
ASCL4	0	0	0	0	0	0	0	0	0	0	0	0	0	0	0	0	0	0	0	0	0	0	0	0	0	0	0	0	0	0	0	0	0	0	0	0	0	0	0	0	0	0	0	0	0	0	0	0	0
ASCL5	0	0	0	0	0	0	0	0	0	0	0	0	0	0	0	0	0	0	0	0	0	0	0	0	0	0	0	0	0	0	0	0	0	0	0	0	0	0	0	0	0	0	0	0	0	0	0	0	0
ASF1A	18.17	50.77	17.64	70.34	0	115.66	63.71	55.36	41.89	57.19	148.28	96.75	101.09	62.93	21.74	92.18	41.55	65.51	61.05	39.7	42.45	99.28	8.76	133.77	88.48	93.67	62.87	134.9	103.05	12.96	85.32	63.18	116.4	63.17	60.47	57.4	88	36.69	77.92	54.12	97.14	43.06	92.67	0	58.56	80.74	45.75	33.35	219.43
ASF1B	3.63	35.15	70.57	11.72	0	0	26.23	3.95	0	41.6	4.63	2.69	35.26	6.74	179.31	0	2.97	33.97	3.39	110.61	14.15	0	4.38	0	0	3.41	0	25.56	4.61	25.91	38.39	24.3	15.52	3.51	9.3	5.22	10.56	7.34	0	15.46	69.39	0	38.86	0	46.85	0	0	6.67	0
ASGR1	0	0	17.64	0	0	0	0	0	0	5.2	0	0	0	0	0	0	0	0	0	0	0	0	0	0	0	0	0	0	0	0	0	0	0	0	0	0	0	0	0	0	0	0	0	0	0	0	0	0	0
ASGR2	0	0	0	0	0	0	0	0	0	0	0	0	0	0	0	0	0	0	0	0	0	0	0	0	0	0	0	0	0	0	0	0	0	0	0	0	0	0	0	0	0	0	0	0	0	0	0	0	0
ASH1L	29.07	54.67	17.64	46.89	13.35	23.13	123.68	47.45	41.89	46.79	23.17	37.62	42.31	24.72	38.04	0	47.48	75.21	37.31	2.84	17.29	0	21.91	0	65.2	10.22	62.87	36.92	43.07	38.87	34.13	68.04	38.8	66.68	18.61	5.22	0	102.73	25.97	30.93	31.22	107.65	41.85	98.82	11.71	70.65	10.17	20.01	26.33
ASH1L-AS1	21.8	0	17.64	0	0	0	0	0	55.86	0	0	0	0	0	0	0	0	29.11	3.39	17.02	0	0	4.38	0	23.29	1.7	0	0	1.54	0	0	38.88	0	3.51	4.65	10.44	0	29.35	0	0	0	2.15	0	0	0	0	0	2.22	0
ASH2L	152.6	156.21	88.21	164.13	186.9	69.4	0	245.16	125.68	67.59	273.38	61.81	89.33	119.13	124.98	100.56	278.96	135.87	169.57	19.85	78.61	124.1	240.97	241.54	72.18	151.57	122.6	173.24	109.2	233.2	209.03	238.15	31.04	168.44	195.36	120.03	147.84	154.1	142.85	162.37	121.43	251.91	89.68	222.35	163.97	370.07	274.5	222.33	61.44
ASIC1	7.27	0	0	11.72	13.35	0	0	0	0	0	4.63	26.87	0	0	0	0	0	31.54	0	0	0	0	0	3.72	0	69.82	0	0	0	6.48	38.39	0	0	7.02	4.65	0	0	0	0	23.2	0	2.15	8.97	7.06	11.71	13.46	0	0	0
ASIC2	0	0	17.64	0	0	0	0	0	0	0	41.7	0	0	0	0	0	0	0	0	0	0	0	0	0	0	0	0	0	0	0	0	0	0	0	0	0	0	0	0	0	0	0	0	0	0	0	0	0	0
ASIC3	0	0	0	0	53.4	0	0	0	0	0	4.63	0	0	0	0	0	0	0	0	0	0	0	0	0	0	0	0	0	0	0	0	0	0	0	0	0	0	0	25.97	0	0	0	0	0	11.71	0	0	0	0
ASIC4	0	0	0	0	0	0	0	0	0	0	0	0	0	0	0	0	0	0	0	0	0	0	0	0	0	0	0	0	0	0	0	0	0	0	0	0	0	0	0	0	0	0	0	0	0	0	0	0	0
ASIC5	0	0	0	0	0	0	0	0	0	0	0	0	0	0	0	0	0	0	0	0	0	0	0	0	0	0	0	0	0	0	0	0	0	0	0	0	0	0	0	0	0	0	0	0	0	0	0	0	0
ASIP	0	0	0	0	0	0	0	0	0	0	0	0	0	0	0	0	0	0	0	0	0	0	0	0	0	0	0	0	0	0	0	0	0	0	0	0	0	0	0	0	0	0	0	0	0	0	0	0	0
ASL	0	7.81	0	0	0	0	18.74	23.73	0	0	9.27	5.37	9.4	2.25	0	0	2.97	0	3.39	45.38	1.57	24.82	17.53	0	0	0	15.72	1.42	15.38	0	25.6	4.86	0	3.51	0	0	0	0	0	7.73	3.47	2.15	5.98	3.53	17.57	0	5.08	2.22	26.33
ASMT	0	0	0	0	0	0	0	0	0	0	0	0	0	0	0	0	0	0	0	0	0	0	0	0	0	0	0	0	0	0	0	0	0	0	0	0	0	0	0	0	0	0	0	0	0	0	0	0	0
ASMTL	0	0	0	0	0	0	0	0	0	0	0	0	0	0	0	0	0	0	0	0	0	0	0	0	0	0	0	0	0	0	0	0	0	0	0	0	0	0	0	0	0	0	0	0	0	0	0	0	0
ASMTL-AS1	0	0	0	0	0	0	0	0	0	0	0	0	0	0	0	0	0	0	0	0	0	0	0	0	0	0	0	0	0	0	0	0	0	0	0	0	0	0	0	0	0	0	0	0	0	0	0	0	0
ASNA1	36.33	23.43	88.21	82.07	66.75	0	74.96	63.27	34.91	51.99	83.41	77.93	82.28	71.93	92.37	100.56	145.42	75.21	111.92	76.57	92.76	24.82	127.06	118.91	111.77	131.13	34.58	85.2	129.2	168.42	98.11	48.6	85.36	94.75	27.91	219.18	172.48	117.41	77.92	61.86	13.88	19.38	110.61	120	23.42	131.21	35.58	57.81	35.11
ASNS	14.53	23.43	0	0	13.35	69.4	3.75	19.77	6.98	5.2	9.27	24.19	2.35	0	0	0	2.97	50.95	37.31	17.02	12.58	0	0	0	130.4	3.41	6.29	7.1	13.84	0	0	19.44	15.52	42.11	0	10.44	137.28	0	38.96	0	3.47	0	0	17.65	0	0	5.08	0	8.78
ASNSD1	76.3	101.54	70.57	58.62	13.35	0	48.72	67.22	153.61	36.4	92.67	26.87	157.51	92.15	86.94	108.94	29.68	84.92	57.65	19.85	40.88	74.46	52.58	44.59	4.66	102.18	40.87	144.84	116.89	136.03	234.62	24.3	0	94.75	83.73	109.59	98.56	66.04	0	61.86	58.98	64.59	194.31	127.06	128.83	252.32	142.33	44.47	140.43
ASPA	0	19.53	35.28	58.62	0	0	29.98	19.77	20.95	51.99	13.9	166.62	9.4	107.89	10.87	41.9	166.19	4.85	47.48	2.84	4.72	0	113.91	0	51.23	122.62	15.72	22.72	21.53	0	76.79	53.46	15.52	24.56	60.47	67.84	295.67	58.71	116.88	0	20.82	40.91	32.88	38.82	5.86	269.14	71.17	77.82	78.99
ASPDH	0	0	0	0	0	0	0	0	0	0	0	0	0	0	0	0	0	0	0	0	0	0	0	0	0	0	0	0	0	0	0	0	0	0	0	0	0	0	0	0	0	0	0	0	0	0	0	0	0
ASPG	0	0	0	0	0	0	0	0	0	0	0	0	0	0	0	0	0	0	0	0	0	0	0	0	0	0	0	0	0	0	0	0	0	0	0	0	0	0	0	0	0	0	0	0	0	0	0	0	0
ASPH	3.63	3.91	17.64	0	0	0	48.72	0	6.98	0	0	2.69	23.51	2.25	0	8.38	14.84	2.43	30.52	0	1.57	0	4.38	3.72	6.99	0	3.14	0	3.08	0	4.27	4.86	0	14.04	9.3	0	0	0	25.97	0	6.94	0	0	0	0	0	5.08	2.22	35.11
ASPHD1	0	0	0	0	0	0	0	0	0	0	0	0	0	0	0	0	0	0	0	0	0	0	0	0	0	0	0	0	0	0	0	0	0	0	0	0	0	0	0	0	0	0	0	0	0	0	0	0	0
ASPHD2	0	3.91	0	0	0	0	0	0	13.96	0	0	0	7.05	6.74	32.6	0	0	2.43	0	14.18	3.14	148.92	0	0	0	1.7	0	0	1.54	0	0	0	0	0	0	26.09	0	7.34	0	0	0	2.15	0	0	5.86	0	0	4.45	0
ASPM	138.07	132.78	52.92	0	0	0	228.62	102.81	0	31.2	347.52	56.43	77.58	20.23	239.09	8.38	2.97	194.1	108.53	170.16	3.14	49.64	52.58	7.43	18.63	3.41	50.3	142	292.23	103.64	127.98	92.34	194	129.84	60.47	67.84	3.52	117.41	142.85	162.37	385.1	38.75	98.65	0	5.86	3.36	10.17	22.23	8.78
ASPN	0	11.72	17.64	0	0	0	0	23.73	20.95	0	0	5.37	0	0	0	0	0	0	0	0	0	0	0	0	2.33	0	0	2.84	0	0	0	0	0	10.53	0	0	0	0	0	0	0	0	0	7.06	17.57	16.82	0	0	0
ASPRV1	18.17	0	0	0	0	0	0	0	0	0	0	0	0	0	0	0	20.77	0	3.39	0	0	0	0	0	0	0	0	0	0	0	0	0	0	0	0	0	0	0	0	0	0	0	0	0	0	0	0	0	0
ASPSCR1	7.27	19.53	35.28	0	106.8	46.26	22.49	59.31	6.98	0	13.9	45.69	16.46	62.93	10.87	67.04	41.55	41.25	6.78	11.34	15.72	24.82	17.53	78.03	90.81	59.61	6.29	1.42	36.91	38.87	0	72.9	7.76	17.55	0	20.87	7.04	88.06	0	23.2	34.69	21.53	17.94	14.12	99.55	26.91	0	20.01	8.78
ASRGL1	552.26	359.29	335.19	375.16	574.06	439.51	217.37	296.56	460.84	462.75	407.76	438.04	354.98	422.56	342.33	452.51	335.35	560.46	342.54	385.7	377.33	347.47	876.26	360.44	230.52	326.98	194.91	329.44	392.2	440.48	255.95	432.56	605.29	428.13	339.56	318.33	461.11	506.33	376.6	309.28	478.77	521.04	343.78	674.12	737.85	306.15	493.08	373.52	219.43
ASS1	0	0	0	35.17	26.7	115.66	0	0	13.96	0	0	0	11.75	2.25	0	0	2.97	89.77	13.57	11.34	1.57	0	0	40.88	0	0	3.14	41.18	0	6.48	0	0	0	0	0	46.97	0	7.34	0	30.93	20.82	45.21	5.98	0	0	43.74	25.42	15.56	0
ASTE1	0	11.72	17.64	0	0	23.13	11.24	3.95	0	0	23.17	0	0	2.25	16.3	0	0	7.28	0	0	9.43	0	0	18.58	0	0	75.45	0	0	25.91	0	19.44	7.76	14.04	0	0	24.64	0	12.99	0	0	0	0	28.24	0	0	15.25	0	0
ASTL	0	0	0	0	0	0	0	0	0	0	0	0	0	0	0	0	0	0	0	0	0	0	0	0	0	0	0	0	0	0	0	0	0	0	0	0	0	0	0	0	0	0	0	0	0	0	0	0	0
ASTN1	3.63	0	0	0	0	0	0	0	0	0	0	0	0	0	0	0	0	2.43	27.13	0	22.01	0	0	0	0	0	0	1.42	7.69	0	17.06	0	7.76	0	0	0	0	0	0	0	0	0	11.96	0	0	0	0	0	0
ASTN2	3.63	7.81	17.64	0	0	0	0	0	6.98	10.4	0	5.37	7.05	0	0	16.76	2.97	2.43	0	0	3.14	0	0	3.72	0	0	31.44	1.42	13.84	0	4.27	0	0	0	4.65	5.22	0	14.68	12.99	0	13.88	2.15	23.91	3.53	11.71	20.19	5.08	2.22	0
ASTN2-AS1	0	0	0	0	0	0	0	0	0	0	0	0	0	0	0	0	0	0	0	0	0	0	0	0	0	0	0	0	0	0	0	0	0	0	0	0	0	0	0	0	0	0	0	0	0	0	5.08	0	0
ASUN	25.43	3.91	35.28	35.17	0	69.4	0	71.18	41.89	10.4	37.07	0	11.75	26.97	21.74	0	20.77	14.56	61.05	11.34	0	49.64	17.53	52.02	13.97	35.76	31.44	17.04	47.68	129.55	21.33	4.86	7.76	21.06	55.82	41.75	24.64	44.03	77.92	30.93	34.69	6.46	0	14.12	23.42	3.36	0	77.82	0
ASXL1	3.63	11.72	17.64	11.72	53.4	0	44.97	15.82	0	10.4	9.27	21.5	4.7	11.24	0	0	11.87	2.43	10.17	11.34	3.14	0	13.14	18.58	4.66	73.23	28.29	15.62	33.84	12.96	4.27	9.72	23.28	0	32.56	31.31	3.52	146.76	64.93	77.32	10.41	10.77	2.99	0	11.71	10.09	10.17	84.49	26.33
ASXL2	10.9	50.77	52.92	0	26.7	0	0	11.86	0	51.99	41.7	2.69	21.16	2.25	5.43	117.32	38.58	58.23	54.26	25.52	3.14	24.82	48.19	0	6.99	51.09	6.29	0	39.99	32.39	4.27	38.88	54.32	21.06	0	5.22	66.88	80.72	77.92	7.73	31.22	53.83	11.96	14.12	11.71	84.11	0	11.12	35.11
ASXL3	0	0	0	0	0	0	3.75	0	0	0	0	2.69	0	0	0	0	0	0	0	2.84	0	0	0	0	0	0	0	0	0	0	0	0	0	0	0	5.22	0	0	0	0	0	0	0	0	0	0	0	0	0
ASZ1	36.33	15.62	0	0	0	0	0	0	0	0	0	0	7.05	0	0	0	5.94	0	0	0	0	0	0	0	0	0	0	0	0	0	0	0	0	0	0	0	0	0	0	0	0	0	0	0	0	0	0	0	0
ATAD1	3.63	15.62	0	0	26.7	0	3.75	7.91	62.84	5.2	18.53	29.56	21.16	8.99	86.94	8.38	5.94	0	50.87	36.87	9.43	0	21.91	3.72	2.33	8.52	34.58	9.94	10.77	45.34	21.33	9.72	0	31.58	9.3	0	3.52	44.03	64.93	7.73	0	19.38	26.9	10.59	0	33.64	0	17.79	70.22
ATAD2	167.13	378.82	194.05	35.17	13.35	92.53	292.33	90.95	13.96	244.37	291.92	212.3	300.91	83.16	271.69	41.9	2.97	262.03	149.22	258.08	128.92	49.64	48.19	66.89	97.8	117.51	106.89	373.46	106.13	71.25	162.1	189.55	124.16	101.77	176.76	15.66	38.72	110.07	25.97	170.1	204.69	174.4	376.66	102.35	70.27	131.21	35.58	4.45	0
ATAD2B	25.43	0	35.28	23.45	0	0	59.97	47.45	0	5.2	4.63	8.06	0	0	38.04	0	80.13	19.41	10.17	22.69	4.72	0	35.05	115.19	23.29	15.33	0	29.82	4.61	0	4.27	0	46.56	45.62	0	26.09	0	29.35	12.99	23.2	31.22	2.15	2.99	3.53	0	26.91	0	4.45	8.78
ATAD3A	7.27	78.11	0	11.72	40.05	23.13	37.48	0	0	0	4.63	5.37	11.75	11.24	10.87	8.38	2.97	0	13.57	0	9.43	0	74.48	29.73	4.66	45.98	59.73	12.78	1.54	0	0	4.86	54.32	7.02	18.61	36.53	3.52	0	25.97	7.73	48.57	10.77	2.99	28.24	52.7	20.19	20.33	26.68	35.11
ATAD3B	109	23.43	17.64	23.45	0	69.4	7.5	39.54	55.86	31.2	101.94	2.69	14.1	29.22	5.43	58.66	2.97	12.13	20.35	11.34	15.72	49.64	74.48	22.3	18.63	57.9	18.86	56.8	56.91	51.82	21.33	0	31.04	38.6	0	10.44	17.6	66.04	0	7.73	20.82	62.44	68.76	28.24	64.42	20.19	71.17	64.48	43.89
ATAD3C	3.63	3.91	17.64	0	13.35	0	3.75	27.68	0	0	0	0	54.07	0	0	8.38	2.97	0	0	0	1.57	0	0	0	0	0	0	0	0	0	0	0	0	3.51	0	15.66	0	0	0	0	3.47	2.15	2.99	0	0	0	0	0	0
ATAD5	29.07	39.05	70.57	11.72	0	0	11.24	83.04	41.89	0	111.21	75.25	94.03	11.24	168.45	0	133.55	126.16	23.74	79.41	22.01	24.82	56.96	22.3	2.33	93.67	97.45	167.56	36.91	58.3	21.33	24.3	54.32	157.92	0	114.81	3.52	14.68	0	100.51	24.29	43.06	239.15	31.76	11.71	107.66	111.83	37.8	0
ATAT1	79.93	7.81	35.28	0	26.7	0	3.75	19.77	6.98	0	18.53	5.37	23.51	62.93	0	58.66	0	26.69	13.57	31.2	31.44	0	65.72	55.74	27.94	6.81	40.87	18.46	30.76	6.48	42.66	72.9	15.52	0	0	10.44	10.56	88.06	25.97	0	27.75	30.14	8.97	0	17.57	53.83	30.5	40.02	26.33
ATCAY	0	0	0	0	0	0	0	0	0	0	0	2.69	0	0	0	0	0	2.43	0	0	3.14	0	0	3.72	0	0	0	0	0	0	0	0	0	0	0	0	3.52	0	0	0	0	0	0	0	0	0	0	2.22	0
ATE1	18.17	70.3	52.92	70.34	0	69.4	48.72	67.22	55.86	10.4	0	10.75	11.75	62.93	10.87	16.76	0	75.21	33.91	68.07	26.73	0	30.67	81.75	130.4	119.21	88.02	102.24	26.15	38.87	25.6	34.02	0	59.66	0	41.75	31.68	51.37	0	7.73	3.47	92.58	35.87	3.53	11.71	40.37	25.42	40.02	8.78
ATE1-AS1	0	0	0	0	0	0	0	0	0	0	0	0	0	0	0	0	0	0	0	0	0	0	0	0	0	0	0	0	0	0	12.8	0	0	0	0	0	0	0	0	0	0	0	0	0	0	0	0	0	0
ATF1	21.8	0	35.28	0	0	0	29.98	0	0	0	0	0	0	0	32.6	0	0	12.13	13.57	0	0	0	0	3.72	30.27	23.84	0	0	1.54	12.96	4.27	0	0	42.11	0	5.22	24.64	14.68	0	0	6.94	10.77	0	10.59	0	0	0	0	0
ATF2	61.77	7.81	35.28	23.45	13.35	0	18.74	31.63	34.91	0	13.9	37.62	16.46	0	48.9	41.9	0	43.67	23.74	28.36	61.32	0	17.53	59.45	0	1.7	75.45	48.28	7.69	6.48	8.53	29.16	62.08	3.51	0	0	3.52	73.38	25.97	7.73	20.82	25.84	50.82	35.29	0	10.09	10.17	37.8	26.33
ATF3	3.63	0	0	0	0	0	0	0	0	0	0	0	2.35	0	0	0	0	2.43	3.39	0	1.57	0	0	0	13.97	0	0	2.84	1.54	0	0	0	0	0	0	0	0	0	12.99	0	3.47	2.15	0	0	0	0	0	0	0
ATF4	214.37	171.83	52.92	105.51	93.45	69.4	187.39	86.99	139.65	15.6	23.17	34.94	110.49	78.67	157.58	58.66	26.71	53.38	71.22	53.88	152.51	124.1	78.86	78.03	642.67	108.99	100.6	197.38	163.03	123.08	42.66	131.23	201.76	115.8	106.98	73.06	77.44	51.37	116.88	69.59	76.33	232.53	92.67	10.59	70.27	148.03	142.33	135.62	61.44
ATF5	0	0	0	0	13.35	46.26	0	3.95	0	0	4.63	0	11.75	6.74	10.87	0	0	0	0	2.84	1.57	0	0	0	0	1.7	0	1.42	7.69	6.48	63.99	0	15.52	0	0	5.22	0	0	0	0	0	2.15	5.98	0	0	30.28	0	0	17.55
ATF6	7.27	3.91	35.28	35.17	0	0	29.98	19.77	0	5.2	0	26.87	4.7	11.24	0	0	59.35	14.56	3.39	8.51	37.73	24.82	0	78.03	69.86	25.55	81.74	1.42	50.76	0	4.27	0	31.04	7.02	23.26	5.22	0	0	12.99	7.73	62.45	4.31	83.7	14.12	11.71	3.36	0	15.56	17.55
ATF6B	0	3.91	17.64	0	0	0	3.75	0	0	0	0	0	9.4	0	0	25.14	0	14.56	0	8.51	0	0	0	0	0	17.03	0	0	1.54	12.96	29.86	0	0	14.04	0	0	3.52	22.01	0	0	0	2.15	0	0	0	3.36	0	0	0
ATF7	10.9	0	0	35.17	53.4	0	56.22	83.04	0	0	27.8	10.75	2.35	2.25	16.3	0	0	0	13.57	22.69	17.29	0	13.14	3.72	0	0	3.14	0	4.61	25.91	0	4.86	0	0	13.95	20.87	38.72	0	0	0	6.94	0	26.9	17.65	29.28	67.29	0	2.22	8.78
ATF7IP	3.63	23.43	0	46.89	13.35	0	7.5	43.5	6.98	0	101.94	2.69	18.81	4.5	27.17	16.76	26.71	24.26	37.31	34.03	12.58	0	8.76	22.3	9.31	0	40.87	17.04	35.38	6.48	102.38	24.3	54.32	21.06	37.21	36.53	109.12	7.34	77.92	0	0	38.75	98.65	0	40.99	13.46	25.42	6.67	26.33
ATF7IP2	0	3.91	0	11.72	0	0	0	23.73	0	0	0	0	2.35	0	5.43	0	2.97	21.84	0	2.84	22.01	0	0	0	0	0	3.14	0	13.84	0	0	0	0	28.07	0	0	38.72	0	0	0	0	0	17.94	7.06	0	0	0	0	8.78
ATG10	18.17	50.77	0	11.72	26.7	92.53	22.49	11.86	6.98	10.4	0	5.37	7.05	0	0	16.76	74.19	24.26	6.78	36.87	72.32	74.46	0	40.88	6.99	1.7	0	1.42	35.38	12.96	4.27	0	7.76	28.07	0	46.97	73.92	29.35	12.99	30.93	55.51	0	0	17.65	0	0	5.08	17.79	0
ATG101	61.77	54.67	52.92	0	40.05	69.4	26.23	51.4	20.95	5.2	60.24	72.56	63.47	42.71	5.43	108.94	32.64	60.66	67.83	87.92	22.01	49.64	70.1	7.43	34.93	73.23	59.73	52.54	103.05	110.12	63.99	53.46	77.6	42.11	93.03	31.31	63.36	22.01	142.85	15.46	104.08	81.82	101.64	38.82	81.98	87.47	66.08	24.46	35.11
ATG12	47.23	39.05	52.92	105.51	53.4	46.26	67.46	43.5	13.96	72.79	0	77.93	30.56	31.47	48.9	108.94	35.61	65.51	30.52	76.57	15.72	24.82	105.15	70.6	132.72	52.79	69.16	12.78	121.51	161.94	21.33	14.58	85.36	17.55	83.73	156.56	56.32	36.69	90.9	30.93	86.73	129.18	80.71	24.71	134.69	6.73	71.17	93.38	43.89
ATG13	54.5	82.01	52.92	70.34	80.1	23.13	11.24	86.99	6.98	26	69.5	2.69	25.86	49.45	10.87	192.74	74.19	58.23	47.48	79.41	70.75	124.1	96.39	118.91	104.78	63.01	22.01	41.18	33.84	32.39	63.99	82.62	54.32	21.06	65.12	73.06	21.12	29.35	64.93	61.86	34.69	99.04	2.99	77.65	17.57	80.74	167.75	55.58	96.55
ATG14	76.3	31.24	0	11.72	13.35	46.26	0	126.53	27.93	15.6	32.44	2.69	25.86	38.21	5.43	33.52	121.68	75.21	74.61	82.25	248.41	173.74	280.4	7.43	107.11	56.2	3.14	42.6	7.69	116.6	4.27	43.74	194	150.9	97.68	114.81	158.4	176.12	168.82	85.05	55.51	142.1	167.4	52.94	111.26	100.93	294.83	40.02	17.55
ATG16L1	32.7	82.01	0	35.17	0	69.4	26.23	47.45	55.86	57.19	18.53	91.37	2.35	6.74	27.17	67.04	47.48	43.67	37.31	22.69	22.01	0	13.14	18.58	32.6	27.25	22.01	22.72	15.38	19.43	29.86	0	0	14.04	23.26	57.4	3.52	7.34	12.99	7.73	0	0	38.86	0	93.69	20.19	10.17	24.46	0
ATG16L2	3.63	0	0	0	0	0	0	0	0	0	0	0	0	0	0	0	0	0	0	0	0	0	0	3.72	0	0	0	0	0	0	0	0	0	7.02	0	0	0	0	0	0	0	0	0	0	17.57	0	0	0	0
ATG2A	163.5	3.91	35.28	222.75	13.35	0	52.47	90.95	6.98	51.99	60.24	77.93	16.46	101.14	103.24	41.9	65.29	82.49	27.13	8.51	6.29	0	175.25	37.16	2.33	28.95	34.58	1.42	10.77	12.96	55.46	24.3	131.92	35.09	4.65	62.62	80.96	110.07	77.92	7.73	3.47	47.37	2.99	0	52.7	97.56	5.08	153.41	35.11
ATG2B	3.63	11.72	17.64	0	0	0	0	39.54	20.95	5.2	32.44	0	7.05	0	16.3	0	5.94	0	0	0	0	0	8.76	104.05	23.29	15.33	3.14	0	19.99	6.48	4.27	14.58	7.76	24.56	0	0	14.08	14.68	0	46.39	0	10.77	0	0	17.57	3.36	15.25	68.92	8.78
ATG3	624.93	230.41	282.26	691.7	40.05	393.25	56.22	268.88	509.71	259.97	440.2	214.99	206.87	458.52	331.46	301.67	258.19	106.75	223.84	207.03	479.53	397.11	381.17	371.59	302.71	270.78	194.91	376.3	316.84	259.11	584.42	413.12	473.37	350.92	307	339.2	584.31	432.95	454.52	54.12	104.08	353.1	140.5	688.24	351.36	171.58	289.75	213.44	386.2
ATG4A	0	11.72	0	0	0	0	26.23	0	132.66	0	0	2.69	14.1	0	0	0	14.84	12.13	3.39	5.67	1.57	0	8.76	0	62.87	0	0	2.84	1.54	0	0	82.62	0	3.51	0	5.22	7.04	0	12.99	0	3.47	23.68	8.97	3.53	5.86	6.73	0	0	0
ATG4B	3.63	93.73	88.21	0	0	115.66	78.7	67.22	41.89	46.79	60.24	16.12	51.72	6.74	32.6	142.46	62.32	46.1	64.44	5.67	25.16	0	35.05	96.61	0	3.41	75.45	48.28	56.91	51.82	63.99	24.3	62.08	10.53	32.56	114.81	77.44	44.03	25.97	23.2	10.41	30.14	122.56	49.41	128.83	50.46	5.08	80.04	70.22
ATG4C	32.7	23.43	35.28	46.89	26.7	0	48.72	15.82	13.96	15.6	4.63	26.87	16.46	53.94	10.87	8.38	68.26	14.56	98.35	42.54	1.57	24.82	35.05	0	30.27	143.05	25.15	71	41.53	71.25	51.19	63.18	7.76	73.69	60.47	52.19	59.84	7.34	155.83	0	0	86.12	56.8	45.88	29.28	43.74	15.25	17.79	0
ATG4D	7.27	11.72	35.28	0	0	0	0	3.95	0	0	0	0	2.35	0	5.43	0	0	0	0	0	0	0	4.38	11.15	0	8.52	0	0	1.54	0	4.27	0	0	0	0	0	3.52	0	0	0	0	0	0	0	11.71	0	0	0	0
ATG5	159.87	206.98	229.34	199.3	173.55	138.79	67.46	225.39	62.84	202.78	250.22	91.37	185.72	128.12	173.88	117.32	151.35	114.03	105.13	73.74	116.34	148.92	258.5	189.51	121.08	265.67	188.62	167.56	129.2	220.24	110.91	194.41	139.68	91.24	162.8	67.84	235.83	88.06	233.75	154.64	197.75	137.79	149.47	176.47	117.12	134.57	127.08	151.19	114.1
ATG7	0	7.81	52.92	0	0	0	0	27.68	0	129.98	9.27	48.37	0	8.99	21.74	50.28	0	38.82	30.52	19.85	37.73	0	8.76	0	4.66	1.7	0	17.04	24.61	0	0	14.58	23.28	0	0	20.87	66.88	7.34	0	0	0	21.53	35.87	14.12	11.71	53.83	5.08	28.9	8.78
ATG9A	3.63	3.91	52.92	0	0	46.26	0	31.63	0	0	0	0	32.91	2.25	10.87	25.14	2.97	97.05	23.74	0	39.31	0	48.19	40.88	4.66	80.04	9.43	1.42	59.98	6.48	8.53	4.86	0	14.04	0	0	7.04	7.34	0	0	10.41	25.84	0	0	0	13.46	5.08	31.13	8.78
ATG9B	7.27	0	17.64	0	0	0	0	15.82	0	0	0	0	0	0	0	0	0	0	0	0	1.57	0	0	0	0	18.73	0	0	7.69	32.39	17.06	0	0	0	0	0	0	0	0	15.46	0	0	0	0	0	10.09	0	0	0
ATHL1	0	0	0	0	0	0	0	0	0	0	0	0	0	0	0	0	0	0	0	0	0	0	0	0	0	0	0	0	0	0	0	0	0	0	0	0	0	0	0	0	0	0	0	0	0	0	0	0	0
ATIC	265.23	179.65	17.64	164.13	173.55	323.85	179.9	257.02	251.37	218.37	23.17	252.61	155.15	325.91	103.24	243.02	142.45	133.44	176.36	218.38	363.18	99.28	122.68	256.4	183.95	345.72	220.06	259.86	113.82	427.52	375.39	160.39	77.6	200.03	69.77	292.24	320.31	146.76	220.76	0	104.08	204.54	77.72	208.24	70.27	77.38	299.91	133.4	87.77
ATL1	0	3.91	0	11.72	13.35	0	63.71	0	0	20.8	0	0	0	0	0	0	0	4.85	0	0	0	0	0	0	0	0	0	0	0	0	0	0	0	3.51	0	0	0	0	0	0	0	2.15	0	0	0	0	0	0	0
ATL2	47.23	7.81	35.28	23.45	40.05	69.4	56.22	39.54	6.98	10.4	9.27	86	18.81	58.44	0	0	2.97	21.84	16.96	25.52	40.88	49.64	56.96	104.05	13.97	8.52	31.44	90.88	47.68	45.34	12.8	53.46	7.76	3.51	106.98	15.66	21.12	44.03	38.96	7.73	6.94	71.05	2.99	45.88	46.85	23.55	50.83	0	17.55
ATL3	39.97	23.43	52.92	0	53.4	23.13	33.73	35.59	83.79	26	46.34	21.5	56.42	53.94	38.04	50.28	35.61	31.54	33.91	93.59	23.58	74.46	39.43	96.61	58.21	0	106.89	76.68	27.68	103.64	81.05	43.74	77.6	31.58	55.82	31.31	45.76	29.35	25.97	15.46	69.39	62.44	56.8	102.35	46.85	10.09	10.17	28.9	175.54
ATM	7.27	50.77	0	23.45	13.35	46.26	14.99	3.95	69.82	51.99	106.57	2.69	21.16	65.18	21.74	8.38	26.71	43.67	6.78	8.51	1.57	0	43.81	7.43	39.58	68.12	6.29	2.84	26.15	71.25	4.27	24.3	23.28	119.31	27.91	15.66	3.52	88.06	0	23.2	31.22	15.07	41.85	24.71	35.14	6.73	91.5	46.69	35.11
ATMIN	0	62.49	17.64	11.72	66.75	0	71.21	39.54	76.81	31.2	9.27	21.5	42.31	47.2	59.77	33.52	0	58.23	10.17	2.84	56.6	0	13.14	55.74	46.57	6.81	6.29	5.68	30.76	6.48	21.33	43.74	7.76	0	23.26	5.22	3.52	14.68	0	0	34.69	25.84	38.86	14.12	23.42	117.75	127.08	8.89	43.89
ATN1	43.6	27.34	35.28	23.45	0	23.13	18.74	7.91	27.93	20.8	23.17	26.87	4.7	29.22	27.17	25.14	11.87	4.85	3.39	5.67	23.58	24.82	4.38	14.86	6.99	13.62	9.43	2.84	16.92	12.96	4.27	4.86	0	3.51	0	10.44	21.12	7.34	0	0	10.41	6.46	11.96	14.12	40.99	23.55	0	42.24	8.78
ATOH1	0	0	0	0	0	0	0	0	0	0	0	0	0	0	0	0	0	0	0	0	0	0	0	0	0	0	0	0	0	0	0	0	0	0	0	0	0	0	0	0	0	0	0	0	0	0	0	0	0
ATOH7	0	0	0	0	0	0	0	0	0	0	0	0	0	0	0	0	0	0	0	0	0	0	0	0	0	0	0	0	0	0	0	0	0	0	0	0	17.6	0	0	0	0	0	0	0	0	0	0	0	0
ATOH8	0	0	17.64	0	0	0	0	0	0	0	4.63	2.69	0	2.25	0	0	0	0	3.39	2.84	0	0	0	0	0	0	0	0	1.54	0	0	0	0	0	4.65	0	0	0	0	0	0	6.46	2.99	0	0	0	0	0	0
ATOX1	243.43	546.75	441.03	316.54	240.3	231.32	277.34	249.11	453.85	322.36	468	618.1	324.41	269.72	342.33	293.29	735.99	361.51	413.76	252.41	267.28	397.11	201.54	360.44	272.43	396.81	370.96	452.98	236.86	213.76	238.89	675.57	194	505.33	386.07	318.33	862.38	146.76	311.67	123.71	367.75	368.17	732.39	370.59	204.96	111.02	574.41	255.68	535.41
ATP10A	0	0	0	0	0	23.13	0	0	0	0	0	0	0	0	0	0	0	0	0	0	0	0	0	0	0	0	0	0	0	0	0	0	0	0	0	0	0	0	0	0	0	0	0	0	0	3.36	0	0	0
ATP10B	0	0	0	0	0	0	0	0	0	0	0	0	0	0	0	0	0	0	0	0	0	0	0	0	0	0	0	0	0	0	0	0	0	0	0	0	0	0	0	0	0	0	0	0	0	0	0	0	0
ATP10D	3.63	0	0	0	0	0	0	0	6.98	0	0	0	0	0	0	0	0	0	0	0	0	0	0	0	0	0	3.14	0	0	0	0	0	0	0	4.65	0	0	0	0	0	0	0	0	0	5.86	0	0	2.22	0
ATP11A	0	0	0	0	80.1	0	22.49	11.86	6.98	5.2	9.27	67.18	21.16	4.5	32.6	100.56	2.97	12.13	3.39	11.34	1.57	24.82	0	0	4.66	1.7	3.14	0	15.38	6.48	42.66	0	0	0	13.95	5.22	7.04	29.35	12.99	0	6.94	38.75	0	0	11.71	0	30.5	20.01	52.66
ATP11A-AS1	0	0	0	0	0	0	0	0	0	0	0	0	0	0	0	0	0	0	0	0	0	0	0	0	0	0	0	0	0	0	0	0	0	0	0	0	0	0	0	0	0	0	0	0	17.57	0	0	0	0
ATP11AUN	0	0	0	0	0	0	0	0	0	0	0	0	0	0	0	0	0	0	0	0	0	0	0	0	0	0	0	0	0	0	0	0	0	0	0	0	0	0	0	0	0	0	0	0	0	0	0	0	0
ATP11B	0	11.72	17.64	0	0	23.13	29.98	7.91	0	0	4.63	0	0	0	10.87	0	0	4.85	10.17	11.34	4.72	24.82	0	0	2.33	64.72	0	1.42	16.92	0	0	0	0	0	0	5.22	0	0	0	0	62.45	0	0	0	0	10.09	5.08	0	8.78
ATP11C	47.23	124.97	52.92	82.07	26.7	0	33.73	154.21	55.86	145.58	83.41	110.18	89.33	80.92	32.6	25.14	59.35	14.56	81.39	28.36	39.31	24.82	74.48	55.74	118.75	32.36	138.32	19.88	43.07	103.64	127.98	97.2	93.12	63.17	79.07	240.05	70.4	58.71	103.89	154.64	104.08	211	47.83	38.82	87.84	70.65	35.58	91.16	52.66
ATP12A	0	0	0	0	0	0	0	23.73	0	0	0	0	9.4	0	0	0	0	0	0	0	0	0	0	0	0	0	0	0	0	0	0	0	0	0	0	0	0	0	0	0	0	0	0	0	0	0	0	0	0
ATP13A1	39.97	27.34	17.64	0	53.4	0	11.24	19.77	34.91	0	27.8	26.87	23.51	29.22	32.6	33.52	0	29.11	10.17	14.18	39.31	49.64	21.91	0	32.6	40.87	18.86	24.14	15.38	0	17.06	0	15.52	0	13.95	62.62	21.12	14.68	25.97	0	142.24	94.73	41.85	17.65	70.27	74.01	25.42	4.45	17.55
ATP13A2	14.53	62.49	35.28	0	40.05	0	3.75	83.04	0	10.4	0	13.44	14.1	13.49	32.6	0	35.61	26.69	71.22	5.67	4.72	24.82	13.14	55.74	4.66	69.82	28.29	5.68	6.15	19.43	0	14.58	46.56	14.04	9.3	83.5	56.32	0	116.88	15.46	100.61	47.37	35.87	14.12	40.99	0	5.08	0	61.44
ATP13A3	43.6	11.72	35.28	11.72	93.45	23.13	52.47	27.68	0	5.2	32.44	0	4.7	40.46	0	0	59.35	16.98	40.7	31.2	15.72	0	17.53	0	2.33	28.95	3.14	2.84	24.61	19.43	38.39	4.86	7.76	0	0	10.44	0	36.69	12.99	7.73	3.47	4.31	11.96	3.53	23.42	0	5.08	0	8.78
ATP13A4	0	0	0	0	0	0	0	0	0	0	0	0	0	0	0	8.38	0	0	0	0	0	0	0	0	0	0	3.14	0	0	0	0	0	0	0	0	0	0	0	0	0	0	0	0	0	0	0	0	0	0
ATP13A4-AS1	0	0	0	0	0	0	0	0	0	0	0	0	0	0	0	0	0	0	0	0	0	0	0	0	0	0	0	0	0	0	0	0	0	0	0	0	0	0	0	0	0	0	0	0	0	0	0	0	0
ATP13A5	0	0	0	0	0	0	0	0	0	0	0	0	0	0	0	0	0	0	0	0	0	0	0	0	0	0	0	0	0	0	0	0	0	0	4.65	0	0	0	0	0	0	0	0	0	0	0	0	0	0
ATP13A5-AS1	0	0	0	0	0	0	0	0	0	0	0	0	0	0	0	0	0	0	0	0	0	0	0	0	0	0	0	0	0	0	0	0	0	0	0	0	0	0	0	0	0	0	0	0	0	0	0	0	0
ATP1A1	39.97	0	0	0	66.75	0	67.46	71.18	6.98	10.4	23.17	48.37	25.86	26.97	81.51	16.76	2.97	41.25	10.17	0	17.29	0	48.19	7.43	39.58	0	22.01	5.68	116.89	64.78	42.66	4.86	38.8	24.56	9.3	109.59	52.8	36.69	90.9	15.46	6.94	15.07	0	45.88	93.69	3.36	71.17	2.22	43.89
ATP1A1-AS1	14.53	0	0	0	0	23.13	0	0	0	0	0	0	0	0	21.74	0	41.55	0	0	19.85	0	0	13.14	0	0	0	0	0	0	0	0	0	15.52	0	0	67.84	0	0	0	0	0	0	0	0	0	0	0	26.68	0
ATP1A2	0	0	0	0	0	0	0	0	0	0	0	0	0	0	0	0	0	0	0	0	0	0	0	0	0	0	0	0	0	0	0	0	0	0	0	0	0	0	0	0	0	0	0	0	0	0	0	0	0
ATP1A3	0	0	0	0	0	0	0	0	0	0	0	0	0	0	0	0	0	0	0	0	0	0	0	0	0	0	0	0	0	0	0	0	0	0	0	0	0	0	0	0	0	0	0	0	0	0	0	0	0
ATP1A4	0	0	0	0	0	0	0	0	0	0	0	0	0	0	0	0	0	0	0	0	0	0	0	0	0	0	0	0	0	0	0	0	0	0	4.65	0	0	0	0	0	0	0	0	0	0	0	0	0	0
ATP1B1	18.17	3.91	0	35.17	13.35	0	22.49	31.63	20.95	36.4	4.63	34.94	14.1	17.98	21.74	25.14	35.61	4.85	20.35	8.51	69.18	24.82	35.05	3.72	9.31	22.14	12.57	2.84	75.36	45.34	12.8	38.88	23.28	59.66	37.21	36.53	42.24	29.35	64.93	15.46	55.51	12.92	53.81	3.53	17.57	20.19	40.67	6.67	219.43
ATP1B2	10.9	15.62	0	0	26.7	0	3.75	3.95	0	0	0	2.69	0	6.74	5.43	16.76	0	2.43	0	2.84	1.57	0	0	0	2.33	1.7	0	1.42	13.84	0	8.53	0	0	3.51	0	0	0	7.34	0	0	3.47	0	0	0	11.71	0	0	0	122.88
ATP1B3	265.23	203.08	211.7	351.71	667.51	717.09	299.83	241.2	558.59	369.16	463.36	239.18	500.73	283.21	614.02	326.81	373.93	567.73	491.76	473.62	207.53	297.83	328.6	278.69	251.48	391.7	377.24	549.54	232.24	349.79	422.32	466.58	318.17	270.21	330.25	370.52	496.31	183.45	454.52	301.54	298.36	471.52	322.85	420	310.36	289.33	477.83	406.87	465.19
ATP1B4	0	0	0	0	0	0	0	0	0	0	0	0	0	0	0	0	0	0	0	0	0	0	0	0	0	0	0	0	0	0	0	0	0	0	0	0	0	0	0	0	3.47	0	0	0	0	0	0	0	0
ATP2A1	0	0	0	0	0	0	0	0	0	0	0	0	0	0	0	0	0	0	0	0	0	0	0	0	0	0	0	0	0	0	0	0	0	0	0	0	0	0	0	0	0	0	0	0	0	0	0	0	0
ATP2A1-AS1	10.9	0	0	35.17	0	0	11.24	0	0	0	0	8.06	0	0	5.43	41.9	0	0	0	0	0	24.82	8.76	74.32	0	0	0	46.86	9.23	6.48	0	0	38.8	0	0	0	31.68	14.68	0	0	0	0	0	0	5.86	0	0	0	0
ATP2A2	65.4	19.53	52.92	23.45	0	0	37.48	15.82	6.98	0	92.67	18.81	58.77	38.21	10.87	16.76	5.94	99.47	16.96	28.36	42.45	0	13.14	37.16	34.93	13.62	31.44	4.26	24.61	71.25	25.6	24.3	0	7.02	9.3	36.53	38.72	22.01	64.93	38.66	45.1	64.59	17.94	17.65	76.13	33.64	10.17	17.79	26.33
ATP2A3	0	31.24	0	0	0	92.53	3.75	3.95	6.98	5.2	0	26.87	18.81	0	0	0	5.94	19.41	0	0	0	0	0	0	0	0	0	0	1.54	0	0	0	0	31.58	0	0	3.52	29.35	0	0	6.94	2.15	5.98	0	0	0	0	26.68	26.33
ATP2B1	276.13	144.5	52.92	175.86	13.35	138.79	116.18	146.3	125.68	83.19	23.17	13.44	148.1	114.63	27.17	167.6	178.06	114.03	169.57	82.25	150.93	74.46	170.87	59.45	4.66	28.95	154.04	68.16	203.02	213.76	76.79	34.02	100.88	108.79	186.06	73.06	137.28	190.79	90.9	85.05	13.88	243.29	32.88	74.12	81.98	201.86	177.92	124.51	465.19
ATP2B2	0	0	0	0	0	0	0	0	0	0	0	0	0	0	0	0	0	0	0	0	0	0	0	0	0	0	0	0	0	0	0	0	0	0	0	0	0	0	0	0	0	0	0	0	0	0	0	0	0
ATP2B2-IT2	0	0	0	0	0	0	0	0	0	0	0	0	0	0	0	0	0	0	0	0	0	0	0	0	0	0	0	0	0	0	0	0	0	0	0	0	0	0	0	0	0	0	0	0	0	0	0	0	0
ATP2B3	0	0	0	0	0	0	0	0	0	0	0	0	0	0	0	0	0	0	16.96	0	0	0	0	0	0	0	0	0	0	0	0	0	0	0	0	0	0	0	0	0	0	0	0	0	0	0	0	0	0
ATP2B4	7.27	7.81	52.92	11.72	0	23.13	0	0	27.93	36.4	4.63	8.06	11.75	4.5	43.47	41.9	0	48.52	13.57	36.87	15.72	0	21.91	7.43	9.31	8.52	3.14	4.26	107.66	32.39	4.27	9.72	15.52	14.04	0	46.97	0	7.34	12.99	0	10.41	15.07	0	84.71	5.86	30.28	5.08	13.34	8.78
ATP2C1	47.23	35.15	17.64	82.07	66.75	23.13	33.73	75.13	13.96	192.38	88.04	2.69	35.26	4.5	10.87	25.14	20.77	26.69	40.7	8.51	3.14	49.64	56.96	74.32	32.6	71.53	6.29	51.12	53.83	19.43	25.6	29.16	0	3.51	37.21	15.66	42.24	36.69	64.93	23.2	13.88	34.45	32.88	17.65	46.85	74.01	76.25	55.58	52.66
ATP2C2	0	0	0	0	0	0	0	0	0	0	0	34.94	0	0	0	0	0	0	0	0	0	0	0	0	0	0	0	0	0	0	0	0	0	0	0	0	0	0	0	0	0	0	0	0	0	0	0	0	0
ATP4A	0	0	0	0	0	0	0	0	0	72.79	0	2.69	0	0	0	0	0	0	0	0	0	0	0	0	0	8.52	0	0	0	0	0	0	0	0	0	0	0	0	0	0	0	0	0	0	0	0	0	0	0
ATP4B	0	0	0	0	0	0	0	0	0	0	0	0	0	0	0	0	0	0	0	0	0	0	0	0	0	0	0	0	0	0	0	0	0	0	0	0	0	0	0	0	0	0	0	0	0	0	0	0	0
ATP5A1	595.86	632.66	811.5	914.45	640.81	902.15	580.91	771.06	970.55	889.1	746.02	696.03	601.81	579.9	679.22	628.49	643.99	640.52	786.82	754.39	815.99	570.85	801.78	772.91	824.29	1137.63	550.15	844.9	669.05	757.88	580.16	626.97	333.69	719.39	572.13	819.31	770.86	667.77	896.05	757.73	815.29	807.39	511.18	1012.95	521.18	521.46	864.16	871.54	640.73
ATP5B	599.5	812.31	952.63	562.74	921.17	624.57	817.03	976.68	956.58	811.11	917.46	763.21	752.27	921.54	1032.42	620.11	940.76	725.44	854.65	913.21	1043.96	694.94	722.92	810.07	728.82	1166.58	974.55	499.84	641.36	945.74	1011.01	1006.07	481.13	845.72	748.89	829.75	922.22	396.26	545.42	487.11	1016.51	824.61	675.6	949.42	784.69	968.9	828.58	947.14	1026.93
ATP5C1	363.33	249.94	335.19	293.09	387.16	161.92	427.25	253.07	251.37	187.18	342.89	416.54	256.24	438.29	418.4	343.57	409.54	516.78	206.88	365.85	405.63	248.19	227.83	431.05	440.09	405.32	270.36	420.32	384.51	259.11	443.65	296.47	256.09	280.74	311.65	292.24	348.47	344.89	506.46	278.35	489.18	331.57	251.11	663.53	415.77	339.79	213.5	438	377.42
ATP5D	188.93	191.36	335.19	199.3	120.15	370.11	404.77	336.11	286.28	192.38	55.6	228.43	296.2	267.47	179.31	368.71	89.03	126.16	152.62	190.02	309.73	248.19	289.17	200.66	358.59	362.75	201.2	140.58	462.95	641.29	221.82	111.79	279.37	164.93	116.29	433.14	232.32	440.29	259.72	286.08	194.28	297.12	200.29	331.77	363.07	255.68	137.25	329.05	236.98
ATP5E	156.23	195.27	211.7	105.51	200.25	46.26	183.64	102.81	237.4	41.6	46.34	185.43	173.96	238.25	65.21	335.19	181.03	206.23	193.31	158.82	157.22	0	70.1	78.03	83.83	143.05	257.78	249.92	233.78	77.73	46.92	92.34	287.13	80.71	153.5	109.59	267.51	58.71	259.72	100.51	249.79	165.78	128.54	194.12	134.69	131.21	132.17	204.55	219.43
ATP5EP2	3.63	3.91	0	0	0	0	3.75	0	0	0	0	0	0	4.5	5.43	16.76	0	0	0	0	0	0	0	0	0	6.81	0	0	4.61	0	0	0	0	0	0	10.44	0	7.34	0	0	0	0	0	3.53	0	6.73	0	0	0
ATP5F1	185.3	328.05	317.54	199.3	320.41	185.06	460.98	407.28	391.01	306.76	486.53	274.11	550.09	289.95	358.63	435.75	454.06	412.46	257.75	575.72	495.25	297.83	372.41	475.64	423.79	609.69	462.12	328.02	412.2	220.24	405.26	544.34	170.72	266.7	460.5	380.95	408.31	293.53	285.7	123.71	225.51	286.35	394.6	631.77	275.23	349.88	330.41	293.48	614.4
ATP5G1	290.66	702.96	105.85	281.37	240.3	231.32	213.63	166.08	370.07	426.35	310.45	137.06	592.41	343.89	146.71	268.15	213.67	160.13	125.48	173	276.71	297.83	153.35	375.31	638.01	364.45	414.97	359.26	396.82	485.82	716.66	204.13	100.88	350.92	437.24	224.4	545.59	66.04	376.6	278.35	204.69	568.4	224.2	391.77	193.25	299.42	406.66	471.35	324.76
ATP5G2	457.8	367.1	688.01	515.84	547.36	670.83	535.94	553.59	726.17	374.36	625.54	682.59	1126.05	923.79	478.17	787.71	519.35	657.5	610.46	646.62	639.9	744.58	630.91	393.89	777.72	507.5	301.79	684.44	713.65	524.69	669.74	928.3	535.45	677.28	674.46	652.32	387.19	535.69	831.11	688.14	974.88	622.23	532.11	638.83	825.69	433.99	757.41	860.43	649.51
ATP5G3	632.2	1019.29	688.01	1066.86	720.91	902.15	670.86	949	523.68	571.93	1112.07	1045.39	1229.48	923.79	619.45	1340.77	620.25	834.62	1149.7	706.18	1426.01	967.96	933.22	609.41	1494.9	1604.26	565.87	1035.18	732.11	932.78	695.33	972.04	605.29	750.97	804.7	871.49	1267.17	543.02	844.1	935.56	700.8	973.17	603.85	804.71	1411.28	962.18	1036.99	1122.78	579.29
ATP5H	468.7	988.05	670.37	973.07	694.21	532.04	592.16	778.97	712.2	452.35	444.83	489.1	902.72	543.94	1043.29	678.77	804.25	718.16	590.11	754.39	520.41	719.76	490.71	598.26	670.61	575.62	820.5	756.86	595.22	634.81	1028.07	957.46	737.22	750.97	623.3	808.87	545.59	748.49	441.53	587.63	579.38	462.9	418.51	638.83	532.89	511.37	559.16	747.04	535.41
ATP5I	643.1	1347.34	635.09	937.9	1214.87	439.51	993.18	850.15	775.04	1029.48	1172.31	897.58	1314.11	1530.66	782.46	1332.39	922.96	645.37	640.98	743.05	806.55	1290.61	701.01	891.82	1073.44	1035.44	968.26	1380.25	987.42	913.35	1147.51	704.73	1086.43	852.74	1139.61	819.31	848.3	939.28	870.07	889.17	690.4	850.45	771.26	1030.6	1276.59	602.2	1072.57	1311.76	842.61
ATP5J	276.13	460.83	511.6	808.94	747.61	231.32	513.45	616.85	453.85	473.15	727.48	454.17	754.62	737.23	624.88	502.79	905.15	507.08	562.98	524.67	793.98	397.11	547.66	891.82	647.32	1132.52	587.87	636.16	492.17	485.82	554.56	641.55	776.02	645.7	409.33	808.87	992.62	286.19	246.74	371.13	589.79	376.78	564.99	945.89	544.6	356.61	538.83	511.37	640.73
ATP5J2	494.13	796.69	476.32	574.46	854.42	485.77	371.04	514.04	593.5	441.95	722.85	343.98	735.81	732.74	608.58	863.12	557.93	594.42	508.72	553.03	746.81	471.57	473.18	419.9	558.84	980.95	628.74	553.8	467.57	751.41	610.02	592.95	488.89	663.24	1111.7	527.07	971.5	565.04	441.53	572.16	503.05	856.91	475.31	751.77	532.89	494.54	543.91	829.3	921.6
ATP5J2-PTCD1	0	0	0	0	0	0	0	0	0	0	0	0	0	0	0	0	0	0	0	0	0	0	0	0	0	0	0	0	0	0	0	0	0	0	0	0	0	0	0	0	0	0	0	0	0	0	0	0	0
ATP5L	1050.03	1073.97	1146.69	879.28	1108.07	647.7	1023.16	1012.27	830.9	821.5	1454.96	1394.75	1610.32	822.65	836.8	1198.32	1477.92	1183.99	1410.84	1077.7	1042.39	893.5	1108.47	1229.97	984.96	1260.24	1141.16	880.4	838.23	1379.74	1143.25	1341.42	1070.9	1459.84	1158.21	1273.32	1400.93	807.2	818.13	1708.75	985.29	848.3	887.84	1545.9	731.99	814.15	1453.82	938.24	746.06
ATP5L2	0	0	0	0	0	0	0	0	0	0	0	0	0	0	0	0	0	0	0	0	0	0	0	3.72	2.33	0	0	0	0	0	0	0	0	0	0	0	0	0	0	0	0	0	0	0	5.86	3.36	0	0	0
ATP5O	610.4	812.31	934.99	633.08	440.56	508.91	584.66	763.16	782.02	847.5	648.71	720.22	721.7	1087.87	652.05	846.36	845.8	565.31	732.55	587.06	793.98	694.94	736.06	706.03	631.02	972.43	886.52	820.76	721.34	991.08	870.23	821.38	558.73	1017.68	1144.26	574.04	950.38	601.73	636.32	301.54	693.87	917.19	639.72	1037.66	579.74	1079.92	1092.91	620.31	605.62
ATP5S	3.63	15.62	0	23.45	0	138.79	48.72	27.68	0	0	9.27	10.75	54.07	0	0	16.76	41.55	0	40.7	36.87	1.57	24.82	0	118.91	74.51	28.95	37.72	28.4	9.23	6.48	0	53.46	7.76	17.55	79.07	99.15	38.72	22.01	12.99	69.59	38.16	30.14	29.89	17.65	11.71	33.64	35.58	44.47	52.66
ATP5SL	123.53	39.05	70.57	23.45	66.75	161.92	33.73	86.99	104.74	88.39	83.41	34.94	61.12	94.4	0	33.52	106.84	109.18	149.22	53.88	108.48	148.92	74.48	92.9	25.61	80.04	31.44	75.26	103.05	58.3	8.53	34.02	15.52	28.07	0	31.31	77.44	58.71	77.92	38.66	62.45	101.19	80.71	60	99.55	87.47	15.25	37.8	26.33
ATP6AP1	36.33	0	123.49	23.45	26.7	23.13	26.23	11.86	13.96	36.4	4.63	0	21.16	22.48	0	33.52	23.74	14.56	3.39	0	4.72	0	13.14	59.45	13.97	6.81	0	2.84	44.6	6.48	17.06	14.58	23.28	38.6	18.61	0	14.08	22.01	25.97	7.73	20.82	45.21	11.96	3.53	11.71	0	55.92	8.89	131.66
ATP6AP1L	3.63	0	0	0	0	0	0	0	0	0	0	0	0	8.99	0	0	2.97	0	0	11.34	1.57	0	13.14	0	2.33	0	0	0	0	0	0	0	0	0	0	0	0	0	0	0	0	8.61	0	0	0	0	0	0	0
ATP6AP2	109	93.73	123.49	140.68	200.25	23.13	153.66	181.89	132.66	88.39	32.44	145.12	37.61	159.58	5.43	150.84	83.1	181.97	156.01	48.21	103.77	74.46	245.35	85.47	102.45	126.02	135.18	34.08	93.82	265.58	136.51	179.83	124.16	150.9	23.26	208.74	109.12	139.42	90.9	115.98	97.14	241.14	47.83	148.24	58.56	16.82	137.25	51.14	52.66
ATP6V0A1	61.77	7.81	0	0	93.45	92.53	56.22	19.77	90.77	15.6	4.63	2.69	11.75	4.5	0	41.9	100.9	7.28	20.35	14.18	12.58	0	21.91	3.72	0	64.72	6.29	2.84	18.46	0	29.86	29.16	38.8	42.11	9.3	31.31	0	14.68	0	7.73	27.75	2.15	2.99	3.53	35.14	0	10.17	8.89	35.11
ATP6V0A2	29.07	19.53	35.28	35.17	13.35	23.13	11.24	39.54	13.96	57.19	55.6	32.25	14.1	22.48	5.43	8.38	23.74	21.84	33.91	8.51	110.06	0	0	22.3	27.94	1.7	3.14	0	15.38	32.39	12.8	14.58	7.76	17.55	0	62.62	3.52	7.34	0	0	31.22	92.58	8.97	3.53	5.86	0	71.17	22.23	26.33
ATP6V0A4	0	0	0	0	0	0	0	0	0	0	0	0	0	0	0	0	0	0	0	5.67	0	0	0	0	0	0	0	0	0	0	0	0	0	0	0	0	0	0	0	0	0	6.46	0	0	0	0	0	4.45	0
ATP6V0B	236.17	269.47	335.19	339.99	280.36	346.98	228.62	324.24	335.15	223.57	166.81	292.92	235.08	377.61	228.22	184.36	204.77	232.92	278.1	238.23	259.42	148.92	219.07	137.49	211.89	432.57	238.92	320.92	175.34	265.58	183.43	165.25	100.88	87.73	134.89	245.27	260.47	271.51	142.85	193.3	253.26	290.66	346.77	250.59	316.22	181.67	299.91	235.67	315.98
ATP6V0C	47.23	50.77	105.85	82.07	53.4	69.4	22.49	35.59	83.79	72.79	9.27	61.81	84.63	112.38	114.11	92.18	11.87	82.49	27.13	45.38	31.44	0	48.19	48.31	39.58	80.04	56.59	97.98	92.28	38.87	93.85	48.6	31.04	73.69	9.3	5.22	66.88	66.04	0	61.86	79.79	51.67	32.88	38.82	64.42	84.11	50.83	51.14	96.55
ATP6V0CP3	0	0	0	0	0	0	0	0	0	0	0	0	0	0	0	0	0	0	0	0	0	0	0	0	0	0	0	0	0	0	0	0	0	0	0	0	0	0	0	0	0	0	0	0	0	0	0	0	0
ATP6V0D1	7.27	148.4	141.13	128.96	13.35	46.26	48.72	55.36	90.77	72.79	92.67	69.87	141.05	60.69	16.3	92.18	136.51	140.72	91.57	59.56	66.03	49.64	30.67	96.61	30.27	108.99	84.88	36.92	87.67	19.43	68.25	140.95	54.32	98.26	23.26	67.84	116.16	44.03	64.93	23.2	72.86	120.57	44.84	123.53	29.28	13.46	61	71.15	87.77
ATP6V0D2	0	0	0	0	0	0	0	0	0	0	0	0	0	0	0	0	0	0	0	0	0	0	0	0	0	0	0	0	0	0	0	0	0	0	0	0	0	0	0	0	0	0	0	0	0	0	0	0	0
ATP6V0E1	116.27	132.78	105.85	316.54	106.8	161.92	194.89	47.45	48.88	98.79	13.9	83.31	134	112.38	86.94	293.29	225.55	109.18	111.92	141.8	199.67	124.1	39.43	18.58	221.21	298.03	125.75	122.12	107.66	103.64	63.99	145.81	147.44	49.13	195.36	135.68	204.16	44.03	64.93	131.44	107.55	92.58	71.74	144.71	251.81	74.01	172.83	162.3	245.76
ATP6V0E2	0	0	0	0	93.45	0	0	0	6.98	26	0	5.37	108.14	0	0	0	17.81	14.56	33.91	5.67	0	24.82	0	18.58	25.61	20.44	6.29	1.42	19.99	6.48	12.8	9.72	0	66.68	27.91	52.19	63.36	0	0	46.39	0	4.31	0	10.59	0	3.36	0	46.69	0
ATP6V0E2-AS1	0	0	0	0	0	0	0	0	0	0	0	0	0	0	0	0	0	0	0	0	0	0	0	0	0	0	0	0	0	0	0	0	0	0	41.86	0	0	0	0	0	0	0	0	0	0	0	0	0	0
ATP6V1A	7.27	0	52.92	0	26.7	46.26	18.74	11.86	13.96	36.4	37.07	40.31	21.16	11.24	0	16.76	62.32	41.25	10.17	5.67	11.01	0	13.14	37.16	16.3	73.23	40.87	12.78	3.08	58.3	0	29.16	0	0	0	57.4	21.12	0	0	0	45.1	12.92	8.97	24.71	35.14	20.19	40.67	31.13	35.11
ATP6V1B1	10.9	0	0	0	0	0	0	0	0	0	0	0	0	0	0	25.14	0	0	10.17	0	0	0	0	0	2.33	0	0	0	18.46	0	0	0	0	52.64	0	0	0	14.68	0	0	0	0	0	0	35.14	20.19	0	11.12	0
ATP6V1B1-AS1	0	0	0	0	0	0	0	55.36	0	0	0	0	0	0	0	0	0	0	0	0	0	0	0	0	0	0	0	0	0	0	0	0	0	0	0	5.22	0	0	0	0	0	0	0	0	0	0	0	0	0
ATP6V1B2	32.7	35.15	52.92	11.72	0	0	59.97	3.95	0	26	0	2.69	32.91	38.21	65.21	41.9	0	31.54	33.91	2.84	26.73	24.82	30.67	33.44	0	83.45	103.74	0	46.14	0	21.33	14.58	0	28.07	0	20.87	38.72	7.34	12.99	7.73	24.29	10.77	65.77	28.24	23.42	3.36	15.25	22.23	17.55
ATP6V1C1	7.27	58.58	88.21	0	26.7	0	108.69	55.36	41.89	20.8	64.87	45.69	9.4	146.1	0	16.76	2.97	14.56	23.74	107.77	51.88	0	17.53	74.32	25.61	42.58	94.31	80.94	7.69	32.39	0	34.02	15.52	21.06	0	46.97	70.4	14.68	0	0	17.35	40.91	8.97	3.53	5.86	13.46	40.67	15.56	26.33
ATP6V1C2	10.9	0	0	0	0	0	0	0	0	0	0	0	0	0	0	0	0	0	0	0	0	0	0	0	0	0	0	0	0	0	0	0	0	0	4.65	0	0	0	0	0	0	0	0	0	0	0	0	0	0
ATP6V1D	54.5	124.97	141.13	82.07	13.35	92.53	191.14	43.5	20.95	233.97	9.27	166.62	148.1	152.84	16.3	58.66	80.13	94.62	61.05	107.77	114.77	49.64	70.1	14.86	58.21	117.51	37.72	69.58	123.04	84.21	46.92	160.39	31.04	84.22	18.61	67.84	119.68	0	142.85	162.37	86.73	60.29	62.78	109.41	64.42	161.48	172.83	44.47	78.99
ATP6V1E1	69.03	187.46	141.13	58.62	80.1	277.59	209.88	94.9	111.72	301.57	78.77	32.25	96.38	202.29	255.39	75.42	0	109.18	94.96	155.98	223.26	74.46	105.15	148.64	128.07	141.35	194.91	213	206.1	64.78	29.86	106.92	116.4	56.15	176.76	182.65	137.28	95.4	155.83	61.86	152.65	200.23	71.74	17.65	251.81	3.36	132.17	48.91	157.99
ATP6V1E2	116.27	0	0	11.72	106.8	0	0	0	48.88	0	0	37.62	47.02	60.69	48.9	0	20.77	0	0	79.41	0	0	0	0	88.48	0	0	85.2	0	0	0	0	7.76	3.51	0	5.22	0	0	12.99	23.2	0	0	77.72	0	46.85	0	0	0	17.55
ATP6V1F	225.27	156.21	158.77	234.47	480.61	254.45	284.84	106.76	104.74	285.97	240.95	188.12	380.83	289.95	201.05	125.7	296.77	368.78	237.4	484.96	325.45	148.92	341.74	483.07	128.07	255.45	97.45	343.64	203.02	168.42	93.85	272.17	194	291.27	269.79	166.99	439.99	168.78	220.76	231.96	173.47	247.6	298.94	462.36	93.69	306.15	340.58	435.77	386.2
ATP6V1G1	327	570.18	317.54	539.29	640.81	277.59	389.77	458.68	307.22	571.93	551.4	360.11	312.66	618.11	527.08	511.17	388.77	393.05	379.84	646.62	720.08	421.93	477.56	620.56	528.57	487.07	345.81	502.68	432.19	330.36	345.53	340.22	450.09	336.89	534.92	584.47	851.82	403.6	376.6	317.01	405.91	501.66	263.06	444.71	497.75	292.69	620.16	417.99	298.42
ATP6V1G2	0	11.72	0	0	0	0	0	0	0	0	0	0	0	0	0	0	0	0	0	0	0	0	0	0	0	0	0	12.78	0	0	0	4.86	0	0	0	0	0	0	0	0	0	0	0	0	0	0	0	0	0
ATP6V1G2-DDX39B	0	0	0	0	0	0	0	0	0	0	0	0	0	0	0	0	0	0	0	0	0	0	0	0	0	0	0	0	0	0	0	0	0	0	0	0	0	0	0	0	0	0	0	0	0	0	0	0	0
ATP6V1G3	0	0	0	0	0	0	0	0	0	0	0	0	0	0	0	0	0	0	0	0	0	0	0	0	0	0	0	0	0	0	0	0	0	0	0	0	0	0	0	0	0	0	0	0	0	0	0	0	0
ATP6V1H	69.03	74.2	123.49	117.24	26.7	69.4	52.47	94.9	139.65	57.19	97.31	118.24	42.31	98.9	86.94	58.66	65.29	174.69	74.61	68.07	84.9	24.82	30.67	156.07	67.53	35.76	40.87	62.48	46.14	84.21	123.71	92.34	23.28	80.71	51.17	104.37	105.6	95.4	12.99	46.39	20.82	92.58	119.57	52.94	81.98	53.83	86.42	104.5	122.88
ATP7A	3.63	11.72	0	23.45	0	0	3.75	0	0	5.2	0	0	47.02	22.48	5.43	0	35.61	21.84	0	0	3.14	0	0	0	2.33	0	0	25.56	0	51.82	4.27	0	23.28	0	0	0	3.52	0	0	0	0	34.45	0	7.06	0	0	15.25	22.23	43.89
ATP7B	54.5	85.92	35.28	0	13.35	0	26.23	31.63	0	15.6	32.44	45.69	18.81	17.98	5.43	8.38	17.81	29.11	33.91	0	48.74	0	21.91	59.45	27.94	6.81	18.86	2.84	16.92	103.64	34.13	9.72	77.6	45.62	46.51	5.22	0	110.07	90.9	38.66	58.98	45.21	20.93	3.53	46.85	104.29	35.58	46.69	61.44
ATP8A1	0	0	0	0	0	0	26.23	43.5	34.91	0	0	5.37	2.35	4.5	10.87	0	71.22	0	23.74	0	0	0	8.76	18.58	130.4	6.81	15.72	1.42	16.92	0	4.27	58.32	7.76	3.51	4.65	0	24.64	0	12.99	7.73	0	34.45	5.98	0	17.57	0	55.92	4.45	0
ATP8A2	18.17	23.43	17.64	58.62	106.8	0	71.21	43.5	6.98	83.19	273.38	0	11.75	65.18	5.43	33.52	8.9	72.79	40.7	2.84	25.16	0	56.96	3.72	55.88	10.22	91.17	35.5	13.84	45.34	0	34.02	15.52	112.3	37.21	20.87	0	102.73	116.88	108.25	62.45	32.3	8.97	10.59	0	3.36	101.67	2.22	8.78
ATP8B1	0	0	0	0	0	23.13	0	3.95	0	0	4.63	0	2.35	4.5	0	0	0	0	6.78	0	3.14	0	0	52.02	0	0	0	0	0	0	0	0	0	0	0	0	28.16	0	0	7.73	0	40.91	2.99	0	0	0	0	0	43.89
ATP8B2	61.77	0	0	11.72	160.2	46.26	7.5	3.95	13.96	15.6	0	18.81	2.35	4.5	5.43	8.38	20.77	4.85	13.57	11.34	22.01	49.64	4.38	0	4.66	17.03	3.14	2.84	0	45.34	4.27	4.86	7.76	3.51	4.65	46.97	0	0	12.99	30.93	0	4.31	17.94	14.12	23.42	3.36	10.17	2.22	0
ATP8B3	0	0	0	0	0	0	0	0	0	0	0	0	0	0	0	0	0	0	0	0	0	0	0	0	0	0	0	0	0	0	0	0	0	0	0	0	0	0	0	0	0	0	0	0	0	0	0	0	0
ATP8B4	0	0	0	0	0	0	0	0	0	0	0	0	0	0	0	0	0	0	0	0	0	0	0	0	0	0	0	0	0	0	0	0	0	0	0	0	0	0	0	0	0	0	0	0	0	0	0	0	0
ATP8B5P	7.27	0	0	11.72	0	23.13	0	0	0	5.2	0	5.37	9.4	0	0	8.38	8.9	2.43	0	2.84	4.72	0	4.38	0	4.66	1.7	12.57	9.94	6.15	0	4.27	0	0	3.51	0	5.22	14.08	22.01	0	7.73	10.41	2.15	11.96	3.53	5.86	0	5.08	2.22	0
ATP9A	0	7.81	0	0	0	0	11.24	3.95	20.95	0	0	0	2.35	2.25	43.47	0	0	0	0	0	0	0	0	0	23.29	0	0	0	0	6.48	0	0	0	0	0	0	0	0	0	0	0	0	0	0	0	0	0	0	0
ATP9B	29.07	15.62	0	0	0	23.13	7.5	3.95	118.7	0	0	2.69	14.1	33.71	32.6	8.38	0	2.43	47.48	0	4.72	0	13.14	118.91	41.91	1.7	31.44	0	33.84	38.87	55.46	19.44	15.52	63.17	41.86	0	3.52	44.03	38.96	115.98	0	92.58	11.96	7.06	105.41	10.09	0	111.17	0
ATPAF1	18.17	31.24	0	0	13.35	23.13	14.99	35.59	0	26	0	0	25.86	15.73	16.3	0	0	4.85	6.78	2.84	0	24.82	13.14	7.43	0	54.5	0	14.2	46.14	0	4.27	38.88	0	3.51	0	15.66	0	51.37	0	23.2	13.88	6.46	17.94	7.06	0	0	0	0	0
ATPAF2	18.17	0	17.64	0	0	0	52.47	3.95	0	0	0	0	18.81	6.74	0	0	2.97	0	0	19.85	9.43	0	13.14	44.59	0	17.03	0	0	23.07	6.48	29.86	4.86	38.8	0	0	26.09	0	0	0	0	58.98	0	0	0	5.86	0	0	20.01	0
ATPIF1	308.83	484.26	423.39	562.74	280.36	161.92	337.3	399.37	642.38	675.92	338.26	123.62	552.44	474.26	527.08	377.09	451.09	354.23	186.53	138.97	349.03	372.29	258.5	379.02	388.86	335.5	204.34	516.88	316.84	252.63	631.35	330.49	589.77	329.87	548.87	375.73	380.15	374.25	246.74	394.33	225.51	290.66	499.22	501.18	228.38	339.79	381.25	264.58	342.31
ATR	18.17	31.24	52.92	23.45	26.7	23.13	33.73	63.27	27.93	0	32.44	61.81	9.4	15.73	0	25.14	0	26.69	30.52	0	0	0	26.29	40.88	9.31	37.47	34.58	1.42	13.84	32.39	29.86	72.9	15.52	0	0	46.97	0	14.68	25.97	0	20.82	8.61	38.86	14.12	17.57	0	35.58	26.68	8.78
ATRAID	58.13	58.58	17.64	105.51	373.81	46.26	138.67	90.95	90.77	88.39	194.61	166.62	110.49	157.34	239.09	184.36	83.1	65.51	223.84	150.31	191.81	49.64	83.24	104.05	125.74	83.45	81.74	400.44	187.64	220.24	247.42	213.85	271.61	150.9	106.98	130.46	256.95	73.38	142.85	77.32	135.3	60.29	95.66	105.88	152.25	168.21	111.83	131.18	114.1
ATRIP	10.9	0	0	0	0	0	22.49	3.95	13.96	0	4.63	0	7.05	20.23	5.43	0	0	2.43	10.17	0	1.57	0	17.53	0	0	52.79	0	4.26	0	0	25.6	0	0	0	37.21	5.22	14.08	0	0	0	3.47	0	2.99	0	0	0	30.5	0	0
ATRN	29.07	46.86	0	35.17	13.35	23.13	22.49	0	6.98	0	27.8	5.37	0	31.47	0	0	20.77	19.41	13.57	0	0	0	13.14	7.43	25.61	22.14	0	1.42	16.92	0	0	0	0	3.51	0	5.22	0	0	77.92	0	13.88	30.14	5.98	0	52.7	74.01	0	0	0
ATRNL1	21.8	7.81	17.64	0	0	0	0	11.86	0	41.6	0	0	2.35	2.25	0	0	0	31.54	0	0	18.87	49.64	8.76	59.45	4.66	0	50.3	0	0	0	0	19.44	7.76	3.51	0	36.53	3.52	7.34	0	85.05	0	6.46	17.94	3.53	29.28	0	5.08	60.03	0
ATRX	127.17	54.67	70.57	128.96	146.85	69.4	172.4	94.9	41.89	26	166.81	104.81	79.93	161.83	103.24	67.04	97.93	87.34	88.18	19.85	33.02	322.65	56.96	215.52	169.98	112.4	125.75	154.78	113.82	136.03	0	58.32	69.84	49.13	74.42	88.71	137.28	249.5	168.82	100.51	131.83	90.43	59.79	60	93.69	407.07	228.75	64.48	105.33
ATXN1	0	58.58	17.64	93.79	0	0	14.99	31.63	6.98	10.4	37.07	69.87	14.1	0	0	8.38	0	26.69	27.13	0	3.14	0	8.76	0	0	0	9.43	7.1	10.77	0	4.27	4.86	7.76	7.02	4.65	10.44	3.52	80.72	0	7.73	3.47	2.15	0	0	0	16.82	0	2.22	8.78
ATXN10	185.3	187.46	194.05	105.51	240.3	208.19	108.69	134.44	446.87	114.39	152.91	217.68	164.56	182.06	315.16	217.88	148.39	201.38	125.48	173	100.62	74.46	166.49	434.76	209.57	66.42	154.04	296.78	159.96	142.51	358.33	92.34	77.6	157.92	134.89	114.81	165.44	66.04	142.85	208.76	176.94	148.56	116.59	218.83	76.13	144.66	137.25	146.74	315.98
ATXN1L	18.17	15.62	35.28	0	40.05	0	0	75.13	0	0	0	0	7.05	29.22	0	16.76	0	4.85	13.57	2.84	4.72	24.82	13.14	3.72	9.31	0	0	0	58.45	19.43	17.06	4.86	0	3.51	0	5.22	0	7.34	51.94	0	6.94	15.07	0	10.59	5.86	47.1	0	26.68	0
ATXN2	25.43	39.05	17.64	0	80.1	23.13	18.74	114.67	20.95	5.2	37.07	83.31	21.16	2.25	54.34	0	23.74	19.41	101.74	45.38	110.06	0	30.67	40.88	81.5	78.34	75.45	7.1	38.45	19.43	76.79	19.44	46.56	101.77	13.95	36.53	17.6	66.04	77.92	46.39	3.47	58.13	38.86	14.12	52.7	40.37	5.08	13.34	17.55
ATXN2L	21.8	19.53	17.64	35.17	80.1	69.4	26.23	39.54	34.91	67.59	9.27	67.18	49.37	92.15	32.6	58.66	62.32	67.93	33.91	48.21	22.01	24.82	56.96	7.43	62.87	49.39	34.58	18.46	41.53	58.3	34.13	4.86	0	42.11	27.91	93.93	10.56	102.73	51.94	7.73	6.94	88.27	41.85	24.71	35.14	74.01	30.5	28.9	8.78
ATXN3	43.6	74.2	35.28	46.89	13.35	69.4	33.73	79.08	27.93	5.2	9.27	10.75	25.86	53.94	70.64	67.04	23.74	41.25	50.87	17.02	102.19	74.46	30.67	0	4.66	44.28	6.29	21.3	32.3	77.73	4.27	19.44	46.56	119.31	18.61	15.66	28.16	36.69	25.97	7.73	58.98	99.04	38.86	14.12	11.71	33.64	15.25	8.89	17.55
ATXN3L	0	0	0	0	0	0	0	0	0	0	0	0	0	0	0	0	0	0	0	0	0	0	0	0	0	0	0	0	0	0	0	0	0	0	0	0	0	0	0	0	0	0	0	0	0	0	0	0	0
ATXN7	3.63	3.91	0	0	0	46.26	0	39.54	0	0	0	0	0	2.25	0	8.38	20.77	24.26	0	0	0	0	0	11.15	0	0	0	36.92	3.08	19.43	17.06	0	7.76	3.51	0	0	3.52	0	12.99	0	0	10.77	20.93	10.59	0	0	25.42	0	0
ATXN7L1	0	3.91	0	0	0	0	0	63.27	0	0	4.63	0	0	2.25	0	41.9	65.29	0	16.96	19.85	0	0	8.76	3.72	23.29	0	0	0	10.77	6.48	0	0	7.76	0	0	0	0	0	0	15.46	3.47	2.15	0	10.59	5.86	3.36	0	15.56	0
ATXN7L2	0	0	0	0	0	0	0	3.95	0	0	0	0	2.35	6.74	0	0	0	0	6.78	0	0	0	21.91	0	2.33	0	9.43	7.1	13.84	0	0	0	0	10.53	0	5.22	0	7.34	0	0	0	0	0	3.53	0	0	0	0	0
ATXN7L3	0	0	17.64	0	0	0	33.73	19.77	27.93	0	0	0	14.1	11.24	10.87	41.9	0	7.28	44.09	28.36	1.57	24.82	0	63.17	0	28.95	0	8.52	41.53	0	4.27	4.86	0	10.53	4.65	0	42.24	29.35	25.97	7.73	17.35	2.15	2.99	3.53	23.42	0	20.33	53.36	8.78
ATXN7L3B	32.7	11.72	70.57	46.89	66.75	46.26	78.7	7.91	0	67.59	18.53	24.19	28.21	33.71	103.24	92.18	20.77	0	27.13	8.51	3.14	74.46	13.14	89.18	20.96	27.25	128.89	19.88	36.91	0	55.46	14.58	93.12	14.04	23.26	5.22	31.68	36.69	25.97	15.46	107.55	51.67	11.96	0	46.85	171.58	127.08	55.58	78.99
ATXN8OS	0	0	0	0	0	0	0	0	0	0	0	0	0	0	0	0	0	0	0	0	0	0	0	0	0	0	0	0	0	0	0	0	0	0	0	0	0	0	0	0	0	0	0	0	0	0	0	0	0
AUH	0	0	17.64	0	26.7	0	0	0	6.98	36.4	4.63	5.37	9.4	4.5	5.43	8.38	103.87	16.98	30.52	45.38	39.31	0	13.14	96.61	0	0	0	0	10.77	51.82	4.27	0	23.28	31.58	0	10.44	14.08	36.69	12.99	0	0	2.15	20.93	3.53	11.71	0	35.58	48.91	26.33
AUNIP	7.27	31.24	0	0	13.35	23.13	37.48	19.77	13.96	36.4	41.7	2.69	39.96	6.74	0	25.14	26.71	70.36	27.13	5.67	17.29	0	21.91	3.72	13.97	64.72	31.44	28.4	4.61	32.39	29.86	48.6	0	52.64	41.86	26.09	7.04	7.34	25.97	30.93	3.47	19.38	65.77	0	40.99	3.36	20.33	0	8.78
AUP1	39.97	136.69	35.28	35.17	40.05	138.79	26.23	106.76	76.81	77.99	143.64	67.18	30.56	141.6	81.51	41.9	65.29	84.92	101.74	85.08	124.21	148.92	83.24	33.44	53.56	88.56	113.17	59.64	113.82	161.94	42.66	68.04	46.56	63.17	4.65	104.37	88	124.75	155.83	23.2	45.1	90.43	80.71	63.53	146.4	33.64	40.67	40.02	105.33
AURKA	87.2	183.55	52.92	23.45	40.05	69.4	157.41	213.53	34.91	5.2	23.17	2.69	16.46	42.71	315.16	8.38	5.94	97.05	67.83	104.93	3.14	24.82	92.01	3.72	95.47	37.47	6.29	66.74	199.95	6.48	59.72	24.3	395.77	0	51.17	41.75	45.76	22.01	0	46.39	235.91	51.67	14.95	3.53	29.28	6.73	25.42	2.22	17.55
AURKAIP1	308.83	515.5	229.34	246.2	413.86	254.45	273.59	585.22	349.12	421.15	282.65	174.68	404.34	305.68	565.11	343.57	115.74	143.15	413.76	388.54	448.09	248.19	416.22	256.4	332.98	635.23	735.62	414.64	430.65	369.23	418.05	456.86	442.33	452.69	204.66	318.33	380.15	190.79	441.53	355.67	395.5	523.19	430.47	229.41	614.87	349.88	513.41	480.24	245.76
AURKAPS1	0	0	0	0	0	0	0	0	0	0	0	0	0	0	0	0	0	0	0	0	0	0	0	0	0	0	0	0	0	0	0	0	0	0	0	0	0	0	0	0	0	0	0	0	0	0	0	0	0
AURKB	14.53	50.77	35.28	23.45	0	23.13	97.44	59.31	6.98	5.2	4.63	115.56	30.56	11.24	211.92	25.14	5.94	87.34	81.39	246.74	3.14	0	52.58	3.72	2.33	1.7	6.29	143.42	127.66	6.48	8.53	58.32	69.84	3.51	4.65	5.22	3.52	44.03	0	61.86	145.71	8.61	65.77	7.06	5.86	0	30.5	2.22	0
AURKC	0	0	17.64	0	0	0	0	0	0	0	0	0	14.1	0	0	0	0	0	0	0	75.47	0	0	0	0	0	0	0	0	6.48	0	9.72	0	7.02	0	0	0	0	0	0	0	0	0	0	0	0	0	0	0
AUTS2	0	19.53	0	11.72	26.7	0	0	7.91	0	0	0	13.44	0	4.5	27.17	8.38	0	0	13.57	2.84	1.57	24.82	4.38	7.43	13.97	0	31.44	0	9.23	0	4.27	0	0	0	4.65	0	14.08	36.69	0	0	13.88	6.46	5.98	3.53	0	16.82	0	4.45	0
AVEN	3.63	0	35.28	23.45	0	0	3.75	7.91	0	0	0	21.5	9.4	4.5	0	41.9	0	2.43	13.57	0	48.74	49.64	0	0	2.33	3.41	0	0	0	0	0	43.74	54.32	80.71	0	0	0	0	0	23.2	27.75	2.15	2.99	0	17.57	0	0	2.22	0
AVIL	0	0	0	0	0	0	0	0	0	0	0	0	0	0	0	0	0	0	0	0	0	0	4.38	0	0	0	0	0	0	0	0	0	0	0	0	5.22	0	0	0	0	0	0	0	0	0	0	0	0	0
AVL9	3.63	0	0	11.72	0	0	0	3.95	13.96	5.2	74.14	5.37	0	4.5	5.43	58.66	2.97	33.97	3.39	2.84	7.86	0	0	40.88	65.2	13.62	3.14	0	7.69	19.43	63.99	4.86	0	3.51	0	0	3.52	7.34	25.97	0	0	23.68	0	3.53	17.57	3.36	30.5	0	8.78
AVP	0	0	0	0	0	0	0	0	0	0	0	0	0	0	0	0	0	0	0	0	0	0	0	0	0	0	0	0	0	0	0	0	0	0	0	0	0	0	0	0	0	0	0	0	0	0	0	0	43.89
AVPI1	0	0	0	0	0	0	0	31.63	0	67.59	0	0	0	0	5.43	50.28	0	0	27.13	0	0	24.82	21.91	0	16.3	0	25.15	0	10.77	51.82	0	0	0	0	0	10.44	0	0	0	0	0	0	0	0	52.7	0	0	0	0
AVPR1A	0	0	0	0	0	0	0	0	0	0	0	0	0	0	0	0	0	0	0	2.84	0	0	0	0	0	0	0	0	0	0	0	0	0	0	0	0	0	7.34	0	0	0	0	0	0	0	0	0	0	0
AVPR1B	0	0	0	0	0	0	0	0	0	0	0	0	0	0	0	0	0	0	0	0	0	0	0	0	0	0	0	0	0	0	0	0	0	0	0	0	0	0	0	0	0	0	0	0	0	0	0	0	0
AVPR2	0	0	0	0	0	0	0	0	0	0	0	0	0	0	0	0	0	0	0	0	0	0	0	0	0	0	0	0	0	0	0	0	0	0	0	0	0	0	0	0	0	0	0	0	0	0	0	0	0
AWAT1	0	0	0	0	0	0	0	0	0	0	0	0	2.35	0	0	0	0	0	6.78	0	0	0	0	0	2.33	0	0	0	0	0	0	0	0	0	4.65	0	0	0	0	0	0	0	0	0	0	0	0	0	0
AWAT2	0	0	0	11.72	0	0	0	23.73	0	0	0	0	4.7	4.5	0	0	2.97	0	0	0	0	0	0	0	0	0	15.72	0	0	0	0	4.86	0	0	0	0	0	0	0	0	6.94	0	0	0	0	0	0	0	0
AXDND1	7.27	0	0	0	0	0	0	0	0	0	4.63	61.81	0	0	0	0	0	0	0	0	0	49.64	4.38	0	2.33	0	28.29	4.26	0	0	34.13	0	0	0	69.77	73.06	0	0	0	0	3.47	0	0	0	0	0	0	0	0
AXIN1	25.43	0	17.64	0	13.35	0	0	3.95	20.95	5.2	0	2.69	4.7	6.74	0	8.38	5.94	77.64	6.78	39.7	1.57	0	0	81.75	2.33	0	6.29	0	19.99	25.91	12.8	0	38.8	10.53	0	0	0	14.68	90.9	0	0	0	2.99	0	35.14	43.74	15.25	2.22	0
AXIN2	0	7.81	17.64	23.45	66.75	0	0	3.95	0	5.2	4.63	51.06	14.1	26.97	5.43	8.38	0	38.82	33.91	34.03	0	0	30.67	18.58	16.3	10.22	28.29	0	58.45	38.87	4.27	0	15.52	3.51	41.86	15.66	10.56	36.69	38.96	0	17.35	0	62.78	3.53	0	3.36	76.25	0	0
AXL	7.27	3.91	17.64	11.72	0	23.13	22.49	11.86	0	0	0	8.06	7.05	2.25	5.43	25.14	2.97	0	0	8.51	1.57	0	4.38	11.15	0	1.7	3.14	0	26.15	12.96	12.8	9.72	7.76	7.02	0	0	3.52	7.34	0	0	3.47	8.61	2.99	0	0	3.36	5.08	2.22	0
AZGP1	0	0	0	0	0	0	0	0	0	0	0	0	0	0	0	0	0	0	0	0	0	0	0	0	0	0	0	0	0	0	0	0	0	0	0	0	0	0	0	0	0	0	0	0	0	0	0	0	0
AZGP1P1	0	0	0	0	0	0	0	0	0	0	0	0	0	0	0	0	0	0	0	0	0	0	0	0	0	0	0	0	0	0	0	0	0	0	0	0	0	0	0	0	0	0	0	0	0	0	0	0	0
AZI2	10.9	0	0	23.45	13.35	92.53	37.48	15.82	27.93	88.39	64.87	2.69	4.7	17.98	108.68	25.14	44.52	67.93	40.7	2.84	6.29	0	13.14	96.61	0	25.55	0	31.24	39.99	6.48	51.19	9.72	7.76	17.55	32.56	57.4	10.56	29.35	51.94	23.2	10.41	32.3	11.96	38.82	5.86	0	5.08	33.35	35.11
AZIN1	90.83	66.39	52.92	58.62	13.35	138.79	71.21	83.04	90.77	83.19	78.77	67.18	86.98	31.47	81.51	25.14	198.84	12.13	115.31	62.39	9.43	0	83.24	81.75	65.2	108.99	116.32	53.96	26.15	103.64	63.99	58.32	85.36	56.15	18.61	78.28	49.28	14.68	51.94	61.86	97.14	43.06	32.88	98.82	134.69	114.38	106.75	26.68	61.44
AZIN1-AS1	0	0	0	0	0	0	3.75	0	0	0	0	0	0	0	0	0	0	2.43	0	0	0	0	0	0	4.66	0	0	1.42	0	0	0	0	0	0	0	0	0	0	0	0	0	6.46	0	0	0	0	0	0	0
AZIN2	0	0	0	11.72	0	23.13	0	0	0	26	0	0	0	0	0	0	0	0	3.39	0	0	0	0	3.72	0	0	0	0	4.61	0	0	0	0	0	0	0	0	0	0	7.73	0	19.38	0	0	0	63.92	0	0	0
AZU1	0	0	0	0	0	0	0	0	0	0	0	0	0	0	0	0	0	0	0	0	0	0	0	0	0	0	0	0	0	0	0	0	0	0	0	0	0	0	0	0	0	0	0	0	0	0	0	0	0
B2M	47.23	35.15	88.21	35.17	66.75	23.13	108.69	27.68	27.93	15.6	23.17	37.62	25.86	31.47	27.17	58.66	17.81	24.26	23.74	17.02	17.29	24.82	52.58	33.44	16.3	15.33	28.29	18.46	144.58	12.96	17.06	14.58	23.28	35.09	23.26	41.75	35.2	22.01	38.96	23.2	45.1	17.22	17.94	14.12	11.71	20.19	30.5	17.79	175.54
B3GALNT1	3.63	3.91	17.64	0	0	0	0	0	6.98	0	0	5.37	0	0	0	0	0	2.43	0	0	0	0	0	0	6.99	0	0	0	1.54	0	8.53	0	0	0	0	5.22	3.52	0	0	0	0	0	11.96	0	0	0	0	0	0
B3GALNT2	14.53	19.53	0	11.72	0	0	11.24	0	6.98	77.99	0	72.56	16.46	0	0	50.28	0	19.41	13.57	56.72	0	0	26.29	22.3	30.27	0	9.43	45.44	21.53	0	12.8	0	7.76	24.56	23.26	5.22	0	51.37	12.99	23.2	27.75	4.31	8.97	49.41	5.86	16.82	0	44.47	8.78
B3GALT1	0	0	0	0	0	0	0	0	0	0	0	0	0	0	0	0	0	0	0	0	0	0	0	0	0	0	0	0	0	0	0	0	0	0	0	0	0	0	0	0	0	0	0	0	0	0	0	0	0
B3GALT2	3.63	0	0	0	13.35	0	0	0	0	0	0	0	0	0	0	0	0	0	0	0	0	0	4.38	0	2.33	0	0	0	0	0	4.27	4.86	0	3.51	0	0	0	7.34	0	0	0	0	0	0	0	0	0	2.22	26.33
B3GALT4	0	0	0	0	0	0	0	0	0	0	0	0	0	0	0	0	0	0	0	0	0	0	0	0	0	0	0	0	1.54	0	0	0	0	0	0	0	0	0	0	0	0	0	0	0	0	0	0	0	0
B3GALT5	0	0	0	0	0	0	0	0	0	0	0	0	0	0	0	0	0	0	0	0	0	0	0	0	0	0	0	0	0	0	0	0	0	0	0	0	0	0	0	0	0	0	0	0	0	0	0	0	0
B3GALT5-AS1	0	0	0	0	0	0	0	0	0	0	0	0	0	0	0	0	0	0	0	0	0	0	0	0	0	0	0	0	0	0	0	0	0	0	0	0	0	0	0	0	0	0	0	0	0	0	0	0	0
B3GALT6	3.63	7.81	17.64	11.72	0	23.13	0	3.95	27.93	36.4	27.8	10.75	2.35	8.99	0	0	11.87	0	6.78	0	0	0	0	44.59	2.33	0	25.15	1.42	32.3	12.96	0	4.86	0	17.55	4.65	10.44	0	0	0	7.73	0	10.77	8.97	35.29	29.28	10.09	10.17	6.67	35.11
B3GALTL	0	0	0	0	0	0	0	0	0	0	0	0	0	0	0	0	0	0	0	0	0	0	0	0	0	0	0	0	0	0	0	0	0	0	0	0	0	0	0	0	0	0	0	0	0	0	0	0	0
B3GAT1	0	0	0	0	0	0	0	0	0	0	0	0	0	0	0	0	0	2.43	0	0	0	0	0	0	0	0	0	0	0	0	0	0	0	0	0	0	0	0	0	0	0	0	0	0	0	0	0	0	0
B3GAT2	0	0	0	0	0	0	0	0	0	0	0	0	0	0	0	0	41.55	0	0	0	0	0	4.38	0	0	0	0	0	0	0	0	0	0	14.04	0	0	0	0	0	0	0	0	0	0	0	0	10.17	0	8.78
B3GAT3	25.43	54.67	35.28	35.17	0	69.4	41.23	3.95	0	0	13.9	51.06	49.37	22.48	43.47	16.76	26.71	2.43	13.57	2.84	81.76	0	17.53	37.16	4.66	1.7	3.14	29.82	26.15	0	4.27	34.02	7.76	38.6	0	20.87	14.08	7.34	0	0	10.41	4.31	56.8	0	5.86	3.36	5.08	2.22	78.99
B3GNT2	10.9	46.86	0	0	0	0	0	55.36	0	0	4.63	0	4.7	40.46	65.21	0	127.61	33.97	27.13	31.2	33.02	0	35.05	26.01	2.33	3.41	69.16	31.24	0	45.34	46.92	0	7.76	0	41.86	20.87	10.56	7.34	0	0	72.86	62.44	26.9	14.12	105.41	0	40.67	13.34	0
B3GNT3	0	0	0	0	0	0	0	0	0	0	0	0	0	0	0	0	0	0	0	0	0	0	0	0	0	0	0	0	0	0	0	0	0	0	0	0	0	0	0	0	0	0	0	0	0	0	0	0	0
B3GNT4	0	0	0	0	40.05	0	0	0	0	0	0	0	0	0	0	0	0	0	0	19.85	0	0	8.76	0	0	0	0	0	0	0	0	0	0	0	0	0	0	0	0	0	0	2.15	0	0	0	0	0	44.47	0
B3GNT5	0	0	0	0	0	0	0	0	0	0	0	0	0	0	54.34	0	0	4.85	0	0	0	0	0	0	0	0	0	0	0	0	0	0	0	0	0	5.22	0	0	0	0	0	0	0	0	0	0	0	0	0
B3GNT6	0	0	0	0	0	0	0	0	0	5.2	0	5.37	0	0	0	0	0	0	0	0	0	0	0	0	0	0	0	0	0	0	0	0	0	0	0	0	0	0	0	0	0	0	2.99	0	0	0	0	2.22	0
B3GNT7	36.33	0	0	0	0	0	0	3.95	69.82	0	0	0	2.35	4.5	0	0	0	0	3.39	0	25.16	0	0	0	0	11.92	6.29	1.42	27.68	0	4.27	0	0	0	41.86	10.44	3.52	7.34	0	0	17.35	2.15	0	0	0	3.36	0	0	8.78
B3GNT8	0	0	0	0	0	0	0	23.73	0	0	18.53	0	0	0	0	0	0	0	3.39	0	0	24.82	0	0	0	0	6.29	0	0	0	0	0	0	0	0	0	0	0	0	0	0	0	0	0	0	0	0	0	17.55
B3GNT9	0	0	0	0	0	0	0	0	0	0	0	0	0	0	0	0	0	0	0	0	0	0	0	0	0	0	0	0	0	0	0	0	0	0	0	0	0	0	0	0	0	0	0	0	0	0	0	0	0
B3GNTL1	10.9	0	0	0	0	0	0	35.59	0	0	0	0	0	2.25	0	75.42	0	0	0	0	0	0	0	0	0	0	6.29	11.36	41.53	0	0	9.72	0	0	9.3	0	21.12	0	0	7.73	20.82	2.15	0	0	5.86	0	0	0	0
B4GALNT1	3.63	3.91	0	0	0	0	0	0	0	0	0	0	4.7	2.25	0	16.76	11.87	0	0	0	0	0	0	0	2.33	0	0	8.52	0	32.39	0	0	0	0	0	0	0	0	0	0	0	4.31	0	0	0	0	0	4.45	0
B4GALNT2	18.17	0	0	0	0	0	0	0	0	0	0	0	0	0	0	0	0	0	0	0	1.57	0	0	0	0	0	0	0	0	0	0	0	0	0	0	0	0	0	0	0	0	0	0	0	0	0	0	0	0
B4GALNT3	0	0	0	0	0	0	3.75	0	0	0	0	0	0	0	0	0	0	0	0	0	0	0	0	0	0	0	0	0	0	0	0	0	0	0	0	0	0	0	0	0	0	0	0	0	0	0	0	0	0
B4GALNT4	0	0	0	0	0	0	0	0	0	0	0	0	0	0	5.43	0	0	0	0	0	0	0	0	0	0	0	0	0	1.54	0	0	0	0	0	0	0	0	0	0	0	3.47	0	0	0	0	0	0	0	0
B4GALT1	25.43	7.81	0	23.45	0	69.4	14.99	35.59	13.96	10.4	9.27	0	11.75	11.24	0	0	5.94	38.82	44.09	17.02	0	74.46	35.05	63.17	39.58	0	6.29	8.52	39.99	0	12.8	9.72	31.04	3.51	0	15.66	21.12	14.68	64.93	0	20.82	25.84	14.95	0	46.85	30.28	25.42	0	17.55
B4GALT1-AS1	0	3.91	0	0	0	0	0	0	6.98	26	0	0	0	0	16.3	0	0	2.43	0	0	0	0	0	0	0	1.7	0	0	0	0	0	0	0	0	0	0	0	0	0	0	0	8.61	0	0	0	0	0	28.9	0
B4GALT2	0	3.91	35.28	23.45	0	0	26.23	3.95	6.98	46.79	0	56.43	18.81	11.24	0	0	0	0	16.96	0	33.02	0	30.67	33.44	6.99	18.73	0	0	12.3	6.48	4.27	0	0	42.11	0	5.22	0	14.68	0	0	55.51	0	2.99	3.53	40.99	26.91	0	2.22	26.33
B4GALT3	61.77	11.72	88.21	11.72	26.7	46.26	26.23	31.63	69.82	62.39	78.77	34.94	54.07	51.7	48.9	16.76	89.03	50.95	47.48	53.88	12.58	24.82	52.58	33.44	0	30.65	28.29	45.44	21.53	12.96	25.6	38.88	38.8	7.02	4.65	52.19	66.88	14.68	38.96	38.66	48.57	62.44	122.56	24.71	52.7	63.92	5.08	64.48	0
B4GALT4	36.33	15.62	0	0	106.8	46.26	14.99	27.68	6.98	31.2	0	67.18	16.46	17.98	0	50.28	11.87	4.85	10.17	0	33.02	0	0	55.74	37.26	0	3.14	1.42	6.15	6.48	8.53	0	0	21.06	0	41.75	0	0	0	69.59	38.16	51.67	11.96	7.06	0	0	0	2.22	8.78
B4GALT4-AS1	0	0	0	0	0	0	0	0	0	0	0	0	0	0	0	0	0	0	0	0	0	0	0	0	0	0	0	0	0	0	0	0	0	0	0	0	0	0	0	0	0	0	0	0	0	0	0	0	0
B4GALT5	98.1	0	35.28	0	0	23.13	52.47	59.31	0	5.2	0	5.37	2.35	15.73	21.74	8.38	112.77	38.82	23.74	0	37.73	74.46	4.38	0	4.66	0	81.74	93.72	73.83	51.82	4.27	34.02	31.04	24.56	4.65	36.53	17.6	22.01	64.93	7.73	6.94	19.38	35.87	10.59	0	33.64	137.25	0	43.89
B4GALT6	0	0	35.28	0	0	0	11.24	0	20.95	0	0	0	2.35	2.25	0	0	0	0	0	0	0	0	4.38	7.43	0	0	3.14	0	0	0	0	4.86	0	0	4.65	0	3.52	0	0	7.73	0	0	0	31.76	0	3.36	0	20.01	8.78
B4GALT7	3.63	0	17.64	82.07	40.05	0	14.99	11.86	0	15.6	0	0	32.91	49.45	0	58.66	0	38.82	6.78	62.39	25.16	24.82	0	26.01	158.34	15.33	0	21.3	12.3	12.96	55.46	19.44	31.04	0	0	41.75	38.72	36.69	12.99	38.66	24.29	2.15	20.93	0	87.84	23.55	30.5	0	0
B4GAT1	3.63	3.91	0	0	0	0	7.5	3.95	6.98	10.4	0	10.75	61.12	17.98	5.43	8.38	17.81	4.85	30.52	34.03	0	24.82	13.14	0	9.31	3.41	6.29	4.26	21.53	12.96	0	0	0	28.07	9.3	15.66	7.04	0	12.99	0	3.47	2.15	0	7.06	0	16.82	5.08	13.34	0
B9D1	25.43	62.49	35.28	58.62	0	0	52.47	27.68	76.81	5.2	4.63	5.37	2.35	17.98	70.64	8.38	2.97	72.79	20.35	8.51	56.6	74.46	35.05	37.16	41.91	27.25	18.86	88.04	26.15	226.72	145.04	9.72	85.36	171.95	41.86	26.09	119.68	51.37	51.94	15.46	13.88	124.88	8.97	0	117.12	3.36	66.08	33.35	35.11
B9D2	0	35.15	0	0	0	0	0	0	27.93	0	0	2.69	23.51	17.98	0	0	50.45	0	13.57	0	3.14	0	17.53	0	0	0	31.44	8.52	10.77	0	12.8	0	62.08	3.51	0	0	0	66.04	0	77.32	0	0	11.96	38.82	0	0	0	2.22	0
BAALC	0	0	0	0	0	0	0	0	0	5.2	0	0	0	0	0	0	0	0	0	0	0	0	0	0	0	0	0	0	0	0	0	0	0	0	0	0	0	0	0	0	0	0	0	0	0	0	0	0	0
BAALC-AS1	0	3.91	0	0	0	0	0	0	0	0	0	0	0	0	0	0	0	0	0	0	0	0	0	0	0	0	0	0	0	0	0	0	0	0	0	0	0	0	0	0	0	0	0	0	0	0	0	0	0
BAALC-AS2	0	0	0	0	0	0	0	0	0	0	0	0	0	0	0	0	0	0	0	0	0	0	0	0	0	0	0	0	0	0	0	0	0	0	0	0	0	0	0	0	0	0	0	0	0	0	0	0	0
BAAT	0	0	0	0	0	0	0	0	0	0	4.63	0	0	0	0	0	0	0	0	0	0	24.82	0	0	0	0	0	0	0	0	0	0	0	0	0	0	0	0	0	0	0	0	0	0	0	0	0	0	8.78
BABAM1	83.57	113.25	158.77	152.41	93.45	69.4	78.7	126.53	132.66	10.4	69.5	180.05	169.26	159.58	108.68	226.26	118.71	121.31	132.27	263.75	108.48	99.28	74.48	100.33	118.75	68.12	103.74	112.18	95.36	90.69	119.44	150.67	77.6	150.9	60.47	83.5	140.8	205.47	90.9	46.39	121.43	157.17	68.76	141.18	111.26	117.75	106.75	244.57	17.55
BACE1	14.53	27.34	0	0	0	23.13	59.97	0	0	0	23.17	0	4.7	0	0	25.14	0	16.98	3.39	0	7.86	0	13.14	3.72	0	0	15.72	2.84	35.38	25.91	0	4.86	0	0	9.3	5.22	0	0	25.97	0	3.47	4.31	5.98	3.53	0	16.82	0	20.01	26.33
BACE1-AS	3.63	0	0	0	0	0	3.75	0	0	0	0	0	0	0	0	0	2.97	0	0	0	0	0	0	0	0	0	0	1.42	0	0	0	0	0	0	0	0	0	0	0	7.73	0	15.07	2.99	0	0	0	0	0	0
BACE2	21.8	3.91	0	0	13.35	0	0	0	13.96	10.4	0	26.87	0	6.74	0	0	2.97	0	40.7	31.2	0	0	0	0	0	0	31.44	0	0	0	0	0	7.76	42.11	32.56	5.22	0	7.34	12.99	0	0	17.22	0	45.88	23.42	40.37	35.58	0	0
BACH1	0	35.15	17.64	70.34	0	46.26	78.7	51.4	0	0	9.27	2.69	47.02	11.24	70.64	0	89.03	72.79	33.91	62.39	17.29	74.46	56.96	40.88	34.93	11.92	34.58	52.54	7.69	6.48	46.92	58.32	7.76	21.06	27.91	52.19	3.52	22.01	64.93	7.73	0	12.92	44.84	31.76	35.14	10.09	5.08	4.45	26.33
BACH1-IT2	0	0	0	0	0	0	0	0	0	0	0	0	0	0	0	0	0	0	0	0	0	0	0	0	0	0	0	0	0	0	0	0	7.76	0	0	0	0	0	0	0	0	0	0	0	0	0	0	0	0
BACH2	0	0	0	0	0	0	0	0	0	0	0	0	9.4	0	0	0	0	0	0	0	6.29	24.82	0	3.72	0	0	0	0	0	0	0	0	23.28	0	4.65	0	0	0	0	7.73	3.47	15.07	0	0	0	0	0	33.35	0
BAD	3.63	3.91	70.57	23.45	53.4	0	86.2	0	76.81	31.2	0	34.94	0	22.48	43.47	8.38	5.94	2.43	3.39	14.18	15.72	0	13.14	3.72	4.66	42.58	0	21.3	63.06	6.48	29.86	0	77.6	7.02	46.51	31.31	28.16	44.03	12.99	0	145.71	2.15	38.86	0	5.86	6.73	0	13.34	78.99
BAG1	76.3	62.49	52.92	128.96	53.4	69.4	138.67	31.63	41.89	0	4.63	134.37	35.26	42.71	10.87	33.52	47.48	19.41	30.52	42.54	42.45	0	26.29	0	9.31	30.65	59.73	2.84	63.06	12.96	42.66	58.32	38.8	10.53	65.12	88.71	28.16	14.68	155.83	7.73	72.86	23.68	8.97	56.47	46.85	50.46	5.08	51.14	131.66
BAG2	0	62.49	17.64	46.89	40.05	46.26	0	0	13.96	88.39	18.53	18.81	28.21	26.97	5.43	16.76	0	21.84	0	8.51	44.02	0	21.91	52.02	18.63	154.98	66.02	31.24	3.08	45.34	8.53	106.92	77.6	38.6	0	15.66	70.4	73.38	0	38.66	10.41	60.29	14.95	21.18	0	6.73	10.17	71.15	8.78
BAG3	32.7	0	0	35.17	26.7	92.53	37.48	3.95	13.96	5.2	0	64.5	0	22.48	38.04	25.14	0	21.84	0	22.69	6.29	0	17.53	0	0	0	56.59	2.84	4.61	25.91	0	19.44	23.28	49.13	0	15.66	0	0	25.97	0	83.26	25.84	0	3.53	23.42	33.64	5.08	0	43.89
BAG4	7.27	0	88.21	11.72	80.1	23.13	71.21	3.95	55.86	0	4.63	61.81	25.86	13.49	27.17	41.9	0	118.88	0	73.74	29.87	0	17.53	7.43	60.54	1.7	22.01	17.04	18.46	19.43	17.06	0	38.8	63.17	74.42	20.87	14.08	44.03	77.92	15.46	20.82	2.15	5.98	52.94	11.71	37.01	45.75	77.82	17.55
BAG5	50.87	82.01	0	82.07	200.25	92.53	67.46	63.27	34.91	77.99	74.14	155.87	42.31	31.47	43.47	192.74	142.45	75.21	98.35	14.18	56.6	24.82	39.43	14.86	2.33	37.47	66.02	83.78	43.07	12.96	132.24	43.74	15.52	14.04	83.73	120.03	59.84	110.07	142.85	115.98	55.51	49.52	32.88	63.53	35.14	0	71.17	15.56	52.66
BAG6	61.77	206.98	17.64	58.62	120.15	92.53	29.98	67.22	13.96	31.2	64.87	201.55	91.68	74.17	76.07	117.32	5.94	48.52	88.18	19.85	114.77	24.82	65.72	89.18	111.77	127.73	72.3	133.48	58.45	116.6	123.71	102.06	23.28	45.62	37.21	109.59	52.8	88.06	298.68	7.73	24.29	36.6	11.96	45.88	111.26	30.28	177.92	35.57	61.44
BAGE	0	0	0	0	0	0	0	0	0	0	0	0	0	0	0	0	0	0	0	0	0	0	0	0	0	0	0	0	0	0	0	0	0	0	0	0	0	0	0	0	0	0	0	0	0	0	0	0	0
BAGE2	0	0	0	0	0	0	0	0	0	0	0	0	0	0	0	0	0	0	0	0	0	0	0	0	0	0	0	0	0	0	0	0	0	0	0	0	0	0	0	0	0	0	0	0	0	0	0	0	0
BAGE3	0	0	0	0	0	0	0	0	0	0	0	0	0	0	0	0	0	0	0	0	0	0	0	0	0	0	0	0	0	0	0	0	0	0	0	0	0	0	0	0	0	0	0	0	0	0	0	0	0
BAGE4	0	0	0	0	0	0	0	0	0	0	0	0	0	0	0	0	0	0	0	0	0	0	0	0	0	0	0	0	0	0	0	0	0	0	0	0	0	0	0	0	0	0	0	0	0	0	0	0	0
BAGE5	0	0	0	0	0	0	0	0	0	0	0	0	0	0	0	0	0	0	0	0	0	0	0	0	0	0	0	0	0	0	0	0	0	0	0	0	0	0	0	0	0	0	0	0	0	0	0	0	0
BAHCC1	14.53	0	0	0	0	46.26	0	0	0	0	0	0	0	0	0	8.38	0	0	0	0	0	0	0	0	0	0	0	9.94	1.54	0	0	0	31.04	0	0	20.87	0	0	0	0	0	66.74	0	24.71	29.28	0	0	0	0
BAHD1	3.63	0	0	0	13.35	0	0	15.82	13.96	0	0	0	16.46	2.25	0	75.42	35.61	29.11	3.39	19.85	0	0	17.53	18.58	2.33	17.03	3.14	0	15.38	0	0	48.6	62.08	0	0	0	0	0	0	0	0	12.92	17.94	0	5.86	47.1	5.08	26.68	17.55
BAIAP2	0	0	0	0	0	23.13	0	0	13.96	0	0	2.69	0	2.25	0	8.38	0	2.43	0	0	0	0	8.76	3.72	0	3.41	0	4.26	44.6	0	0	4.86	0	0	0	0	0	0	0	0	0	0	2.99	0	5.86	3.36	0	0	17.55
BAIAP2-AS1	0	0	0	0	0	0	0	0	0	0	0	0	0	0	0	0	2.97	0	0	2.84	0	0	0	0	0	1.7	3.14	0	15.38	0	0	0	0	0	0	0	0	0	0	0	0	0	0	0	0	0	0	2.22	0
BAIAP2L1	3.63	0	0	0	0	0	0	15.82	0	0	18.53	0	4.7	0	76.07	0	0	0	10.17	11.34	0	0	4.38	3.72	0	0	0	9.94	1.54	0	0	0	7.76	59.66	4.65	0	0	0	0	0	0	0	0	0	0	0	0	0	0
BAIAP2L2	0	0	0	0	0	0	0	0	0	0	0	0	0	0	0	0	0	0	0	0	0	0	0	0	0	0	0	0	0	0	0	0	0	0	0	0	0	0	0	0	0	0	0	0	0	0	0	0	0
BAIAP3	0	0	0	0	0	0	11.24	0	0	0	0	0	0	0	0	0	0	0	0	0	0	0	0	11.15	0	0	0	0	0	0	0	0	0	0	0	0	0	0	0	0	0	0	0	0	5.86	0	0	0	0
BAK1	0	3.91	35.28	23.45	13.35	0	48.72	0	27.93	0	32.44	8.06	9.4	11.24	16.3	33.52	0	29.11	10.17	28.36	34.59	0	0	0	0	1.7	22.01	8.52	38.45	0	8.53	0	7.76	0	41.86	10.44	3.52	7.34	38.96	7.73	6.94	4.31	2.99	24.71	0	20.19	0	8.89	17.55
BAMBI	148.97	93.73	229.34	328.26	160.2	138.79	228.62	114.67	188.52	119.59	199.25	69.87	312.66	159.58	97.81	50.28	35.61	94.62	91.57	113.44	102.19	173.74	153.35	256.4	197.92	224.8	188.62	259.86	184.57	6.48	170.63	223.57	131.92	193.01	51.17	88.71	186.56	110.07	77.92	77.32	222.04	185.16	152.46	254.12	117.12	104.29	122	195.65	70.22
BANCR	29.07	27.34	0	0	0	0	0	23.73	0	51.99	0	0	30.56	0	0	0	0	0	6.78	2.84	0	0	8.76	0	23.29	1.7	0	0	0	0	29.86	4.86	0	0	0	0	0	0	0	7.73	0	0	0	0	0	0	0	2.22	0
BANF1	359.7	413.97	564.52	246.2	627.46	346.98	333.56	367.74	432.91	301.57	315.09	478.35	465.46	404.58	532.51	477.65	534.19	422.16	484.98	734.54	643.04	322.65	368.03	364.16	284.08	713.57	414.97	424.58	358.36	466.39	464.98	374.24	729.46	329.87	707.02	354.86	542.07	293.53	454.52	402.06	520.4	471.52	313.88	420	538.75	413.8	437.16	417.99	465.19
BANF2	0	0	0	0	0	0	0	0	0	0	0	0	0	0	0	0	0	0	0	0	0	0	0	0	0	0	0	0	0	0	0	0	0	0	0	0	0	0	0	0	0	0	0	0	0	0	0	0	0
BANK1	0	0	0	0	0	0	0	0	0	0	0	0	2.35	2.25	0	0	0	0	0	0	0	0	0	0	0	0	0	0	0	0	0	0	0	0	0	0	0	0	0	0	0	0	0	0	0	0	0	0	0
BANP	18.17	3.91	0	70.34	40.05	23.13	3.75	0	0	15.6	0	61.81	0	29.22	38.04	83.8	0	0	50.87	59.56	9.43	0	26.29	3.72	16.3	28.95	9.43	26.98	24.61	0	25.6	0	31.04	157.92	4.65	5.22	49.28	29.35	25.97	7.73	0	6.46	41.85	0	76.13	0	5.08	51.14	0
BAP1	0	35.15	17.64	93.79	40.05	23.13	33.73	3.95	6.98	51.99	0	21.5	4.7	49.45	38.04	33.52	29.68	14.56	6.78	0	17.29	74.46	4.38	3.72	25.61	37.47	25.15	4.26	55.37	6.48	8.53	0	7.76	63.17	23.26	0	24.64	36.69	12.99	30.93	20.82	60.29	59.79	0	35.14	40.37	0	8.89	35.11
BARD1	90.83	54.67	211.7	70.34	146.85	115.66	228.62	162.12	104.74	249.57	222.41	198.87	122.24	78.67	228.22	134.08	65.29	203.8	67.83	167.33	84.9	124.1	135.82	156.07	79.17	170.3	53.44	230.04	166.11	161.94	157.84	63.18	256.09	249.16	348.86	156.56	52.8	66.04	246.74	123.71	333.06	99.04	227.19	183.53	327.93	84.11	40.67	164.53	8.78
BARHL1	0	0	0	0	0	0	0	0	0	0	0	0	0	0	0	0	0	0	0	0	0	0	0	0	0	0	0	0	0	0	0	0	0	0	0	0	0	0	0	0	0	0	0	0	0	0	0	0	0
BARHL2	0	0	0	0	0	0	0	0	0	0	0	0	0	0	0	0	0	0	0	0	0	0	0	0	0	0	0	0	0	0	0	0	0	0	0	0	0	0	0	0	0	0	0	0	0	0	0	0	0
BARX1	0	0	17.64	0	0	0	0	0	0	0	4.63	0	0	8.99	0	0	0	0	0	53.88	0	0	0	0	0	1.7	0	0	0	0	0	0	0	0	0	0	0	0	0	38.66	3.47	0	0	0	0	3.36	0	0	0
BARX2	0	0	0	0	0	0	0	0	0	0	0	0	0	0	0	0	0	0	0	0	0	0	0	0	0	0	0	0	0	0	0	0	0	0	0	0	0	0	0	0	0	0	0	0	0	0	0	0	0
BASP1	7.27	7.81	35.28	23.45	0	0	3.75	3.95	0	0	0	0	2.35	4.5	38.04	16.76	2.97	0	6.78	2.84	23.58	0	0	7.43	0	27.25	3.14	1.42	4.61	12.96	4.27	24.3	7.76	14.04	0	10.44	0	0	12.99	7.73	6.94	8.61	26.9	3.53	0	10.09	5.08	4.45	43.89
BASP1P1	0	0	0	0	0	0	0	0	0	0	0	0	0	0	0	0	0	0	0	0	0	0	0	0	0	0	0	0	0	0	0	0	0	0	0	0	0	0	0	0	0	0	0	0	0	0	0	0	0
BATF	0	0	0	0	0	0	0	0	0	0	0	0	0	0	0	0	0	0	0	0	0	0	0	0	0	0	0	0	0	0	0	0	0	0	0	0	0	0	0	0	0	0	0	0	0	0	0	0	0
BATF2	0	0	0	0	0	0	0	0	0	0	0	0	0	0	0	0	0	0	0	0	0	0	0	0	0	0	0	0	0	0	0	0	0	0	0	0	0	0	0	0	0	0	0	0	0	0	0	0	0
BATF3	0	19.53	0	0	0	0	0	0	0	0	0	48.37	9.4	0	0	0	0	0	20.35	0	0	49.64	0	0	0	0	0	0	0	0	0	9.72	0	0	0	0	0	0	0	0	0	0	0	0	0	0	0	0	0
BAX	72.67	82.01	35.28	70.34	53.4	46.26	11.24	51.4	62.84	15.6	50.97	29.56	56.42	33.71	0	0	68.26	14.56	44.09	82.25	14.15	99.28	56.96	74.32	51.23	17.03	9.43	32.66	18.46	71.25	42.66	97.2	0	112.3	4.65	10.44	59.84	51.37	0	46.39	24.29	58.13	86.69	38.82	52.7	94.2	5.08	75.59	52.66
BAZ1A	0	19.53	35.28	0	13.35	0	82.45	0	0	0	0	0	0	4.5	0	0	0	2.43	0	2.84	1.57	0	0	0	2.33	5.11	0	2.84	9.23	0	4.27	0	7.76	0	0	5.22	3.52	7.34	0	7.73	3.47	2.15	2.99	0	0	3.36	0	2.22	8.78
BAZ1B	174.4	152.31	35.28	128.96	120.15	277.59	161.16	189.8	237.4	140.38	78.77	126.31	110.49	123.62	43.47	226.26	41.55	223.21	162.79	204.2	165.08	223.37	166.49	159.78	104.78	253.75	150.9	193.12	192.26	84.21	307.14	58.32	155.2	175.46	69.77	146.12	95.04	256.84	194.79	85.05	138.77	249.75	110.61	127.06	134.69	201.86	177.92	82.26	280.87
BAZ2A	10.9	3.91	105.85	0	53.4	0	52.47	19.77	69.82	67.59	37.07	5.37	9.4	20.23	10.87	33.52	8.9	26.69	3.39	11.34	67.61	49.64	21.91	29.73	0	20.44	84.88	39.76	72.29	6.48	8.53	34.02	7.76	42.11	4.65	26.09	0	29.35	0	38.66	6.94	40.91	50.82	10.59	5.86	0	30.5	26.68	26.33
BAZ2B	0	0	0	0	120.15	23.13	3.75	31.63	34.91	88.39	0	13.44	2.35	13.49	32.6	16.76	38.58	77.64	6.78	73.74	3.14	0	0	96.61	34.93	1.7	97.45	24.14	6.15	0	12.8	0	0	63.17	4.65	73.06	10.56	14.68	12.99	7.73	58.98	19.38	2.99	0	5.86	6.73	5.08	53.36	26.33
BBC3	0	0	0	0	0	0	0	0	0	0	0	0	0	0	16.3	0	0	0	0	0	0	0	0	0	0	0	0	0	0	0	0	0	0	0	0	0	0	0	0	0	0	0	0	0	0	0	0	0	0
BBIP1	3.63	3.91	0	23.45	40.05	23.13	0	7.91	13.96	0	4.63	2.69	2.35	33.71	5.43	25.14	20.77	2.43	37.31	5.67	58.17	0	8.76	0	86.15	0	0	8.52	39.99	0	4.27	38.88	62.08	3.51	83.73	10.44	17.6	80.72	51.94	46.39	24.29	8.61	53.81	91.77	17.57	3.36	20.33	57.81	17.55
BBOX1	0	0	0	0	0	0	0	0	0	0	0	0	0	0	0	0	0	0	0	0	0	0	0	0	0	6.81	0	0	0	0	0	0	0	0	0	0	0	0	0	0	6.94	0	0	0	0	0	0	0	0
BBOX1-AS1	0	3.91	0	0	0	0	0	0	0	10.4	0	0	2.35	0	0	0	0	0	0	2.84	14.15	0	4.38	3.72	0	3.41	9.43	0	4.61	0	0	9.72	0	3.51	0	0	3.52	0	0	0	0	0	0	0	17.57	0	15.25	2.22	0
BBS1	0	0	0	0	0	0	18.74	0	6.98	0	27.8	2.69	0	2.25	0	25.14	0	24.26	0	5.67	0	0	21.91	0	0	0	0	0	0	0	4.27	9.72	0	0	0	36.53	0	0	0	0	0	0	0	0	0	16.82	0	0	0
BBS10	3.63	0	0	0	13.35	0	0	3.95	0	0	0	0	2.35	0	0	8.38	2.97	7.28	0	0	4.72	24.82	0	0	0	1.7	0	0	3.08	19.43	0	0	0	3.51	0	15.66	24.64	0	0	0	0	0	0	0	0	0	0	51.14	0
BBS12	0	0	0	0	0	0	3.75	0	34.91	0	0	0	4.7	2.25	0	0	0	0	13.57	0	0	0	0	0	0	0	3.14	0	0	0	0	0	7.76	0	0	0	3.52	0	0	0	0	0	0	0	0	0	0	0	17.55
BBS2	7.27	11.72	0	0	0	0	3.75	15.82	6.98	5.2	9.27	0	4.7	2.25	10.87	16.76	11.87	33.97	0	51.05	0	24.82	8.76	0	0	1.7	3.14	1.42	7.69	0	115.18	24.3	31.04	14.04	0	15.66	7.04	29.35	12.99	30.93	34.69	0	14.95	10.59	40.99	0	86.42	33.35	0
BBS4	21.8	3.91	0	46.89	200.25	23.13	26.23	3.95	76.81	10.4	37.07	21.5	16.46	2.25	43.47	41.9	8.9	7.28	91.57	39.7	18.87	124.1	17.53	3.72	32.6	42.58	0	0	26.15	97.16	42.66	34.02	0	0	9.3	104.37	10.56	0	25.97	23.2	0	2.15	44.84	24.71	17.57	0	20.33	53.36	61.44
BBS5	18.17	23.43	35.28	0	13.35	23.13	7.5	59.31	90.77	26	9.27	10.75	7.05	29.22	27.17	16.76	8.9	12.13	10.17	11.34	15.72	0	26.29	22.3	11.64	1.7	9.43	18.46	18.46	6.48	51.19	4.86	15.52	14.04	18.61	26.09	10.56	58.71	25.97	15.46	20.82	17.22	14.95	10.59	5.86	6.73	0	53.36	35.11
BBS7	0	3.91	35.28	0	0	0	37.48	0	0	41.6	37.07	24.19	37.61	0	5.43	33.52	59.35	0	13.57	2.84	1.57	0	0	3.72	34.93	1.7	47.16	28.4	3.08	6.48	17.06	24.3	31.04	3.51	0	15.66	3.52	22.01	0	7.73	0	4.31	0	0	0	0	0	2.22	0
BBS9	7.27	0	0	35.17	0	0	0	11.86	0	0	0	43	2.35	11.24	21.74	0	0	0	0	2.84	1.57	0	4.38	14.86	0	5.11	18.86	11.36	30.76	0	0	19.44	0	0	55.82	0	0	44.03	0	0	27.75	0	0	0	0	30.28	25.42	0	8.78
BBX	3.63	3.91	0	23.45	120.15	0	86.2	23.73	27.93	36.4	37.07	59.12	68.17	13.49	21.74	0	20.77	9.7	3.39	22.69	28.3	0	43.81	196.94	2.33	1.7	31.44	66.74	53.83	12.96	4.27	14.58	7.76	10.53	0	5.22	0	7.34	64.93	0	3.47	114.11	2.99	3.53	0	37.01	177.92	20.01	35.11
BCAM	3.63	0	0	11.72	13.35	0	0	0	0	0	9.27	0	0	0	0	8.38	0	0	0	0	1.57	0	4.38	0	0	0	0	0	3.08	0	0	0	0	0	4.65	0	0	0	0	0	3.47	0	2.99	3.53	0	0	0	0	43.89
BCAN	0	0	0	0	0	0	0	0	0	0	0	0	0	0	0	0	0	0	0	0	0	0	0	0	0	0	0	0	0	0	0	0	0	0	0	0	0	0	0	0	3.47	0	0	0	0	0	0	0	0
BCAP29	21.8	74.2	88.21	93.79	106.8	115.66	138.67	43.5	69.82	145.58	41.7	153.18	72.88	65.18	97.81	92.18	74.19	109.18	111.92	138.97	3.14	24.82	8.76	22.3	25.61	40.87	103.74	41.18	44.6	38.87	140.77	97.2	7.76	94.75	23.26	73.06	17.6	80.72	77.92	23.2	194.28	43.06	5.98	38.82	87.84	0	50.83	122.28	43.89
BCAP31	87.2	288.99	211.7	82.07	160.2	138.79	209.88	197.71	188.52	109.19	236.32	163.93	117.54	211.28	168.45	142.46	83.1	228.06	240.79	173	185.52	471.57	131.44	104.05	93.14	105.59	103.74	193.12	164.57	220.24	68.25	252.73	201.76	94.75	153.5	109.59	147.84	220.14	246.74	100.51	225.51	275.59	233.17	204.71	105.41	181.67	193.17	75.59	219.43
BCAR1	7.27	15.62	0	0	0	23.13	26.23	23.73	20.95	5.2	0	2.69	0	20.23	10.87	8.38	17.81	9.7	27.13	17.02	6.29	0	35.05	0	0	0	62.87	0	46.14	6.48	4.27	19.44	15.52	3.51	4.65	0	0	0	0	54.12	3.47	15.07	26.9	0	5.86	13.46	5.08	0	8.78
BCAR3	14.53	3.91	35.28	0	0	0	3.75	0	69.82	31.2	9.27	43	0	0	0	16.76	20.77	2.43	3.39	45.38	15.72	24.82	4.38	0	2.33	27.25	0	0	1.54	38.87	4.27	19.44	0	0	0	0	3.52	0	0	0	0	32.3	0	0	5.86	10.09	25.42	4.45	17.55
BCAR4	0	0	0	0	0	0	0	0	0	0	0	0	0	0	0	0	0	0	0	0	0	0	0	0	0	0	0	0	0	0	0	0	0	0	0	0	0	0	0	0	0	0	0	0	0	0	0	0	0
BCAS1	0	0	0	0	0	0	0	0	0	0	0	0	0	0	0	0	0	0	0	0	0	0	0	0	0	0	0	0	0	0	0	0	0	0	0	0	0	0	0	0	0	0	50.82	0	0	0	0	0	0
BCAS2	69.03	27.34	52.92	70.34	53.4	69.4	149.91	126.53	97.75	135.18	37.07	80.62	51.72	51.7	43.47	33.52	124.64	21.84	81.39	161.65	18.87	74.46	74.48	0	51.23	68.12	125.75	107.92	93.82	45.34	157.84	77.76	31.04	56.15	23.26	73.06	31.68	51.37	12.99	15.46	27.75	55.98	179.36	7.06	81.98	40.37	66.08	60.03	43.89
BCAS3	0	3.91	52.92	0	160.2	0	3.75	43.5	0	20.8	27.8	18.81	2.35	22.48	48.9	25.14	0	38.82	30.52	31.2	42.45	0	30.67	26.01	0	0	12.57	42.6	1.54	6.48	51.19	0	15.52	14.04	93.03	15.66	31.68	7.34	51.94	0	0	19.38	44.84	10.59	0	124.48	30.5	2.22	17.55
BCAS4	50.87	0	0	0	0	0	0	0	20.95	31.2	0	16.12	0	8.99	5.43	0	0	2.43	3.39	0	0	0	4.38	0	0	0	0	0	0	0	0	0	0	0	0	0	0	0	0	0	0	27.99	2.99	0	0	0	0	0	0
BCAT1	0	0	0	35.17	106.8	23.13	11.24	0	0	5.2	0	0	0	0	0	0	0	2.43	6.78	2.84	1.57	0	0	0	0	15.33	6.29	1.42	0	0	0	4.86	0	0	0	0	0	0	12.99	0	3.47	0	0	0	5.86	0	0	2.22	8.78
BCAT2	7.27	3.91	0	105.51	0	0	37.48	0	90.77	36.4	78.77	13.44	2.35	0	54.34	8.38	0	0	3.39	0	7.86	0	17.53	0	0	1.7	0	39.76	30.76	12.96	0	0	0	21.06	55.82	10.44	7.04	0	12.99	0	6.94	47.37	2.99	0	29.28	20.19	50.83	64.48	17.55
BCCIP	72.67	226.51	176.41	105.51	146.85	254.45	142.42	122.58	244.38	26	162.18	126.31	138.7	114.63	108.68	125.7	228.51	128.59	101.74	224.05	48.74	24.82	122.68	245.25	55.88	112.4	75.45	146.26	123.04	116.6	260.22	174.97	77.6	94.75	102.33	88.71	207.68	205.47	103.89	123.71	187.34	114.11	56.8	95.29	175.68	43.74	132.17	289.03	140.43
BCDIN3D	0	3.91	0	0	120.15	0	3.75	0	20.95	31.2	0	2.69	2.35	8.99	0	41.9	32.64	14.56	6.78	19.85	166.66	49.64	26.29	18.58	2.33	8.52	62.87	22.72	3.08	19.43	8.53	34.02	54.32	3.51	13.95	5.22	28.16	14.68	25.97	0	3.47	2.15	2.99	17.65	5.86	13.46	0	37.8	17.55
BCDIN3D-AS1	0	0	0	11.72	0	0	0	0	0	0	0	0	0	0	0	0	0	0	0	0	0	0	0	0	0	0	0	0	0	0	0	0	54.32	3.51	0	0	0	0	0	54.12	0	4.31	0	0	0	0	0	0	0
BCHE	0	0	0	0	0	0	0	0	0	0	0	0	0	2.25	0	0	0	0	0	0	0	0	0	0	0	0	0	0	1.54	0	0	0	0	0	0	0	0	0	0	0	0	0	0	0	0	0	0	0	0
BCKDHA	98.1	39.05	52.92	23.45	53.4	46.26	37.48	19.77	13.96	36.4	0	13.44	23.51	42.71	124.98	8.38	38.58	55.8	40.7	56.72	146.22	24.82	43.81	85.47	104.78	15.33	15.72	97.98	30.76	77.73	68.25	9.72	23.28	56.15	9.3	62.62	17.6	7.34	64.93	46.39	3.47	139.95	38.86	0	99.55	10.09	122	2.22	43.89
BCKDHB	10.9	15.62	0	0	0	0	11.24	3.95	0	26	0	0	18.81	0	0	8.38	2.97	0	0	2.84	14.15	0	17.53	18.58	4.66	0	0	0	24.61	25.91	63.99	19.44	0	0	0	0	0	22.01	0	15.46	10.41	55.98	5.98	0	5.86	0	0	24.46	0
BCKDK	268.87	50.77	88.21	58.62	53.4	23.13	93.7	90.95	83.79	57.19	46.34	112.87	98.73	60.69	48.9	25.14	92	46.1	91.57	104.93	157.22	248.19	127.06	174.65	100.13	47.68	81.74	144.84	93.82	77.73	76.79	72.9	100.88	73.69	55.82	78.28	59.84	190.79	77.92	77.32	79.79	114.11	104.63	0	204.96	13.46	71.17	153.41	96.55
BCL10	29.07	3.91	0	0	0	23.13	56.22	23.73	13.96	0	4.63	21.5	0	6.74	5.43	8.38	0	16.98	0	5.67	0	24.82	4.38	3.72	0	3.41	6.29	2.84	7.69	6.48	8.53	0	15.52	0	0	10.44	0	22.01	0	0	0	2.15	5.98	3.53	17.57	43.74	0	4.45	26.33
BCL11A	0	0	0	0	0	0	11.24	0	0	0	0	0	0	0	97.81	0	0	0	3.39	0	0	0	0	0	0	0	0	0	0	0	0	0	0	0	4.65	0	0	0	0	0	0	0	0	0	0	0	0	0	0
BCL11B	0	0	0	0	0	0	3.75	0	0	0	0	0	0	0	0	0	0	0	0	0	0	0	0	0	0	1.7	0	1.42	0	0	0	4.86	0	0	0	0	0	0	0	0	3.47	4.31	0	0	0	0	0	0	0
BCL2	0	0	17.64	0	0	0	0	0	0	0	0	0	0	0	0	0	0	0	0	0	0	0	0	0	0	0	0	0	0	0	0	0	0	0	0	0	0	0	0	0	0	0	0	0	5.86	0	0	0	0
BCL2A1	14.53	0	17.64	0	0	0	29.98	0	0	0	0	0	0	0	0	0	0	0	0	0	0	24.82	0	3.72	0	0	0	0	18.46	0	0	0	0	0	0	0	0	0	0	0	0	0	0	0	0	0	0	0	0
BCL2L1	0	19.53	17.64	0	0	23.13	11.24	0	20.95	0	0	0	2.35	20.23	5.43	8.38	0	0	16.96	28.36	0	24.82	4.38	48.31	4.66	5.11	28.29	9.94	18.46	58.3	0	0	0	3.51	9.3	0	10.56	7.34	0	38.66	27.75	2.15	74.73	3.53	5.86	0	0	0	17.55
BCL2L10	0	0	0	0	0	0	0	0	0	0	0	0	0	0	0	0	0	0	0	0	0	0	0	0	0	0	0	0	0	0	0	0	0	0	0	0	0	0	0	0	0	0	0	0	0	0	0	0	0
BCL2L11	3.63	3.91	0	0	0	0	0	3.95	0	0	69.5	10.75	0	11.24	5.43	0	0	0	44.09	0	22.01	0	0	0	0	86.85	0	1.42	0	0	0	19.44	0	3.51	0	5.22	0	0	12.99	0	0	0	0	0	0	0	0	0	43.89
BCL2L12	47.23	132.78	141.13	82.07	93.45	92.53	86.2	55.36	55.86	51.99	203.88	56.43	119.89	87.66	260.82	25.14	47.48	201.38	139.05	155.98	154.08	173.74	78.86	126.34	30.27	108.99	18.86	100.82	66.14	71.25	63.99	87.48	225.05	84.22	23.26	5.22	70.4	36.69	220.76	61.86	183.87	77.51	56.8	98.82	58.56	6.73	111.83	57.81	0
BCL2L13	21.8	7.81	35.28	23.45	0	23.13	18.74	15.82	27.93	41.6	9.27	16.12	7.05	17.98	0	8.38	38.58	21.84	101.74	0	7.86	24.82	21.91	0	25.61	1.7	75.45	4.26	16.92	0	12.8	0	93.12	17.55	13.95	26.09	28.16	36.69	51.94	7.73	13.88	38.75	17.94	0	40.99	33.64	10.17	2.22	8.78
BCL2L14	0	0	0	0	0	0	0	0	0	0	0	0	0	0	0	0	0	0	0	0	0	0	0	0	0	0	0	0	0	0	17.06	0	0	0	0	0	0	0	0	0	0	0	0	0	0	0	0	0	0
BCL2L15	0	7.81	0	11.72	0	23.13	0	3.95	0	0	0	0	2.35	0	0	0	0	0	0	0	1.57	0	0	0	4.66	0	0	1.42	0	0	0	0	0	0	0	0	0	0	0	0	0	0	0	0	0	0	40.67	2.22	8.78
BCL2L2	18.17	11.72	0	23.45	0	0	0	3.95	0	5.2	0	59.12	0	22.48	5.43	0	2.97	55.8	0	0	0	0	0	0	23.29	1.7	28.29	1.42	30.76	0	4.27	9.72	7.76	0	4.65	5.22	0	0	0	0	0	0	2.99	24.71	0	0	45.75	2.22	0
BCL2L2-PABPN1	0	0	0	0	0	0	0	0	0	0	0	0	0	0	0	0	0	0	0	0	0	0	0	0	0	0	0	0	0	0	0	0	0	0	0	0	0	0	0	0	0	0	0	0	0	0	0	0	0
BCL3	7.27	3.91	17.64	0	0	0	0	7.91	0	15.6	4.63	0	2.35	33.71	0	8.38	0	0	3.39	0	55.03	0	13.14	0	2.33	52.79	0	1.42	0	0	0	68.04	0	0	4.65	0	0	0	25.97	46.39	6.94	2.15	2.99	14.12	11.71	0	0	0	43.89
BCL6	0	0	0	0	0	0	0	0	0	0	0	0	0	0	0	0	0	7.28	0	0	1.57	0	0	0	0	0	0	0	23.07	0	0	0	0	0	0	0	0	0	0	0	3.47	2.15	0	0	0	0	0	0	0
BCL6B	0	0	0	0	0	0	0	0	0	0	0	0	0	0	0	0	0	29.11	0	0	0	0	0	0	0	0	0	0	0	0	0	0	0	0	0	0	0	0	0	0	0	0	0	0	0	0	0	0	0
BCL7A	29.07	35.15	70.57	35.17	0	138.79	26.23	15.82	27.93	88.39	101.94	64.5	169.26	137.11	277.12	117.32	184	67.93	27.13	25.52	83.33	74.46	35.05	63.17	34.93	28.95	31.44	55.38	132.27	38.87	8.53	38.88	155.2	133.35	93.03	52.19	28.16	271.51	12.99	61.86	55.51	92.58	62.78	63.53	64.42	0	10.17	24.46	43.89
BCL7B	3.63	62.49	17.64	11.72	26.7	23.13	63.71	0	76.81	98.79	13.9	45.69	51.72	67.43	10.87	33.52	14.84	118.88	50.87	36.87	29.87	49.64	35.05	63.17	0	57.9	15.72	95.14	53.83	38.87	59.72	43.74	23.28	35.09	125.59	0	66.88	0	25.97	0	0	34.45	44.84	98.82	29.28	30.28	40.67	51.14	35.11
BCL7C	0	0	0	23.45	0	0	0	0	6.98	0	0	0	9.4	0	10.87	0	32.64	2.43	0	0	0	0	0	0	0	1.7	3.14	0	0	0	8.53	0	0	21.06	0	10.44	3.52	0	0	0	3.47	4.31	38.86	7.06	5.86	6.73	0	0	0
BCL9	0	11.72	17.64	0	0	0	37.48	15.82	0	5.2	0	0	2.35	2.25	0	0	47.48	0	0	0	20.44	0	0	0	48.9	0	0	1.42	1.54	0	0	0	0	0	0	0	0	0	0	0	0	2.15	0	21.18	0	60.56	0	0	8.78
BCL9L	0	11.72	0	0	0	0	14.99	0	0	0	0	0	0	0	0	8.38	0	0	0	0	0	0	0	0	0	6.81	0	0	7.69	0	0	0	15.52	0	0	0	0	14.68	0	0	3.47	0	0	0	0	0	5.08	0	8.78
BCLAF1	98.1	27.34	141.13	152.41	146.85	185.06	131.17	347.97	223.44	77.99	352.16	220.36	204.52	134.86	201.05	117.32	195.87	179.54	64.44	87.92	113.2	49.64	179.63	334.43	58.21	197.55	191.77	26.98	186.1	194.33	98.11	87.48	124.16	119.31	88.38	213.96	165.44	51.37	220.76	170.1	131.83	277.74	158.44	112.94	187.39	205.22	203.33	131.18	184.32
BCO1	0	0	0	0	0	0	0	0	0	0	0	0	0	0	0	0	0	0	0	0	0	0	0	0	0	0	0	0	0	0	0	0	0	0	0	0	0	0	0	0	0	0	0	0	0	0	0	0	0
BCO2	0	0	0	0	0	0	0	0	0	0	0	0	0	0	0	0	26.71	0	0	0	0	0	0	0	0	0	0	0	0	0	0	0	0	0	0	0	0	0	0	0	0	0	0	0	5.86	0	0	0	0
BCOR	0	7.81	17.64	0	13.35	0	26.23	35.59	6.98	0	74.14	0	2.35	49.45	5.43	33.52	38.58	7.28	0	14.18	11.01	0	56.96	115.19	0	83.45	3.14	4.26	1.54	12.96	46.92	72.9	15.52	24.56	0	20.87	14.08	14.68	12.99	23.2	48.57	47.37	29.89	28.24	29.28	70.65	5.08	33.35	0
BCORL1	0	0	0	0	0	0	0	0	13.96	0	0	0	0	2.25	0	0	0	0	0	0	0	0	0	0	0	0	0	1.42	0	0	4.27	0	0	0	9.3	0	0	0	0	0	0	0	0	0	0	0	0	0	0
BCORP1	0	0	0	0	0	0	0	0	0	0	0	0	0	0	0	0	0	0	0	0	0	0	0	0	0	0	0	0	0	0	0	0	0	0	0	0	0	0	0	0	0	0	0	0	0	0	0	0	0
BCR	29.07	19.53	0	11.72	13.35	0	22.49	43.5	20.95	5.2	13.9	24.19	9.4	11.24	5.43	16.76	0	21.84	0	0	20.44	0	8.76	14.86	2.33	17.03	25.15	1.42	30.76	12.96	29.86	48.6	38.8	3.51	0	20.87	42.24	36.69	38.96	30.93	3.47	4.31	8.97	0	46.85	13.46	10.17	6.67	52.66
BCRP2	0	0	0	0	0	0	0	0	0	0	0	0	0	0	0	0	0	16.98	0	0	0	0	0	18.58	0	0	12.57	0	4.61	0	0	0	0	0	0	0	0	0	0	0	0	0	0	0	0	0	0	0	0
BCRP3	0	0	0	0	0	0	0	0	0	0	0	0	0	0	0	0	0	0	0	0	0	0	0	0	0	0	0	0	0	0	0	0	0	0	0	0	0	0	0	0	0	0	0	0	0	0	0	0	0
BCS1L	25.43	3.91	0	23.45	0	46.26	33.73	19.77	76.81	5.2	0	5.37	68.17	40.46	16.3	8.38	5.94	46.1	50.87	68.07	53.46	99.28	35.05	37.16	4.66	57.9	135.18	7.1	69.21	77.73	110.91	0	77.6	31.58	88.38	99.15	45.76	66.04	38.96	38.66	45.1	12.92	35.87	21.18	76.13	3.36	15.25	17.79	52.66
BCYRN1	87.2	23.43	35.28	23.45	26.7	23.13	41.23	170.03	6.98	1856.18	305.82	16.12	68.17	400.08	10.87	527.93	44.52	21.84	122.09	5.67	7.86	24.82	1104.09	11.15	2.33	1.7	9.43	7.1	172.26	25.91	21.33	34.02	15.52	45.62	460.5	31.31	80.96	7.34	25.97	69.59	90.2	8.61	2.99	151.77	23.42	26.91	10.17	15.56	8.78
BDH1	0	0	0	11.72	0	0	0	0	0	0	9.27	0	0	2.25	0	8.38	0	19.41	0	0	0	0	0	3.72	48.9	0	0	0	0	0	0	0	0	0	23.26	5.22	0	0	0	0	0	0	0	0	17.57	0	5.08	0	0
BDH2	7.27	19.53	88.21	11.72	106.8	0	0	0	6.98	88.39	0	45.69	21.16	24.72	10.87	41.9	86.06	70.36	3.39	42.54	4.72	24.82	48.19	3.72	0	0	66.02	7.1	0	12.96	110.91	58.32	31.04	35.09	37.21	15.66	52.8	0	0	7.73	6.94	36.6	38.86	0	0	43.74	20.33	31.13	26.33
BDKRB1	0	0	0	0	0	0	0	0	0	0	0	0	0	0	0	0	0	0	0	0	0	0	0	0	0	0	0	0	0	0	0	0	0	0	0	0	0	0	0	0	0	0	0	0	0	0	0	0	0
BDKRB2	0	0	0	0	0	0	0	0	0	0	0	0	0	0	0	0	0	0	0	0	0	0	0	0	0	0	0	0	0	0	0	0	0	0	0	0	0	0	0	0	0	0	0	0	0	0	0	0	0
BDNF	0	0	17.64	0	0	0	56.22	0	0	0	9.27	5.37	4.7	4.5	0	33.52	2.97	2.43	0	11.34	3.14	24.82	0	3.72	2.33	0	6.29	2.84	13.84	0	21.33	0	7.76	0	0	0	3.52	14.68	25.97	0	10.41	0	2.99	3.53	0	20.19	0	4.45	26.33
BDNF-AS	0	0	0	0	0	0	0	0	0	0	27.8	0	0	0	0	0	0	0	0	0	0	0	0	0	0	0	0	0	0	0	0	0	0	28.07	0	0	0	0	0	0	3.47	4.31	0	0	0	0	0	0	0
BDP1	94.47	93.73	229.34	117.24	186.9	254.45	134.92	272.84	125.68	171.58	213.15	45.69	49.37	175.32	81.51	150.84	38.58	155.28	145.83	53.88	165.08	0	192.78	196.94	121.08	108.99	132.04	96.56	146.11	129.55	68.25	126.37	217.29	168.44	106.98	67.84	193.6	264.17	103.89	15.46	83.26	107.65	38.86	81.18	99.55	289.33	127.08	82.26	114.1
BEAN1	0	0	0	0	0	0	0	0	0	0	0	0	2.35	0	0	0	0	0	0	0	0	0	0	0	0	0	0	0	0	0	0	0	0	0	0	0	0	0	0	0	0	0	0	0	0	0	0	0	0
BEAN1-AS1	0	0	0	0	0	0	0	0	0	0	0	0	0	0	0	0	0	0	0	0	0	0	0	0	0	0	0	0	0	0	0	0	0	0	0	0	0	0	0	0	0	0	0	0	0	0	0	0	0
BECN1	7.27	0	0	0	0	0	0	0	0	0	4.63	5.37	2.35	0	0	0	2.97	2.43	13.57	2.84	0	0	4.38	0	6.99	0	6.29	0	10.77	6.48	0	14.58	0	17.55	0	5.22	3.52	0	0	0	0	4.31	0	0	0	0	0	0	0
BECN2	0	0	0	0	0	0	0	0	0	0	0	0	0	0	0	0	0	0	0	0	0	0	0	0	0	0	0	0	0	0	0	0	0	0	0	0	0	0	0	0	0	0	0	0	0	0	0	0	0
BEGAIN	0	0	17.64	0	0	0	0	0	0	0	0	0	0	0	0	0	0	2.43	0	0	0	0	0	0	0	0	0	0	0	0	0	4.86	0	0	0	0	3.52	0	0	0	0	0	0	0	0	0	0	0	0
BEND2	0	0	0	0	13.35	0	0	0	0	0	0	0	0	0	0	0	0	0	0	0	0	0	0	0	0	0	0	0	0	0	0	0	0	0	0	0	0	0	0	0	0	0	0	0	0	0	0	0	0
BEND3	3.63	15.62	17.64	0	40.05	0	48.72	47.45	13.96	36.4	4.63	26.87	35.26	38.21	32.6	16.76	32.64	0	13.57	11.34	18.87	0	8.76	59.45	37.26	1.7	3.14	19.88	18.46	19.43	0	0	7.76	3.51	0	0	38.72	22.01	25.97	23.2	17.35	40.91	41.85	88.24	35.14	20.19	35.58	11.12	17.55
BEND3P3	0	0	0	0	0	0	0	0	0	0	0	0	0	0	0	0	0	0	0	0	0	0	0	0	0	0	0	0	0	0	0	0	0	0	0	0	0	0	0	0	0	0	0	0	11.71	0	0	0	0
BEND4	79.93	35.15	123.49	351.71	160.2	231.32	63.71	173.98	76.81	57.19	176.08	212.3	35.26	184.31	43.47	58.66	29.68	317.83	47.48	48.21	132.07	0	56.96	63.17	107.11	32.36	88.02	136.32	50.76	181.37	209.03	102.06	46.56	17.55	139.54	57.4	63.36	73.38	90.9	185.57	52.04	344.49	47.83	303.53	117.12	242.23	259.25	111.17	52.66
BEND5	0	15.62	17.64	0	13.35	0	0	7.91	0	0	37.07	0	11.75	47.2	38.04	75.42	59.35	29.11	37.31	8.51	1.57	0	0	0	0	0	0	0	0	0	0	0	0	10.53	0	46.97	17.6	0	12.99	23.2	13.88	4.31	2.99	0	17.57	6.73	0	51.14	17.55
BEND6	43.6	35.15	0	0	26.7	46.26	0	0	6.98	72.79	18.53	2.69	16.46	0	38.04	0	0	36.39	13.57	0	0	24.82	8.76	0	0	0	12.57	1.42	32.3	77.73	46.92	19.44	0	3.51	0	0	28.16	0	0	0	0	0	0	0	5.86	0	0	4.45	8.78
BEND7	0	0	0	0	0	0	0	0	0	0	0	0	0	0	0	0	0	2.43	0	0	0	0	0	0	0	0	0	0	0	0	0	0	15.52	0	0	0	0	0	0	0	0	0	23.91	0	0	0	0	13.34	8.78
BEST1	0	0	0	0	0	0	0	0	0	0	0	0	0	0	0	0	0	0	0	0	0	0	0	0	0	0	0	0	0	0	0	0	0	0	0	0	0	0	0	0	0	0	0	0	0	0	0	0	0
BEST2	0	0	0	0	0	0	3.75	0	0	0	0	0	2.35	0	5.43	0	0	0	0	0	0	0	0	0	0	1.7	0	0	0	0	4.27	0	0	0	4.65	0	3.52	0	0	0	0	0	0	3.53	0	0	0	0	0
BEST3	3.63	0	0	0	0	0	0	0	0	5.2	4.63	2.69	4.7	0	0	0	0	0	0	0	0	0	0	0	0	0	0	1.42	0	0	0	4.86	0	0	0	0	3.52	0	0	0	3.47	0	23.91	0	0	0	0	2.22	0
BEST4	0	0	0	0	0	0	0	0	0	0	0	0	0	0	0	0	0	0	0	0	0	0	0	0	0	0	0	0	0	0	0	0	0	0	0	0	0	0	12.99	0	0	0	0	0	0	0	0	0	0
BET1	36.33	3.91	0	152.41	53.4	0	37.48	3.95	6.98	0	50.97	67.18	32.91	4.5	141.28	58.66	71.22	101.9	64.44	0	3.14	24.82	4.38	111.48	23.29	107.29	31.44	36.92	47.68	45.34	4.27	0	69.84	91.24	4.65	52.19	42.24	7.34	0	0	69.39	38.75	26.9	102.35	70.27	74.01	30.5	22.23	87.77
BET1L	0	0	17.64	35.17	0	23.13	14.99	67.22	0	62.39	78.77	0	47.02	6.74	0	0	47.48	31.54	3.39	2.84	7.86	0	8.76	29.73	18.63	8.52	22.01	1.42	3.08	0	4.27	0	31.04	17.55	13.95	36.53	0	0	0	54.12	3.47	45.21	8.97	0	35.14	0	50.83	2.22	43.89
BEX1	50.87	66.39	70.57	58.62	200.25	69.4	146.17	51.4	48.88	46.79	23.17	104.81	44.67	92.15	27.17	92.18	26.71	38.82	16.96	36.87	28.3	0	21.91	40.88	27.94	22.14	34.58	26.98	1116.62	58.3	76.79	48.6	85.36	52.64	116.29	73.06	31.68	51.37	25.97	30.93	38.16	45.21	20.93	14.12	46.85	114.38	45.75	57.81	210.65
BEX2	0	3.91	0	0	133.5	0	26.23	19.77	0	0	4.63	67.18	23.51	11.24	0	0	0	2.43	0	0	4.72	74.46	0	0	69.86	0	3.14	0	99.97	6.48	0	43.74	15.52	52.64	4.65	0	7.04	0	12.99	0	0	10.77	35.87	3.53	5.86	0	0	0	17.55
BEX4	3.63	19.53	17.64	58.62	26.7	0	86.2	35.59	76.81	109.19	4.63	29.56	42.31	60.69	54.34	0	32.64	19.41	71.22	25.52	150.93	74.46	21.91	66.89	55.88	10.22	0	1.42	41.53	19.43	38.39	82.62	0	73.69	0	31.31	17.6	51.37	25.97	30.93	3.47	2.15	98.65	0	35.14	6.73	0	35.57	78.99
BEX5	0	0	0	0	0	0	0	0	0	0	0	2.69	0	0	0	0	0	0	0	0	0	0	0	0	0	3.41	0	1.42	18.46	0	0	0	0	0	4.65	0	0	0	0	0	0	0	2.99	0	0	0	0	0	26.33
BFAR	127.17	101.54	158.77	117.24	40.05	138.79	112.43	177.94	55.86	103.99	125.11	91.37	145.75	139.36	152.15	201.12	189.93	232.92	156.01	195.69	147.79	99.28	170.87	167.22	139.71	52.79	154.04	293.94	69.21	103.64	153.57	174.97	186.24	66.68	65.12	166.99	190.08	124.75	259.72	216.49	48.57	133.49	191.32	112.94	181.53	222.04	269.41	82.26	43.89
BFSP1	0	0	17.64	35.17	0	0	0	0	0	36.4	0	0	2.35	2.25	21.74	0	0	14.56	6.78	0	23.58	0	21.91	0	0	5.11	0	0	1.54	0	0	9.72	15.52	3.51	13.95	0	7.04	29.35	0	0	0	4.31	26.9	0	5.86	6.73	0	2.22	0
BFSP2	36.33	27.34	0	0	0	46.26	0	0	0	0	0	37.62	9.4	0	0	0	0	0	13.57	2.84	15.72	0	0	22.3	30.27	0	0	0	1.54	0	0	48.6	7.76	0	0	0	0	58.71	0	38.66	0	23.68	5.98	0	0	3.36	20.33	73.37	17.55
BGLAP	0	0	0	0	0	0	0	0	0	0	0	0	0	0	0	0	0	0	0	0	0	0	0	0	0	0	0	0	0	0	0	0	0	0	0	0	0	0	0	0	0	0	0	0	0	0	0	0	0
BGLT3	0	0	0	0	0	0	0	0	0	0	0	0	0	0	0	0	0	0	0	0	0	0	0	0	0	0	0	0	0	0	0	0	0	0	0	0	0	0	0	0	0	0	0	0	0	0	0	0	0
BGN	0	0	0	0	0	0	0	3.95	0	0	0	2.69	0	0	0	0	2.97	0	0	0	0	0	4.38	3.72	0	0	0	0	1.54	0	0	4.86	0	0	0	0	0	0	0	0	0	0	0	0	0	0	0	0	0
BHLHA15	0	0	0	0	0	0	0	0	0	0	0	0	0	0	0	0	0	0	0	0	0	0	0	0	0	0	0	0	0	0	0	0	0	0	0	0	0	0	0	0	0	0	0	0	0	0	0	0	0
BHLHA9	0	0	0	0	0	0	0	0	0	0	0	0	0	0	0	0	0	0	0	0	0	0	0	0	0	0	0	0	0	0	0	0	0	0	0	0	0	0	0	0	0	0	0	0	0	0	0	0	0
BHLHB9	0	0	0	35.17	0	0	0	0	55.86	5.2	0	0	0	4.5	0	0	0	0	3.39	17.02	15.72	0	8.76	0	0	0	0	1.42	6.15	0	0	0	0	0	0	0	0	0	0	0	0	2.15	0	0	0	0	0	6.67	0
BHLHE22	0	0	0	0	0	0	0	0	0	0	0	0	0	0	0	0	0	0	0	0	0	0	0	0	0	0	0	0	0	0	0	0	0	0	0	0	0	0	0	0	0	0	0	0	0	0	0	0	0
BHLHE23	0	0	0	0	0	0	0	0	0	0	0	0	0	0	0	0	0	0	0	0	0	0	0	0	0	0	0	0	0	0	0	0	0	0	0	0	0	0	0	0	0	0	0	0	0	0	0	0	0
BHLHE40	0	0	0	0	0	0	3.75	0	0	0	0	5.37	0	13.49	0	0	2.97	0	6.78	0	0	24.82	0	0	0	1.7	0	0	26.15	0	0	14.58	0	0	69.77	0	3.52	0	0	0	48.57	0	0	0	29.28	23.55	0	20.01	0
BHLHE40-AS1	0	0	0	0	0	0	0	0	0	0	0	0	2.35	0	0	0	0	0	0	0	0	0	0	0	0	0	0	0	0	0	0	0	0	0	0	0	0	0	0	0	0	0	0	0	0	0	0	0	0
BHLHE41	0	0	0	0	0	0	0	0	0	0	0	0	0	0	0	0	0	0	3.39	2.84	0	0	0	0	0	0	0	0	0	0	0	0	0	0	0	5.22	0	0	0	7.73	3.47	0	0	0	0	0	0	0	8.78
BHMT	0	31.24	0	0	0	0	0	0	0	0	0	0	0	0	0	25.14	5.94	0	0	0	0	0	13.14	0	0	0	9.43	0	7.69	6.48	0	0	7.76	0	0	0	0	0	0	0	0	2.15	0	0	0	3.36	0	0	0
BHMT2	0	0	0	0	13.35	0	22.49	0	0	0	0	13.44	2.35	0	0	0	0	2.43	0	0	0	0	0	0	0	0	0	0	7.69	0	0	0	0	0	4.65	0	0	0	0	0	0	0	0	0	0	0	0	0	0
BICC1	3.63	0	17.64	0	0	0	0	3.95	6.98	5.2	0	0	0	4.5	0	0	0	0	3.39	2.84	0	0	0	0	0	3.41	0	1.42	1.54	0	4.27	0	0	3.51	0	10.44	0	0	0	7.73	0	2.15	5.98	7.06	0	0	10.17	0	0
BICD1	3.63	11.72	0	11.72	0	23.13	44.97	0	0	0	4.63	5.37	11.75	0	43.47	8.38	17.81	26.69	37.31	42.54	20.44	24.82	39.43	0	58.21	23.84	15.72	18.46	6.15	6.48	0	0	0	7.02	4.65	0	17.6	7.34	51.94	61.86	0	0	38.86	0	5.86	0	0	33.35	17.55
BICD2	29.07	15.62	17.64	11.72	13.35	23.13	89.95	39.54	55.86	103.99	4.63	24.19	4.7	35.96	65.21	25.14	2.97	26.69	23.74	28.36	11.01	24.82	43.81	3.72	0	22.14	0	31.24	33.84	45.34	4.27	4.86	0	3.51	0	36.53	80.96	73.38	25.97	30.93	0	27.99	14.95	17.65	29.28	30.28	86.42	44.47	52.66
BID	18.17	3.91	0	0	0	0	108.69	0	20.95	0	18.53	102.12	28.21	26.97	5.43	92.18	29.68	2.43	10.17	2.84	1.57	0	8.76	0	4.66	0	3.14	1.42	15.38	6.48	0	29.16	31.04	0	4.65	0	7.04	7.34	0	7.73	0	0	2.99	3.53	0	3.36	0	0	26.33
BIK	0	0	0	0	0	0	0	0	0	0	0	0	0	0	0	0	0	0	3.39	0	0	0	0	0	0	0	0	0	0	0	0	0	0	21.06	0	0	0	0	0	0	0	0	0	0	0	0	0	2.22	0
BIN1	152.6	187.46	335.19	211.03	120.15	879.02	206.13	213.53	174.56	223.57	111.21	150.49	171.61	182.06	364.06	100.56	163.22	211.08	386.63	190.02	363.18	173.74	188.4	118.91	337.63	160.09	88.02	171.82	221.48	233.2	149.3	194.41	77.6	108.79	65.12	140.9	253.43	124.75	350.63	77.32	159.59	234.68	110.61	183.53	152.25	141.3	188.08	297.93	70.22
BIN2	36.33	3.91	35.28	0	0	0	0	0	0	0	0	0	2.35	2.25	0	16.76	0	0	0	0	0	0	21.91	26.01	0	0	0	0	0	0	0	19.44	0	31.58	0	0	0	0	12.99	0	6.94	0	0	0	0	0	0	0	0
BIN3	36.33	3.91	35.28	0	0	0	14.99	3.95	6.98	5.2	4.63	48.37	14.1	22.48	0	25.14	0	19.41	47.48	0	3.14	99.28	0	14.86	2.33	0	9.43	21.3	1.54	6.48	4.27	0	7.76	14.04	4.65	0	14.08	14.68	38.96	100.51	3.47	2.15	20.93	28.24	0	0	0	2.22	8.78
BIN3-IT1	0	0	0	0	0	0	0	0	0	0	0	0	0	0	0	0	0	0	0	0	0	0	0	0	0	0	0	0	0	0	0	0	0	0	0	0	0	0	0	0	0	0	0	0	0	0	0	0	0
BIRC2	32.7	74.2	52.92	11.72	53.4	0	93.7	55.36	27.93	5.2	23.17	5.37	37.61	78.67	21.74	8.38	11.87	41.25	33.91	11.34	34.59	99.28	35.05	118.91	90.81	8.52	9.43	12.78	44.6	58.3	12.8	34.02	85.36	10.53	88.38	26.09	80.96	36.69	12.99	38.66	31.22	55.98	17.94	35.29	52.7	37.01	30.5	53.36	35.11
BIRC3	0	0	0	0	0	0	0	0	0	0	0	0	0	2.25	0	0	0	0	0	0	0	0	0	0	0	0	3.14	0	0	0	4.27	0	0	0	0	0	0	0	0	0	0	0	2.99	0	0	0	0	0	0
BIRC5	178.03	144.5	88.21	35.17	0	23.13	333.56	150.26	6.98	5.2	18.53	126.31	96.38	15.73	418.4	16.76	2.97	344.52	74.61	419.74	4.72	0	192.78	3.72	6.99	8.52	22.01	79.52	189.18	38.87	8.53	77.76	162.96	45.62	4.65	5.22	7.04	190.79	12.99	54.12	232.45	8.61	173.38	0	17.57	10.09	20.33	2.22	17.55
BIRC6	61.77	46.86	246.98	234.47	160.2	115.66	194.89	205.62	118.7	51.99	46.34	67.18	75.23	101.14	32.6	67.04	8.9	118.88	47.48	56.72	125.78	99.28	148.96	182.08	218.88	127.73	66.02	83.78	103.05	155.46	153.57	29.16	139.68	119.31	218.62	125.24	73.92	410.94	116.88	115.98	62.45	284.2	29.89	120	81.98	235.5	111.83	68.92	61.44
BIRC6-AS2	3.63	0	0	0	0	0	0	0	0	0	0	0	0	0	0	0	0	0	0	0	0	0	0	0	0	0	0	0	0	0	0	0	0	0	0	0	0	0	0	0	0	0	0	0	0	0	0	0	0
BIRC7	0	0	0	0	0	0	0	0	0	0	0	0	0	2.25	0	0	0	0	0	0	0	0	0	0	0	0	0	0	0	0	0	0	0	0	0	0	0	0	0	0	0	0	0	0	0	0	0	0	0
BIRC8	0	0	0	0	0	0	0	0	0	0	0	0	0	0	0	0	0	0	0	0	0	0	0	0	0	0	0	0	0	0	0	0	0	0	0	0	0	0	0	0	0	0	0	0	0	0	0	0	0
BISPR	0	0	0	0	0	0	0	0	0	0	0	0	0	2.25	0	0	0	0	0	0	0	0	8.76	0	0	0	0	0	0	0	0	0	0	0	0	0	0	0	0	0	0	4.31	0	0	0	0	0	2.22	0
BIVM	0	0	0	0	0	0	14.99	3.95	0	20.8	23.17	0	0	0	5.43	0	0	0	3.39	0	0	0	0	0	0	0	0	0	0	12.96	0	0	0	0	4.65	0	7.04	0	0	0	6.94	2.15	0	0	0	40.37	0	0	0
BIVM-ERCC5	0	0	0	0	0	0	0	0	0	0	0	0	0	0	0	0	0	0	0	0	0	0	0	0	0	0	0	0	0	0	0	0	0	0	0	0	0	0	0	0	0	0	0	0	0	0	0	0	0
BLACAT1	0	0	0	0	0	0	0	3.95	0	0	0	8.06	0	0	0	0	0	0	0	0	0	0	0	0	0	0	0	0	0	0	0	14.58	0	0	0	0	0	0	0	0	0	0	0	0	0	0	0	0	0
BLACE	36.33	0	0	0	0	0	0	0	0	0	0	0	2.35	0	0	0	0	0	0	0	0	0	0	0	0	5.11	0	0	0	0	0	0	0	0	0	0	0	0	0	0	0	0	0	0	0	0	0	0	0
BLCAP	50.87	7.81	105.85	93.79	0	23.13	11.24	39.54	0	20.8	4.63	83.31	51.72	67.43	5.43	67.04	94.97	67.93	23.74	59.56	64.46	24.82	4.38	81.75	16.3	86.85	44.01	7.1	33.84	32.39	25.6	19.44	7.76	77.2	41.86	15.66	98.56	51.37	12.99	77.32	3.47	47.37	98.65	49.41	29.28	53.83	122	15.56	52.66
BLID	0	0	0	0	0	0	0	0	0	0	0	0	0	0	0	0	0	0	0	0	0	0	0	0	0	0	0	0	0	0	0	0	0	0	0	0	0	0	0	0	0	0	0	0	0	0	0	0	0
BLK	0	0	0	0	0	0	0	0	0	0	0	0	0	0	0	0	0	0	0	0	0	0	0	0	0	0	0	0	0	0	0	0	0	0	0	0	0	0	0	0	0	0	0	0	0	0	0	0	0
BLM	54.5	46.86	17.64	0	0	0	78.7	7.91	41.89	10.4	41.7	18.81	0	0	16.3	0	2.97	4.85	6.78	76.57	0	0	0	3.72	0	1.7	3.14	7.1	1.54	12.96	46.92	19.44	15.52	0	4.65	0	0	0	12.99	30.93	20.82	2.15	26.9	0	0	0	45.75	11.12	8.78
BLMH	116.27	54.67	35.28	70.34	13.35	23.13	22.49	23.73	111.72	171.58	46.34	72.56	110.49	60.69	16.3	33.52	47.48	63.08	101.74	153.15	55.03	24.82	43.81	92.9	0	54.5	18.86	122.12	32.3	0	136.51	77.76	15.52	49.13	102.33	20.87	0	51.37	64.93	7.73	65.92	79.66	2.99	49.41	81.98	87.47	35.58	88.93	43.89
BLNK	0	0	0	0	0	0	0	0	0	0	0	0	0	0	0	0	0	0	0	0	0	0	0	0	0	0	0	0	0	0	0	0	0	0	0	0	0	0	0	0	0	0	0	0	0	0	0	0	0
BLOC1S1	47.23	78.11	105.85	58.62	93.45	92.53	86.2	98.85	41.89	77.99	27.8	13.44	54.07	87.66	10.87	41.9	80.13	19.41	50.87	70.9	4.72	49.64	61.34	66.89	16.3	54.5	106.89	31.24	84.59	71.25	110.91	38.88	69.84	101.77	23.26	57.4	66.88	80.72	38.96	54.12	58.98	36.6	56.8	35.29	46.85	20.19	25.42	53.36	35.11
BLOC1S1-RDH5	0	0	0	0	0	0	0	0	0	0	0	0	0	0	0	0	0	0	0	0	0	0	0	0	0	0	0	0	0	0	0	0	0	0	0	0	0	0	0	0	0	0	0	0	0	0	0	0	0
BLOC1S2	18.17	42.96	0	117.24	0	115.66	63.71	79.08	237.4	36.4	101.94	107.49	44.67	60.69	70.64	125.7	23.74	16.98	94.96	42.54	61.32	0	87.63	7.43	83.83	91.96	0	79.52	33.84	45.34	46.92	116.65	15.52	87.73	51.17	104.37	66.88	22.01	64.93	61.86	34.69	36.6	11.96	21.18	93.69	23.55	25.42	6.67	43.89
BLOC1S3	0	0	0	105.51	53.4	0	26.23	0	0	51.99	13.9	34.94	9.4	0	0	16.76	2.97	26.69	0	2.84	0	0	13.14	0	2.33	5.11	0	0	18.46	6.48	0	14.58	7.76	0	0	10.44	10.56	58.71	64.93	0	0	2.15	8.97	0	0	0	0	2.22	8.78
BLOC1S4	29.07	7.81	17.64	0	13.35	0	11.24	19.77	69.82	0	9.27	2.69	0	42.71	54.34	8.38	17.81	9.7	6.78	14.18	4.72	0	4.38	14.86	32.6	13.62	6.29	19.88	16.92	25.91	0	4.86	15.52	52.64	13.95	73.06	35.2	22.01	12.99	7.73	17.35	4.31	20.93	10.59	35.14	6.73	25.42	20.01	0
BLOC1S5	0	0	0	0	0	0	0	0	0	0	0	0	0	0	0	0	0	0	0	0	0	0	0	0	0	0	0	0	0	0	0	0	0	0	0	0	0	0	0	0	0	0	0	0	0	0	0	0	0
BLOC1S5-TXNDC5	0	0	0	0	0	0	0	0	0	0	0	0	0	0	0	0	0	0	0	0	0	0	0	0	0	0	0	0	0	0	0	0	0	0	0	0	0	0	0	0	0	0	0	0	0	0	0	0	0
BLOC1S6	116.27	160.12	35.28	46.89	26.7	23.13	63.71	15.82	0	5.2	4.63	26.87	2.35	29.22	10.87	16.76	53.42	2.43	0	2.84	28.3	0	17.53	0	25.61	3.41	9.43	2.84	4.61	25.91	46.92	48.6	38.8	35.09	37.21	5.22	7.04	51.37	0	30.93	6.94	21.53	2.99	21.18	29.28	3.36	61	35.57	43.89
BLVRA	0	3.91	17.64	70.34	66.75	69.4	82.45	0	13.96	5.2	4.63	34.94	4.7	6.74	38.04	16.76	14.84	26.69	33.91	0	6.29	24.82	4.38	7.43	4.66	1.7	62.87	7.1	18.46	6.48	4.27	4.86	15.52	17.55	88.38	83.5	38.72	7.34	12.99	0	27.75	6.46	11.96	3.53	29.28	3.36	5.08	2.22	52.66
BLVRB	0	3.91	0	0	93.45	0	74.96	0	13.96	0	0	118.24	0	2.25	5.43	83.8	0	0	0	36.87	1.57	0	0	0	0	0	0	0	66.14	0	38.39	0	0	0	0	31.31	0	0	0	30.93	3.47	0	0	3.53	17.57	0	0	0	17.55
BLZF1	7.27	3.91	35.28	0	53.4	23.13	0	0	0	31.2	9.27	2.69	35.26	44.95	5.43	0	26.71	12.13	27.13	0	12.58	0	0	40.88	2.33	5.11	34.58	0	12.3	12.96	76.79	4.86	7.76	17.55	4.65	15.66	66.88	0	25.97	15.46	10.41	6.46	2.99	0	23.42	20.19	45.75	0	8.78
BMF	0	7.81	0	46.89	0	23.13	0	39.54	0	0	46.34	10.75	2.35	67.43	0	0	59.35	9.7	0	2.84	1.57	49.64	17.53	3.72	18.63	0	0	41.18	3.08	12.96	12.8	0	0	3.51	0	62.62	21.12	7.34	12.99	0	3.47	2.15	68.76	10.59	0	40.37	0	0	17.55
BMI1	0	0	0	0	0	0	0	0	0	0	0	0	0	0	0	0	0	0	0	0	0	0	0	0	0	0	0	0	0	0	0	0	0	0	0	0	0	0	0	0	0	0	0	3.53	0	0	0	0	0
BMP1	7.27	3.91	0	11.72	0	0	14.99	0	0	5.2	4.63	0	21.16	4.5	0	0	0	2.43	0	0	0	0	0	0	0	0	3.14	0	35.38	58.3	0	0	0	0	4.65	0	0	7.34	0	0	3.47	0	2.99	3.53	0	6.73	0	0	8.78
BMP10	0	0	0	0	0	0	0	0	0	0	0	0	0	0	0	0	0	0	0	0	0	0	0	0	0	0	0	0	0	0	0	0	0	0	0	0	0	0	0	0	0	0	0	0	0	0	0	0	0
BMP15	0	0	0	0	0	0	0	0	0	0	0	0	0	0	0	0	0	0	0	0	0	0	0	0	0	0	0	0	0	0	0	0	0	0	0	0	0	0	0	0	0	0	0	0	0	0	0	0	0
BMP2	0	7.81	0	0	13.35	0	0	0	13.96	5.2	0	0	7.05	0	0	0	2.97	9.7	0	0	3.14	0	0	0	0	0	0	1.42	3.08	0	0	0	0	0	0	5.22	0	0	0	0	0	0	0	0	0	0	5.08	0	0
BMP2K	25.43	0	0	0	0	0	0	0	0	0	0	2.69	0	2.25	0	0	0	0	0	0	0	0	0	0	0	0	0	0	0	0	0	0	0	0	0	0	0	0	12.99	0	0	8.61	0	0	0	13.46	0	0	0
BMP3	0	0	0	0	0	0	0	0	0	0	0	0	0	0	0	0	2.97	0	0	0	0	0	0	0	0	0	0	0	0	0	0	0	0	0	0	0	0	0	0	0	0	0	0	0	0	0	0	0	0
BMP4	0	0	0	0	0	0	0	23.73	0	0	0	0	0	0	0	0	0	0	0	0	0	0	0	0	0	0	0	0	1.54	0	0	0	0	0	0	0	0	0	0	0	0	0	0	0	0	0	0	0	17.55
BMP5	0	0	0	0	0	0	0	0	0	0	0	0	0	0	0	0	0	0	0	0	0	0	0	0	0	0	0	0	0	0	0	0	0	0	0	0	0	0	0	0	0	0	0	0	0	0	0	0	0
BMP6	0	0	0	0	0	0	0	0	0	0	0	0	0	0	0	0	0	0	0	0	0	0	0	0	0	0	0	4.26	0	0	0	0	0	0	0	0	0	0	0	0	0	6.46	0	0	0	0	0	8.89	0
BMP7	0	0	0	0	0	0	0	0	0	0	0	0	0	0	0	0	0	4.85	0	0	0	0	0	0	0	0	0	0	0	0	0	0	0	0	0	0	0	0	0	0	0	0	2.99	3.53	0	0	0	0	0
BMP7-AS1	0	0	0	0	0	0	0	0	0	0	0	0	0	0	0	0	0	0	0	0	0	0	0	0	0	0	0	0	0	0	0	0	0	0	0	0	0	0	0	0	0	0	0	0	0	0	0	0	0
BMP8A	0	0	0	0	0	0	0	0	0	0	0	0	0	0	92.37	0	5.94	0	0	0	0	0	0	3.72	0	0	0	0	0	0	0	0	0	0	0	0	0	0	0	54.12	0	0	0	0	0	0	0	0	0
BMP8B	0	0	0	0	0	0	0	0	0	0	0	0	0	0	0	0	0	0	0	0	0	0	0	0	0	0	0	0	0	0	0	0	0	0	0	0	0	0	0	0	0	0	0	0	0	0	0	0	0
BMPER	0	0	0	0	0	0	0	23.73	0	0	0	0	0	0	0	0	0	0	20.35	0	0	0	0	0	0	0	0	0	0	0	0	0	0	0	0	0	0	0	0	0	0	0	0	0	0	0	0	0	0
BMPR1A	39.97	3.91	0	23.45	40.05	0	29.98	27.68	13.96	31.2	9.27	5.37	7.05	24.72	54.34	0	20.77	58.23	0	8.51	3.14	24.82	0	14.86	2.33	5.11	9.43	11.36	6.15	12.96	0	9.72	0	0	9.3	26.09	0	0	0	7.73	24.29	2.15	11.96	14.12	17.57	40.37	20.33	0	0
BMPR1B	0	0	0	0	0	0	0	0	0	0	0	0	0	0	0	0	0	41.25	0	0	0	0	0	0	0	0	0	0	0	0	4.27	0	0	0	0	0	0	0	0	0	0	0	0	0	0	0	0	0	0
BMPR1B-AS1	0	0	0	0	0	0	0	0	0	0	0	0	0	0	0	0	0	0	0	0	0	0	0	0	0	0	0	0	0	0	0	0	0	0	0	0	0	0	0	0	0	0	0	0	0	0	0	0	0
BMPR2	36.33	7.81	35.28	23.45	0	0	44.97	35.59	48.88	10.4	13.9	8.06	11.75	17.98	43.47	0	5.94	36.39	23.74	25.52	17.29	24.82	17.53	37.16	0	40.87	56.59	1.42	44.6	12.96	29.86	19.44	31.04	14.04	9.3	36.53	21.12	36.69	25.97	7.73	24.29	19.38	8.97	10.59	11.71	84.11	40.67	15.56	52.66
BMS1	36.33	97.63	35.28	117.24	173.55	161.92	149.91	181.89	97.75	98.79	37.07	83.31	54.07	44.95	108.68	217.88	29.68	70.36	169.57	48.21	147.79	74.46	35.05	66.89	86.15	30.65	59.73	42.6	26.15	32.39	127.98	131.23	85.36	87.73	97.68	31.31	59.84	146.76	142.85	7.73	48.57	23.68	182.35	24.71	93.69	104.29	101.67	4.45	52.66
BMS1P17	0	0	0	0	0	0	0	0	0	0	0	0	0	0	0	0	0	0	0	0	0	0	0	0	0	0	0	0	0	0	0	0	0	0	0	0	0	0	0	0	0	0	0	0	0	0	0	0	0
BMS1P18	0	0	0	0	0	0	0	0	0	0	0	0	0	0	0	0	0	0	0	0	0	0	0	0	0	0	0	0	0	0	0	0	0	0	0	0	0	0	0	0	0	0	0	0	0	0	0	0	0
BMS1P20	18.17	66.39	35.28	0	106.8	23.13	41.23	47.45	90.77	46.79	23.17	37.62	35.26	47.2	59.77	25.14	2.97	80.07	0	5.67	28.3	0	70.1	40.88	30.27	22.14	62.87	4.26	35.38	97.16	102.38	136.09	15.52	14.04	116.29	31.31	84.48	44.03	12.99	0	17.35	30.14	101.64	56.47	58.56	33.64	5.08	73.37	8.78
BMS1P21	0	0	0	0	0	0	0	0	0	0	0	0	0	0	0	0	0	0	0	0	0	0	0	0	0	0	0	0	0	0	0	19.44	0	0	0	5.22	0	0	0	0	0	0	0	0	0	3.36	0	0	0
BMS1P4	3.63	0	0	11.72	0	23.13	41.23	23.73	20.95	0	0	0	0	17.98	16.3	0	23.74	12.13	16.96	70.9	7.86	0	8.76	0	11.64	1.7	6.29	5.68	1.54	12.96	29.86	0	7.76	63.17	0	78.28	0	0	12.99	15.46	3.47	0	0	0	0	0	96.58	11.12	0
BMS1P5	7.27	0	0	0	0	0	3.75	11.86	6.98	5.2	0	0	2.35	2.25	0	25.14	0	2.43	0	0	0	0	0	3.72	11.64	0	9.43	0	0	12.96	17.06	0	0	0	4.65	0	10.56	22.01	0	0	0	0	0	7.06	5.86	0	10.17	0	8.78
BMS1P6	0	0	0	0	0	0	0	0	0	0	0	0	0	0	0	0	0	0	0	0	0	0	0	0	0	0	0	0	0	0	0	0	0	0	0	0	0	0	0	0	0	0	0	0	0	0	0	0	0
BMX	0	0	0	0	0	0	0	0	0	0	0	0	0	0	0	0	0	0	0	0	0	0	0	0	0	0	0	0	0	0	0	0	0	0	0	0	0	0	0	0	0	0	0	0	0	0	0	0	0
BNC1	43.6	0	52.92	46.89	26.7	0	0	106.76	76.81	62.39	4.63	2.69	4.7	13.49	0	33.52	23.74	24.26	10.17	28.36	36.16	0	13.14	52.02	44.24	15.33	44.01	32.66	18.46	77.73	34.13	0	15.52	24.56	0	41.75	21.12	7.34	0	46.39	27.75	114.11	5.98	0	11.71	80.74	132.17	0	8.78
BNC2	14.53	66.39	35.28	58.62	0	23.13	14.99	35.59	13.96	5.2	27.8	24.19	75.23	17.98	54.34	41.9	71.22	24.26	6.78	39.7	12.58	0	30.67	81.75	0	3.41	78.59	17.04	24.61	0	0	29.16	31.04	0	0	5.22	10.56	7.34	0	0	10.41	21.53	143.49	31.76	70.27	10.09	0	51.14	17.55
BNIP1	18.17	58.58	17.64	11.72	26.7	0	56.22	31.63	0	0	4.63	0	39.96	0	124.98	0	0	31.54	37.31	34.03	3.14	0	13.14	0	2.33	81.75	0	1.42	18.46	0	4.27	38.88	54.32	14.04	0	78.28	3.52	22.01	0	15.46	38.16	25.84	5.98	24.71	0	0	0	26.68	87.77
BNIP2	54.5	50.77	17.64	0	13.35	115.66	48.72	86.99	97.75	31.2	23.17	2.69	25.86	103.39	0	50.28	74.19	19.41	27.13	45.38	26.73	24.82	87.63	74.32	55.88	54.5	12.57	9.94	47.68	0	12.8	4.86	38.8	7.02	18.61	0	17.6	14.68	116.88	23.2	79.79	23.68	23.91	0	29.28	30.28	5.08	22.23	17.55
BNIP3	76.3	15.62	35.28	93.79	120.15	92.53	131.17	90.95	202.49	145.58	64.87	153.18	225.68	76.42	81.51	134.08	181.03	196.52	81.39	158.82	114.77	148.92	105.15	70.6	90.81	195.85	135.18	134.9	172.26	123.08	162.1	82.62	93.12	126.33	409.33	193.09	38.72	212.81	77.92	54.12	190.81	116.26	155.45	141.18	76.13	185.03	132.17	166.75	140.43
BNIP3L	10.9	58.58	17.64	140.68	53.4	46.26	41.23	55.36	69.82	26	46.34	67.18	37.61	38.21	0	83.8	0	126.16	50.87	104.93	25.16	24.82	26.29	92.9	23.29	1.7	141.47	59.64	16.92	71.25	17.06	53.46	31.04	45.62	0	88.71	38.72	80.72	12.99	15.46	24.29	71.05	74.73	10.59	17.57	97.56	91.5	66.7	61.44
BNIPL	0	0	0	0	0	0	0	0	0	0	0	0	2.35	0	0	0	0	0	0	0	0	0	0	0	0	0	0	0	0	0	0	0	0	0	0	0	0	0	0	0	0	2.15	0	0	0	0	0	0	0
BOC	0	3.91	0	0	0	0	3.75	0	0	5.2	0	2.69	0	2.25	0	0	0	2.43	0	0	0	0	0	0	0	0	0	1.42	0	0	0	0	0	0	0	0	0	0	0	0	0	0	0	0	0	0	0	0	0
BOD1	50.87	11.72	35.28	58.62	40.05	23.13	11.24	47.45	20.95	5.2	83.41	43	32.91	22.48	27.17	50.28	26.71	80.07	64.44	11.34	42.45	0	48.19	0	55.88	35.76	18.86	21.3	12.3	51.82	29.86	29.16	23.28	3.51	41.86	41.75	31.68	29.35	64.93	23.2	3.47	6.46	23.91	31.76	76.13	47.1	35.58	48.91	17.55
BOD1L1	72.67	105.44	17.64	105.51	66.75	0	33.73	130.49	111.72	15.6	9.27	67.18	54.07	51.7	59.77	41.9	29.68	177.11	30.52	17.02	105.34	0	197.16	196.94	242.16	30.65	157.18	126.38	52.29	51.82	21.33	126.37	139.68	73.69	120.94	219.18	7.04	117.41	168.82	15.46	69.39	36.6	62.78	35.29	93.69	131.21	96.58	68.92	70.22
BOD1L2	0	0	0	0	0	0	0	0	0	0	0	0	0	0	0	0	0	0	0	0	0	0	0	0	0	0	0	0	0	0	0	0	0	0	0	0	0	0	0	0	0	0	0	0	0	0	0	0	0
BOK	32.7	7.81	0	117.24	0	23.13	71.21	23.73	0	0	60.24	32.25	0	2.25	5.43	16.76	2.97	9.7	3.39	0	0	0	13.14	0	0	0	31.44	4.26	30.76	0	0	9.72	0	10.53	4.65	26.09	0	7.34	25.97	0	3.47	30.14	2.99	0	0	0	5.08	2.22	17.55
BOK-AS1	0	0	0	0	0	0	0	0	0	0	0	0	0	0	0	0	0	0	0	0	0	0	0	0	0	0	0	0	0	0	0	0	0	0	0	0	0	0	0	0	0	0	0	0	0	0	0	0	0
BOLA1	61.77	31.24	0	35.17	106.8	0	0	31.63	0	187.18	60.24	118.24	30.56	8.99	16.3	25.14	35.61	0	16.96	0	36.16	0	13.14	0	27.94	13.62	0	63.9	55.37	0	8.53	38.88	0	10.53	0	5.22	21.12	29.35	0	46.39	27.75	10.77	53.81	31.76	29.28	0	50.83	26.68	43.89
BOLA2	0	0	0	0	0	0	0	0	0	0	0	0	0	0	0	0	0	0	0	0	0	0	0	0	0	0	0	0	0	0	0	0	0	0	0	0	0	0	0	0	0	0	0	0	0	0	0	0	0
BOLA2B	0	0	0	0	0	0	0	0	0	0	0	0	0	0	0	0	0	0	0	0	0	0	0	0	0	0	0	0	0	0	0	0	0	0	0	0	0	0	0	0	0	0	0	0	0	0	0	0	0
BOLA3	403.3	441.3	335.19	339.99	240.3	92.53	352.3	316.33	195.51	509.54	50.97	217.68	373.78	303.43	342.33	192.74	296.77	288.72	223.84	184.34	452.8	124.1	214.68	193.23	137.38	258.86	220.06	171.82	149.19	498.78	268.75	179.83	116.4	221.08	167.45	333.99	256.95	234.82	168.82	417.52	489.18	228.22	269.04	250.59	515.32	188.4	218.58	235.67	368.64
BOLA3-AS1	0	0	0	0	40.05	0	14.99	0	0	0	0	0	11.75	2.25	0	16.76	0	21.84	0	2.84	14.15	49.64	0	3.72	0	0	0	1.42	12.3	12.96	17.06	4.86	0	0	9.3	0	0	58.71	0	7.73	0	0	17.94	3.53	35.14	0	0	0	8.78
BOLL	0	0	0	0	0	0	0	0	34.91	0	0	0	2.35	0	0	0	0	0	0	0	0	0	13.14	0	0	0	0	0	0	0	0	0	7.76	0	0	26.09	0	0	51.94	0	0	0	0	0	0	0	0	0	0
BOP1	123.53	156.21	194.05	11.72	80.1	46.26	134.92	134.44	118.7	15.6	185.35	10.75	35.26	186.56	38.04	100.56	35.61	145.57	64.44	116.28	125.78	49.64	56.96	234.1	181.62	192.44	28.29	44.02	87.67	168.42	42.66	121.51	69.84	126.33	18.61	208.74	84.48	132.09	220.76	46.39	76.33	161.48	80.71	120	134.69	158.12	91.5	53.36	175.54
BORA	18.17	7.81	0	0	0	0	11.24	15.82	6.98	31.2	0	0	0	0	21.74	16.76	0	0	0	0	0	0	0	22.3	0	1.7	0	0	4.61	6.48	0	9.72	7.76	0	13.95	0	0	14.68	0	7.73	6.94	2.15	0	0	0	0	0	0	8.78
BPESC1	0	0	0	0	0	0	0	0	0	0	0	0	0	0	0	0	0	0	0	0	0	0	0	0	0	0	0	0	0	0	0	0	0	0	0	0	0	0	0	0	0	0	0	0	0	0	0	0	0
BPGM	25.43	15.62	17.64	11.72	0	0	3.75	3.95	34.91	57.19	4.63	2.69	2.35	4.5	38.04	8.38	20.77	12.13	10.17	14.18	22.01	0	21.91	0	0	3.41	15.72	9.94	3.08	0	63.99	0	7.76	3.51	41.86	0	7.04	7.34	12.99	23.2	17.35	17.22	29.89	3.53	0	16.82	10.17	6.67	0
BPHL	29.07	27.34	17.64	46.89	26.7	92.53	48.72	15.82	27.93	36.4	13.9	86	82.28	56.19	5.43	41.9	5.94	43.67	64.44	34.03	20.44	49.64	21.91	40.88	25.61	64.72	18.86	18.46	21.53	64.78	17.06	102.06	54.32	59.66	4.65	41.75	24.64	36.69	51.94	30.93	38.16	19.38	32.88	109.41	76.13	87.47	61	33.35	8.78
BPI	0	0	0	0	0	0	0	0	0	0	0	0	0	0	0	0	0	0	0	0	0	0	0	0	0	0	0	0	0	0	0	0	0	0	4.65	0	0	0	0	0	0	0	0	0	0	0	0	0	0
BPIFA1	0	0	0	0	0	0	0	0	0	0	0	0	0	0	0	0	0	0	0	0	0	0	0	0	0	0	0	0	0	0	0	0	0	0	0	0	0	0	0	0	0	0	0	0	0	0	0	0	0
BPIFA2	47.23	0	17.64	0	0	0	0	0	0	0	0	0	0	0	0	0	0	0	0	0	0	0	0	0	0	0	0	0	0	0	0	0	0	0	0	0	0	0	0	0	3.47	2.15	0	28.24	0	0	0	0	0
BPIFA3	0	0	0	0	0	0	0	0	0	0	0	0	0	0	0	0	0	0	0	0	0	0	0	0	0	0	0	0	0	0	0	0	0	0	4.65	0	0	0	0	0	0	0	0	0	0	0	0	0	0
BPIFA4P	0	0	0	0	0	0	0	0	0	0	0	0	0	0	0	0	0	0	0	0	0	0	0	0	0	0	0	0	0	0	0	0	0	0	0	0	0	0	0	0	0	0	0	0	0	0	0	0	0
BPIFB1	0	0	0	0	0	0	0	0	0	0	0	0	0	0	0	0	0	0	0	0	0	0	0	0	0	0	0	0	0	0	0	0	0	0	0	0	0	0	0	0	0	0	0	0	0	0	0	0	0
BPIFB2	0	0	0	0	0	0	0	0	0	0	0	0	0	0	0	0	0	0	0	0	0	0	0	0	0	0	0	0	0	0	0	0	0	0	0	0	0	0	0	0	0	0	0	0	0	0	0	0	0
BPIFB3	0	0	0	0	0	0	0	0	0	0	0	0	0	0	0	0	0	0	0	0	0	0	0	0	0	0	0	0	0	0	0	0	0	0	0	0	0	0	0	0	0	0	0	0	0	0	0	0	0
BPIFB4	0	0	0	0	0	0	0	0	0	0	0	0	0	0	0	0	0	0	0	0	0	0	0	0	0	0	0	0	0	0	0	0	0	0	0	0	0	0	0	0	0	0	0	0	0	0	0	0	0
BPIFB6	0	0	0	0	0	0	0	0	0	0	0	0	0	0	0	0	0	0	0	0	0	0	0	0	0	0	0	0	0	0	0	0	0	0	0	0	0	0	0	0	0	0	0	0	0	0	0	0	0
BPIFC	0	0	0	0	0	0	0	0	0	0	0	0	0	0	0	0	0	0	0	0	0	0	0	0	0	0	0	0	0	0	0	0	0	0	0	0	0	0	0	0	0	0	0	0	0	0	0	0	0
BPNT1	32.7	11.72	0	0	0	46.26	0	0	13.96	46.79	0	0	32.91	2.25	0	8.38	17.81	7.28	0	8.51	11.01	0	0	33.44	2.33	18.73	40.87	0	16.92	0	12.8	4.86	0	0	9.3	0	35.2	0	0	23.2	20.82	4.31	0	0	17.57	26.91	0	44.47	8.78
BPTF	58.13	109.35	17.64	105.51	66.75	46.26	86.2	185.85	83.79	166.38	125.11	190.8	32.91	47.2	70.64	108.94	56.39	114.03	125.48	87.92	59.74	74.46	162.11	159.78	86.15	112.4	157.18	139.16	76.9	116.6	76.79	97.2	364.73	73.69	148.85	234.83	35.2	234.82	207.78	139.17	117.96	195.93	161.43	141.18	146.4	144.66	76.25	142.29	184.32
BPY2	0	0	0	0	0	0	0	0	0	0	0	0	0	0	0	0	0	0	0	0	0	0	0	0	0	0	0	0	0	0	0	0	0	0	0	0	0	0	0	0	0	0	0	0	0	0	0	0	0
BPY2B	0	0	0	0	0	0	0	0	0	0	0	0	0	0	0	0	0	0	0	0	0	0	0	0	0	0	0	0	0	0	0	0	0	0	0	0	0	0	0	0	0	0	0	0	0	0	0	0	0
BPY2C	0	0	0	0	0	0	0	0	0	0	0	0	0	0	0	0	0	0	0	0	0	0	0	0	0	0	0	0	0	0	0	0	0	0	0	0	0	0	0	0	0	0	0	0	0	0	0	0	0
BRAF	0	0	0	0	0	0	0	11.86	0	0	0	0	0	0	5.43	0	0	2.43	0	0	0	0	4.38	0	0	0	34.58	0	1.54	0	17.06	92.34	0	3.51	0	0	0	0	0	0	0	4.31	0	0	0	0	5.08	0	0
BRAP	36.33	7.81	35.28	23.45	40.05	0	3.75	43.5	6.98	0	0	16.12	79.93	31.47	16.3	41.9	59.35	12.13	20.35	17.02	11.01	24.82	61.34	7.43	13.97	51.09	91.17	25.56	24.61	0	0	68.04	0	49.13	4.65	62.62	17.6	51.37	38.96	7.73	3.47	17.22	32.88	77.65	35.14	13.46	15.25	0	43.89
BRAT1	25.43	78.11	52.92	58.62	133.5	23.13	37.48	71.18	118.7	36.4	23.17	8.06	35.26	49.45	70.64	50.28	56.39	50.95	6.78	19.85	47.17	24.82	8.76	26.01	16.3	13.62	25.15	63.9	21.53	25.91	115.18	4.86	7.76	38.6	32.56	67.84	7.04	14.68	64.93	7.73	48.57	62.44	17.94	28.24	99.55	26.91	208.41	13.34	8.78
BRCA1	148.97	78.11	52.92	0	13.35	23.13	74.96	79.08	13.96	5.2	60.24	169.3	289.15	4.5	65.21	8.38	89.03	29.11	98.35	79.41	37.73	24.82	35.05	3.72	0	32.36	25.15	102.24	61.52	51.82	34.13	87.48	93.12	108.79	46.51	52.19	24.64	88.06	0	139.17	79.79	6.46	319.86	95.29	64.42	30.28	0	75.59	0
BRCA2	79.93	11.72	52.92	46.89	40.05	0	29.98	11.86	6.98	41.6	4.63	166.62	105.79	38.21	173.88	8.38	0	60.66	78	62.39	0	0	17.53	59.45	95.47	28.95	66.02	49.7	10.77	0	89.58	53.46	7.76	59.66	102.33	5.22	105.6	161.44	12.99	85.05	24.29	0	44.84	0	29.28	80.74	0	53.36	8.78
BRCAT107	0	0	0	0	0	0	0	0	0	0	0	0	0	0	0	0	0	0	0	0	0	0	0	0	0	0	0	0	0	0	0	0	0	0	0	0	0	0	0	0	0	0	0	0	0	0	0	0	0
BRCAT54	0	0	0	0	0	0	0	0	0	0	0	0	0	0	0	0	0	0	0	0	0	0	0	0	0	0	0	0	0	0	0	0	0	0	0	0	0	0	0	0	0	0	0	0	0	0	0	0	0
BRCC3	14.53	7.81	0	0	0	0	18.74	3.95	6.98	0	4.63	0	2.35	0	32.6	0	20.77	2.43	0	19.85	1.57	74.46	4.38	3.72	0	1.7	3.14	8.52	33.84	0	34.13	0	0	7.02	13.95	0	0	7.34	0	15.46	0	2.15	0	0	0	0	5.08	6.67	26.33
BRD1	14.53	19.53	0	0	0	0	14.99	15.82	20.95	5.2	0	32.25	18.81	4.5	0	41.9	47.48	16.98	0	28.36	1.57	24.82	0	0	2.33	3.41	3.14	9.94	21.53	0	0	0	15.52	3.51	0	26.09	0	0	12.99	54.12	3.47	12.92	0	3.53	5.86	3.36	10.17	2.22	0
BRD2	69.03	23.43	88.21	187.58	80.1	92.53	63.71	59.31	181.54	83.19	27.8	83.31	56.42	42.71	108.68	83.8	41.55	38.82	71.22	68.07	100.62	24.82	109.53	3.72	60.54	112.4	0	71	50.76	103.64	106.65	140.95	15.52	31.58	51.17	130.46	52.8	286.19	155.83	123.71	86.73	81.82	20.93	116.47	70.27	26.91	137.25	37.8	114.1
BRD3	83.57	113.25	52.92	93.79	0	0	14.99	35.59	20.95	20.8	46.34	29.56	96.38	24.72	119.54	0	71.22	26.69	44.09	48.21	105.34	0	184.02	29.73	30.27	22.14	119.46	24.14	6.15	77.73	0	102.06	31.04	112.3	55.82	31.31	10.56	139.42	25.97	92.78	55.51	86.12	80.71	0	23.42	0	96.58	2.22	35.11
BRD4	178.03	27.34	88.21	175.86	240.3	23.13	74.96	138.4	41.89	10.4	106.57	61.81	65.82	26.97	21.74	125.7	0	63.08	47.48	22.69	42.45	74.46	105.15	163.5	123.41	170.3	172.9	11.36	126.12	38.87	140.77	4.86	0	35.09	4.65	93.93	35.2	124.75	129.86	7.73	104.08	111.96	8.97	14.12	35.14	107.66	116.92	80.04	70.22
BRD7	94.47	70.3	35.28	93.79	53.4	92.53	146.17	55.36	83.79	83.19	92.67	59.12	181.01	94.4	119.54	75.42	115.74	97.05	108.53	104.93	80.18	74.46	131.44	111.48	62.87	61.31	84.88	144.84	46.14	97.16	230.36	92.34	162.96	70.18	153.5	88.71	56.32	58.71	38.96	69.59	93.67	40.91	89.68	81.18	193.25	53.83	66.08	162.3	210.65
BRD7P3	0	0	0	0	0	0	0	0	0	0	0	0	0	8.99	0	0	0	14.56	0	0	0	0	0	0	0	0	0	0	0	0	0	0	0	0	0	0	0	0	0	0	0	0	2.99	0	0	0	0	0	0
BRD8	69.03	15.62	105.85	23.45	0	92.53	194.89	264.93	27.93	10.4	37.07	32.25	44.67	137.11	249.95	175.98	59.35	184.39	128.88	102.1	161.94	24.82	219.07	70.6	76.84	180.52	110.03	53.96	170.72	51.82	34.13	179.83	349.21	171.95	88.38	140.9	35.2	403.6	116.88	61.86	121.43	107.65	26.9	10.59	70.27	151.39	30.5	255.68	52.66
BRD9	214.37	19.53	17.64	46.89	106.8	46.26	108.69	221.43	55.86	77.99	171.44	104.81	35.26	78.67	119.54	209.5	62.32	16.98	37.31	226.88	83.33	49.64	109.53	44.59	72.18	13.62	150.9	2.84	84.59	187.85	81.05	58.32	23.28	245.65	190.71	161.77	126.72	278.85	90.9	85.05	176.94	36.6	89.68	49.41	128.83	57.19	30.5	102.27	166.77
BRDT	61.77	46.86	35.28	46.89	0	46.26	74.96	15.82	13.96	15.6	0	0	23.51	71.93	21.74	0	0	21.84	47.48	5.67	42.45	0	26.29	7.43	11.64	197.55	207.48	76.68	93.82	129.55	4.27	19.44	38.8	0	69.77	26.09	38.72	7.34	168.82	7.73	31.22	68.9	26.9	10.59	29.28	0	61	24.46	61.44
BRDTP1	0	0	0	0	0	0	0	0	0	0	0	0	0	0	0	0	0	0	0	0	0	0	0	0	0	0	0	0	0	0	0	0	0	0	0	0	0	0	0	0	0	0	0	0	0	0	0	0	0
BRE	54.5	152.31	123.49	140.68	26.7	0	48.72	11.86	125.68	119.59	41.7	131.68	47.02	42.71	86.94	75.42	139.48	104.33	125.48	130.46	50.31	74.46	21.91	22.3	46.57	144.76	50.3	26.98	50.76	6.48	72.52	72.9	0	0	69.77	36.53	45.76	51.37	38.96	85.05	20.82	94.73	8.97	102.35	64.42	37.01	15.25	46.69	70.22
BRE-AS1	0	0	0	0	0	0	0	0	0	0	0	0	0	0	0	0	0	0	0	0	0	0	0	0	0	0	0	0	0	0	0	0	0	0	0	0	0	0	0	0	0	0	0	0	0	0	0	0	0
BREA2	0	0	0	0	0	0	0	0	0	0	0	0	0	0	0	0	0	0	0	0	0	0	0	0	0	0	0	0	0	0	0	0	0	0	4.65	0	0	0	0	0	0	0	0	0	0	0	0	0	0
BRF1	0	0	0	0	0	0	3.75	0	0	5.2	13.9	2.69	0	13.49	0	0	11.87	0	0	0	0	0	0	0	0	5.11	47.16	2.84	16.92	0	4.27	0	0	0	0	36.53	0	0	0	0	0	4.31	0	0	5.86	0	0	0	0
BRF2	47.23	0	0	0	0	0	0	0	6.98	26	0	18.81	0	0	0	0	8.9	2.43	6.78	0	12.58	0	4.38	0	0	0	0	8.52	0	0	51.19	29.16	0	35.09	0	5.22	0	0	38.96	0	0	0	2.99	0	40.99	0	35.58	0	0
BRI3	39.97	74.2	52.92	23.45	106.8	115.66	78.7	19.77	41.89	140.38	27.8	102.12	82.28	42.71	38.04	92.18	8.9	84.92	23.74	56.72	94.33	24.82	30.67	22.3	2.33	1.7	6.29	7.1	12.3	103.64	25.6	14.58	15.52	63.17	55.82	57.4	77.44	7.34	0	46.39	79.79	2.15	68.76	70.59	122.97	3.36	10.17	42.24	35.11
BRI3BP	0	0	0	0	0	0	3.75	0	20.95	0	0	16.12	35.26	24.72	0	0	0	26.69	0	0	11.01	0	17.53	0	0	0	0	4.26	0	0	12.8	0	0	0	23.26	0	0	0	0	30.93	0	2.15	2.99	10.59	11.71	0	5.08	0	0
BRICD5	0	0	0	0	0	0	0	0	0	0	0	0	0	0	0	0	0	0	0	0	0	0	0	0	0	0	0	0	0	0	0	0	0	0	0	0	0	0	0	0	0	0	0	0	0	0	0	0	0
BRINP1	0	0	0	0	0	0	0	0	0	0	0	0	0	0	0	0	0	0	0	0	0	0	0	0	0	0	0	0	33.84	0	0	0	0	28.07	0	0	0	0	0	0	0	21.53	0	0	35.14	3.36	0	0	0
BRINP2	0	0	0	0	0	0	0	0	0	0	0	0	2.35	0	0	0	0	0	0	0	0	0	0	0	0	0	0	0	0	0	0	0	0	0	0	0	0	0	0	0	0	0	0	0	0	0	0	0	0
BRINP3	0	0	0	0	0	0	0	0	0	0	0	0	0	0	0	0	0	0	0	0	0	0	0	0	0	0	0	0	0	0	0	0	0	0	0	5.22	0	0	0	0	0	0	0	0	0	0	0	0	0
BRIP1	3.63	15.62	17.64	0	0	0	14.99	0	0	10.4	120.47	24.19	47.02	15.73	10.87	0	0	36.39	13.57	5.67	3.14	24.82	4.38	0	2.33	11.92	9.43	44.02	18.46	25.91	12.8	19.44	23.28	35.09	13.95	0	3.52	44.03	25.97	30.93	31.22	68.9	119.57	0	76.13	0	10.17	2.22	8.78
BRIX1	218	160.12	158.77	105.51	133.5	69.4	209.88	134.44	97.75	343.16	171.44	134.37	115.19	139.36	70.64	92.18	118.71	70.36	88.18	124.79	177.66	74.46	153.35	167.22	272.43	120.92	251.5	181.76	172.26	207.28	179.17	184.69	271.61	326.36	125.59	62.62	281.59	168.78	129.86	115.98	90.2	247.6	62.78	211.77	163.97	158.12	116.92	211.22	52.66
BRK1	109	164.02	282.26	105.51	440.56	161.92	412.26	288.66	139.65	119.59	449.46	266.05	286.8	348.39	76.07	385.47	320.51	286.29	240.79	147.47	385.2	248.19	240.97	356.73	86.15	212.88	182.33	315.24	315.3	90.69	400.99	155.53	54.32	185.99	223.27	213.96	369.59	117.41	142.85	146.91	201.22	170.09	146.48	105.88	199.1	259.05	213.5	455.78	254.54
BRMS1	54.5	109.35	123.49	11.72	40.05	46.26	26.23	51.4	62.84	31.2	111.21	88.68	25.86	114.63	21.74	142.46	8.9	164.98	40.7	110.61	72.32	74.46	43.81	22.3	48.9	71.53	9.43	115.02	113.82	6.48	34.13	92.34	15.52	3.51	65.12	73.06	56.32	102.73	77.92	46.39	111.02	137.79	98.65	7.06	52.7	26.91	81.33	15.56	96.55
BRMS1L	29.07	23.43	0	0	0	0	7.5	3.95	48.88	83.19	9.27	10.75	25.86	17.98	32.6	8.38	0	128.59	13.57	11.34	48.74	0	26.29	0	13.97	25.55	44.01	93.72	66.14	38.87	34.13	0	7.76	14.04	32.56	0	49.28	132.09	77.92	0	34.69	2.15	8.97	28.24	0	40.37	5.08	37.8	35.11
BROX	36.33	39.05	0	0	13.35	23.13	44.97	39.54	55.86	5.2	9.27	10.75	18.81	15.73	5.43	33.52	23.74	41.25	37.31	45.38	3.14	0	26.29	33.44	9.31	8.52	113.17	1.42	18.46	32.39	4.27	9.72	7.76	0	4.65	73.06	63.36	58.71	142.85	61.86	38.16	27.99	0	3.53	5.86	3.36	30.5	93.38	78.99
BRPF1	3.63	0	0	0	66.75	0	0	0	13.96	41.6	4.63	5.37	61.12	22.48	32.6	0	32.64	9.7	0	34.03	0	0	0	0	0	1.7	6.29	41.18	0	71.25	0	24.3	0	73.69	97.68	0	0	51.37	0	23.2	13.88	19.38	5.98	3.53	64.42	43.74	0	4.45	0
BRPF3	7.27	11.72	52.92	23.45	13.35	0	7.5	19.77	13.96	15.6	55.6	64.5	21.16	6.74	10.87	16.76	38.58	24.26	47.48	19.85	3.14	24.82	30.67	48.31	25.61	3.41	44.01	14.2	96.9	0	51.19	97.2	7.76	3.51	4.65	15.66	7.04	73.38	38.96	0	69.39	4.31	5.98	38.82	0	50.46	0	26.68	87.77
BRS3	0	0	0	0	0	0	0	0	0	0	0	0	0	0	0	0	0	0	0	0	0	0	0	0	0	0	0	0	0	0	0	0	0	0	0	0	0	0	0	0	0	0	0	0	0	0	0	0	0
BRSK1	0	0	0	0	0	0	0	0	0	0	0	0	0	0	0	0	0	0	0	0	0	0	0	0	0	0	0	0	1.54	0	0	0	0	0	0	0	0	0	0	0	0	0	0	0	0	0	0	0	0
BRSK2	0	0	0	0	0	0	0	0	0	0	0	0	0	0	0	0	0	0	0	0	0	0	0	0	0	0	0	0	0	0	0	0	0	17.55	0	0	0	0	0	0	0	0	0	0	0	0	0	0	0
BRWD1	72.67	70.3	70.57	58.62	13.35	0	22.49	39.54	62.84	46.79	0	10.75	61.12	6.74	76.07	25.14	20.77	80.07	64.44	28.36	72.32	0	65.72	137.49	37.26	5.11	110.03	63.9	67.67	38.87	89.58	14.58	38.8	31.58	0	36.53	10.56	22.01	90.9	30.93	72.86	155.02	44.84	0	52.7	23.55	30.5	84.49	17.55
BRWD1-AS1	0	0	0	0	0	0	0	0	0	0	0	0	0	0	0	0	0	0	0	0	0	0	0	0	0	0	0	0	0	0	0	0	0	0	0	0	0	0	0	0	0	0	0	0	0	0	0	0	0
BRWD1-IT2	0	0	0	0	0	0	11.24	0	0	0	0	0	0	0	0	0	0	0	0	0	0	0	0	0	0	0	0	0	0	0	0	0	0	0	0	0	0	0	0	0	0	0	0	0	0	0	0	0	0
BRWD3	105.37	7.81	17.64	46.89	0	0	44.97	63.27	0	0	46.34	110.18	9.4	47.2	10.87	75.42	23.74	26.69	98.35	28.36	33.02	24.82	21.91	170.93	18.63	27.25	78.59	41.18	18.46	84.21	4.27	82.62	46.56	45.62	134.89	0	95.04	7.34	77.92	0	31.22	208.84	77.72	31.76	40.99	26.91	0	0	105.33
BSCL2	0	0	0	0	0	0	0	0	0	0	0	0	0	0	0	0	0	0	0	0	0	0	0	0	0	0	0	0	0	0	0	0	0	0	0	0	0	0	0	0	0	0	0	0	0	0	0	0	0
BSDC1	39.97	70.3	52.92	58.62	120.15	0	44.97	51.4	76.81	15.6	162.18	51.06	70.52	87.66	16.3	58.66	142.45	75.21	50.87	48.21	62.89	0	26.29	92.9	44.24	25.55	40.87	183.18	79.98	45.34	59.72	38.88	69.84	14.04	32.56	10.44	70.4	161.44	0	108.25	10.41	47.37	17.94	52.94	17.57	23.55	137.25	55.58	43.89
BSG	686.7	472.55	652.73	410.33	974.57	416.38	254.85	415.19	293.26	374.36	435.56	720.22	794.58	534.94	673.79	620.11	869.54	558.03	396.8	726.03	492.11	421.93	389.94	282.41	661.29	456.41	242.06	467.18	506.02	595.94	588.69	583.23	147.44	371.98	409.33	626.22	598.39	190.79	480.49	193.3	513.46	613.62	292.96	529.42	527.03	810.78	620.16	449.11	552.96
BSN	3.63	0	0	0	0	0	0	0	0	0	0	0	0	2.25	0	0	0	46.1	0	0	0	0	0	0	0	0	22.01	0	0	0	0	4.86	0	0	0	0	0	0	12.99	0	0	10.77	0	0	0	0	5.08	0	0
BSN-AS2	0	0	0	0	0	0	0	0	0	0	0	0	0	0	0	0	0	0	0	0	0	0	0	0	0	0	0	0	0	0	0	0	0	0	0	0	0	0	0	0	0	0	0	0	0	0	0	0	0
BSND	0	0	0	0	0	0	0	0	0	0	0	0	0	0	0	0	0	0	0	0	0	0	0	0	0	0	0	0	0	25.91	0	0	0	0	0	0	0	0	0	0	0	0	0	0	0	0	0	0	0
BSPH1	0	0	0	0	0	0	0	0	0	0	0	0	0	0	0	0	0	0	0	0	0	0	0	0	0	0	0	0	0	0	0	0	0	0	0	0	0	0	0	0	0	0	0	0	0	0	0	0	0
BSPRY	3.63	35.15	0	11.72	0	0	0	0	0	119.59	0	0	4.7	4.5	0	0	53.42	0	0	0	0	24.82	0	0	0	51.09	0	0	0	0	0	34.02	0	28.07	0	15.66	0	29.35	12.99	46.39	0	8.61	0	0	5.86	0	5.08	28.9	0
BST1	3.63	3.91	17.64	35.17	0	0	11.24	3.95	0	26	0	5.37	0	31.47	70.64	0	5.94	2.43	6.78	34.03	31.44	0	30.67	33.44	2.33	5.11	12.57	14.2	107.66	0	21.33	29.16	38.8	7.02	0	20.87	24.64	0	12.99	0	0	2.15	0	0	0	3.36	25.42	35.57	8.78
BST2	0	0	0	0	13.35	0	0	0	0	0	0	0	0	0	5.43	0	0	0	0	0	0	0	0	0	0	0	0	0	1.54	0	0	0	0	0	0	0	0	0	0	0	0	0	0	0	0	0	0	0	26.33
BSX	0	0	0	0	0	0	0	0	0	0	0	0	0	0	0	0	0	0	0	0	0	0	0	0	0	0	0	0	0	0	0	0	0	0	0	0	0	0	0	0	0	0	0	0	0	0	0	0	0
BTAF1	14.53	19.53	0	23.45	26.7	0	67.46	0	6.98	57.19	88.04	64.5	42.31	78.67	5.43	33.52	2.97	9.7	23.74	34.03	9.43	0	8.76	89.18	20.96	35.76	47.16	22.72	38.45	25.91	51.19	34.02	77.6	56.15	51.17	5.22	7.04	80.72	0	38.66	3.47	47.37	50.82	7.06	35.14	181.67	127.08	2.22	8.78
BTBD1	0	0	17.64	0	26.7	0	11.24	19.77	0	0	0	21.5	0	6.74	10.87	8.38	0	16.98	0	0	3.14	0	0	0	4.66	1.7	50.3	9.94	19.99	0	0	14.58	0	0	0	0	10.56	0	0	7.73	3.47	4.31	8.97	3.53	0	3.36	5.08	6.67	43.89
BTBD10	39.97	35.15	17.64	70.34	0	0	71.21	3.95	27.93	10.4	4.63	26.87	18.81	11.24	5.43	8.38	53.42	33.97	23.74	17.02	15.72	0	30.67	130.06	2.33	54.5	18.86	2.84	55.37	19.43	8.53	4.86	0	17.55	4.65	36.53	21.12	14.68	0	15.46	31.22	68.9	5.98	7.06	5.86	0	10.17	46.69	43.89
BTBD11	7.27	0	0	0	0	0	0	0	0	0	0	0	0	2.25	0	0	0	0	0	0	1.57	0	0	0	0	1.7	0	0	0	0	0	0	0	0	0	0	0	0	12.99	0	0	0	0	0	0	0	0	0	8.78
BTBD16	0	0	0	0	0	0	29.98	0	0	0	0	0	0	0	0	0	0	0	0	0	0	0	0	0	0	0	0	0	0	0	0	0	0	0	0	0	0	0	0	0	0	0	0	0	0	0	0	0	0
BTBD17	0	0	0	0	0	0	0	0	0	0	0	0	0	0	0	0	0	0	0	0	0	0	0	0	0	0	0	0	0	0	0	0	0	0	0	0	0	0	0	0	0	0	0	0	0	0	0	0	0
BTBD18	0	0	0	0	0	0	0	0	0	0	0	0	0	0	0	0	0	0	0	0	0	0	0	0	0	0	0	0	0	0	0	0	0	14.04	0	0	0	0	0	0	0	0	0	0	0	0	0	0	0
BTBD19	0	0	0	0	0	0	0	0	0	0	0	0	0	0	0	0	0	0	0	2.84	0	0	0	0	0	0	0	0	0	0	0	0	0	0	0	0	0	0	0	0	0	0	0	0	0	0	0	0	0
BTBD2	0	0	0	0	0	23.13	0	3.95	6.98	5.2	0	2.69	2.35	0	16.3	0	20.77	0	0	0	0	0	0	3.72	2.33	0	0	0	9.23	0	4.27	0	0	28.07	0	0	3.52	0	0	0	0	2.15	0	3.53	0	20.19	0	2.22	0
BTBD3	3.63	23.43	0	0	80.1	0	59.97	43.5	27.93	5.2	0	8.06	30.56	0	16.3	33.52	0	21.84	0	8.51	7.86	0	21.91	81.75	27.94	17.03	0	14.2	7.69	0	12.8	4.86	7.76	0	0	0	0	0	0	0	27.75	2.15	14.95	0	29.28	47.1	5.08	0	70.22
BTBD6	0	7.81	0	0	0	0	3.75	0	0	0	0	5.37	23.51	0	0	8.38	0	0	13.57	8.51	0	0	0	3.72	0	0	0	1.42	1.54	6.48	0	0	0	0	4.65	20.87	0	0	0	7.73	3.47	0	14.95	3.53	0	3.36	10.17	8.89	8.78
BTBD7	10.9	23.43	0	58.62	0	0	0	23.73	13.96	62.39	60.24	64.5	7.05	4.5	38.04	0	23.74	7.28	16.96	25.52	0	0	17.53	74.32	0	27.25	0	34.08	53.83	0	12.8	19.44	15.52	14.04	18.61	10.44	17.6	0	90.9	54.12	13.88	12.92	2.99	7.06	0	26.91	35.58	35.57	26.33
BTBD8	0	0	52.92	0	0	0	0	0	0	15.6	0	0	0	0	27.17	0	26.71	2.43	0	0	0	0	0	0	0	0	0	0	0	0	21.33	0	0	0	0	0	21.12	0	0	0	0	0	0	0	0	0	0	2.22	0
BTBD9	0	0	0	0	0	0	11.24	0	27.93	0	0	0	2.35	0	5.43	0	0	0	0	2.84	0	0	0	33.44	0	1.7	0	8.52	9.23	6.48	0	72.9	0	0	0	0	0	7.34	0	0	0	0	0	0	0	0	5.08	0	26.33
BTC	0	0	0	0	0	0	0	0	0	0	0	0	0	0	0	0	0	0	0	0	0	0	0	0	0	0	0	0	0	0	0	0	0	0	0	0	0	0	0	0	0	0	0	0	0	0	0	0	0
BTD	0	39.05	35.28	0	26.7	23.13	18.74	0	6.98	5.2	27.8	21.5	49.37	4.5	0	8.38	8.9	0	10.17	0	20.44	49.64	17.53	3.72	0	10.22	0	12.78	29.22	19.43	4.27	0	7.76	0	41.86	0	0	0	0	0	31.22	0	5.98	0	40.99	0	5.08	20.01	0
BTF3	842.93	851.36	652.73	773.77	1014.62	786.49	989.43	996.45	998.48	1169.86	1061.1	811.59	1093.14	1168.79	695.52	1055.86	1540.24	764.26	630.81	493.47	1399.28	645.31	959.51	921.55	1364.5	1546.35	559.58	1136.01	575.23	1016.99	887.3	777.64	1039.86	1161.55	1069.84	1043.71	1073.58	645.76	844.1	850.51	482.24	981.79	639.72	1080.01	796.41	1493.73	935.33	1236.17	1228.8
BTF3L4	330.63	406.15	405.75	375.16	186.9	323.85	266.1	193.75	349.12	249.57	69.5	287.55	326.77	334.9	249.95	410.61	181.03	194.1	308.62	224.05	229.55	124.1	293.55	282.41	423.79	362.75	314.37	366.36	302.99	336.84	341.27	349.94	240.57	217.57	148.85	281.8	285.11	388.92	259.72	139.17	208.16	243.29	373.67	367.06	216.67	80.74	233.83	349.06	236.98
BTF3P11	0	0	0	0	0	0	0	0	0	0	0	0	0	0	0	0	0	0	0	0	0	0	0	0	0	0	0	0	0	0	0	0	0	0	0	0	0	0	0	0	0	0	0	0	0	0	0	0	0
BTG1	0	0	0	23.45	53.4	23.13	0	7.91	13.96	0	0	13.44	0	17.98	239.09	0	0	16.98	10.17	0	160.37	0	17.53	0	46.57	22.14	75.45	1.42	10.77	19.43	21.33	38.88	93.12	98.26	46.51	10.44	21.12	0	25.97	0	6.94	2.15	0	0	0	0	15.25	11.12	26.33
BTG2	50.87	0	0	0	0	0	0	3.95	0	0	0	0	0	4.5	0	0	0	0	0	0	0	0	0	0	0	1.7	0	0	3.08	0	0	0	0	0	4.65	0	0	0	0	0	0	0	0	0	0	0	0	0	0
BTG3	225.27	214.79	141.13	128.96	106.8	231.32	119.93	264.93	370.07	213.18	101.94	115.56	77.58	251.74	124.98	58.66	59.35	720.59	162.79	484.96	168.23	74.46	157.73	163.5	139.71	136.24	251.5	589.3	267.62	161.94	426.58	165.25	256.09	171.95	223.27	396.61	119.68	154.1	155.83	85.05	197.75	383.24	245.13	49.41	93.69	84.11	30.5	144.52	245.76
BTG4	0	0	0	0	0	0	0	0	0	0	0	0	0	0	0	0	0	0	0	0	0	0	0	0	0	0	0	0	0	0	0	0	0	0	0	0	0	0	0	0	0	0	0	0	0	0	0	0	0
BTK	0	0	0	0	0	0	0	0	0	0	0	0	0	0	0	0	14.84	0	0	0	0	0	0	0	0	0	0	0	0	0	0	0	0	0	0	0	0	0	0	0	0	0	0	0	0	0	0	0	0
BTLA	0	0	0	0	0	0	0	0	0	0	0	0	0	0	0	0	0	0	0	0	0	0	0	0	0	0	0	0	0	0	0	0	0	0	0	0	0	36.69	0	0	24.29	0	0	0	0	0	0	0	0
BTN1A1	0	0	0	0	13.35	0	0	0	0	0	0	0	0	0	0	0	0	0	0	0	0	0	0	0	0	0	0	0	0	0	0	0	0	0	0	0	0	0	0	0	0	0	0	0	0	0	0	0	0
BTN2A1	10.9	27.34	0	0	13.35	0	29.98	47.45	20.95	0	4.63	0	4.7	2.25	38.04	16.76	29.68	26.69	13.57	0	1.57	0	17.53	3.72	30.27	0	6.29	1.42	3.08	25.91	0	24.3	7.76	3.51	13.95	15.66	3.52	0	0	0	24.29	40.91	59.79	7.06	5.86	3.36	10.17	71.15	35.11
BTN2A2	29.07	0	0	0	0	0	0	0	0	0	0	0	0	2.25	0	8.38	0	63.08	0	0	0	0	0	52.02	0	0	0	0	0	0	0	0	0	0	0	0	0	0	0	0	0	0	0	0	0	0	0	0	0
BTN2A3P	0	0	0	0	0	0	0	0	0	0	0	0	9.4	2.25	0	0	2.97	0	0	0	0	0	0	0	0	0	0	0	0	0	0	0	7.76	0	0	0	0	0	0	0	0	0	0	0	0	0	0	0	0
BTN3A1	0	0	0	0	53.4	0	0	0	0	0	0	0	0	0	0	0	0	0	0	0	0	0	0	0	0	0	0	0	0	0	0	0	0	0	4.65	5.22	0	0	0	7.73	0	0	0	0	0	0	0	0	0
BTN3A2	0	0	0	0	0	0	0	0	0	0	4.63	0	0	0	0	0	0	0	0	0	0	0	0	0	0	0	0	0	0	0	0	0	0	0	0	0	10.56	0	0	0	0	0	0	0	0	0	0	0	0
BTN3A3	0	0	0	0	0	0	0	0	0	0	0	0	0	0	0	0	0	0	0	0	0	0	0	0	0	0	0	0	0	0	0	0	0	0	0	0	0	0	0	0	0	0	0	0	0	0	0	0	0
BTNL10	0	0	0	0	0	0	0	0	0	0	0	0	0	0	0	0	0	0	0	0	0	0	0	0	0	0	0	0	0	0	0	0	0	0	0	0	0	0	0	0	0	0	0	0	0	0	0	0	0
BTNL2	0	0	0	0	0	0	0	0	0	0	0	0	0	0	0	0	0	0	0	0	0	0	0	0	0	0	0	0	0	0	0	0	0	0	0	0	0	0	0	0	0	12.92	0	0	0	0	0	0	0
BTNL3	0	0	0	0	0	0	0	0	0	0	0	0	0	0	0	0	0	0	0	0	0	0	0	0	0	0	0	0	0	0	0	0	0	0	0	0	0	0	0	0	0	0	0	0	0	0	0	0	0
BTNL8	0	0	0	0	0	0	0	0	0	0	0	0	0	0	0	0	0	0	0	0	0	0	0	0	0	0	0	0	0	0	0	0	0	0	0	0	0	0	0	0	0	0	0	0	0	0	0	0	0
BTNL9	0	0	0	0	0	0	0	0	0	0	0	0	0	2.25	0	0	0	0	0	0	0	0	0	0	0	0	0	5.68	0	0	0	0	0	0	0	0	0	0	0	0	34.69	0	0	0	0	0	0	0	0
BTRC	0	7.81	52.92	23.45	0	0	0	94.9	6.98	10.4	37.07	10.75	91.68	6.74	65.21	33.52	38.58	48.52	20.35	53.88	91.19	0	26.29	137.49	0	0	9.43	5.68	16.92	0	25.6	38.88	0	7.02	4.65	5.22	38.72	7.34	25.97	61.86	55.51	45.21	35.87	7.06	117.12	10.09	86.42	6.67	61.44
BUB1	14.53	58.58	35.28	0	40.05	23.13	119.93	39.54	13.96	20.8	18.53	34.94	42.31	13.49	168.45	0	5.94	50.95	57.65	59.56	6.29	0	35.05	11.15	9.31	13.62	37.72	51.12	75.36	97.16	4.27	48.6	77.6	21.06	23.26	5.22	7.04	110.07	0	77.32	222.04	47.37	71.74	17.65	87.84	40.37	5.08	2.22	0
BUB1B	29.07	93.73	88.21	11.72	0	46.26	37.48	51.4	13.96	36.4	9.27	96.75	63.47	6.74	179.31	8.38	5.94	67.93	3.39	175.84	6.29	24.82	48.19	7.43	13.97	1.7	31.44	26.98	33.84	6.48	0	29.16	31.04	70.18	9.3	20.87	28.16	110.07	25.97	15.46	62.45	23.68	65.77	24.71	5.86	6.73	0	2.22	0
BUB3	138.07	179.65	194.05	246.2	93.45	115.66	359.79	344.01	83.79	88.39	139.01	177.37	270.35	62.93	271.69	92.18	154.32	271.74	139.05	368.69	116.34	99.28	92.01	89.18	53.56	124.32	53.44	259.86	155.34	161.94	127.98	43.74	162.96	168.44	46.51	135.68	147.84	161.44	64.93	69.59	305.3	79.66	77.72	141.18	163.97	100.93	228.75	60.03	122.88
BUD13	0	35.15	52.92	11.72	13.35	0	0	0	34.91	36.4	18.53	0	16.46	2.25	43.47	0	17.81	12.13	33.91	28.36	40.88	0	0	26.01	67.53	13.62	0	51.12	12.3	25.91	29.86	4.86	7.76	10.53	0	46.97	0	0	0	77.32	24.29	19.38	8.97	0	35.14	3.36	35.58	37.8	8.78
BUD31	7.27	23.43	0	0	0	23.13	3.75	7.91	6.98	5.2	74.14	10.75	30.56	15.73	32.6	8.38	5.94	9.7	10.17	11.34	33.02	0	13.14	11.15	9.31	5.11	12.57	22.72	15.38	12.96	51.19	19.44	62.08	3.51	18.61	15.66	17.6	14.68	12.99	7.73	17.35	4.31	20.93	14.12	29.28	6.73	10.17	8.89	0
BVES	0	0	0	23.45	0	0	3.75	7.91	0	0	0	0	0	0	0	0	2.97	0	0	0	0	0	8.76	0	0	0	0	4.26	0	6.48	17.06	0	7.76	3.51	0	0	0	14.68	0	0	34.69	0	2.99	0	0	16.82	0	0	0
BVES-AS1	0	0	0	0	0	0	0	0	0	0	0	0	0	0	0	0	0	0	0	0	0	0	0	0	0	0	0	0	0	0	0	0	0	0	0	0	0	0	0	0	0	0	0	0	0	0	0	0	0
BYSL	7.27	0	70.57	23.45	0	0	37.48	23.73	69.82	0	55.6	2.69	117.54	96.65	70.64	75.42	115.74	19.41	50.87	104.93	45.59	49.64	87.63	126.34	0	3.41	66.02	61.06	66.14	38.87	4.27	38.88	85.36	42.11	69.77	20.87	56.32	139.42	64.93	38.66	10.41	88.27	101.64	17.65	99.55	20.19	10.17	37.8	78.99
BZRAP1	0	0	0	0	0	0	0	0	0	0	0	0	0	0	0	0	0	0	0	0	0	0	0	0	0	0	0	0	0	0	0	0	0	0	0	0	0	0	0	0	0	0	0	0	0	0	0	0	0
BZRAP1-AS1	0	0	0	0	0	0	0	0	0	0	0	0	0	0	0	0	0	0	0	0	0	0	0	0	0	0	0	0	0	0	0	0	0	0	0	0	0	0	0	0	0	0	0	0	0	0	0	0	0
BZW1	228.9	347.57	176.41	199.3	173.55	208.19	344.8	257.02	216.45	119.59	180.71	266.05	122.24	245	228.22	100.56	112.77	237.77	264.53	173	174.52	248.19	219.07	78.03	83.83	132.84	204.34	264.12	195.33	265.58	243.15	92.34	194	196.52	106.98	151.34	140.8	286.19	285.7	201.03	333.06	226.07	149.47	264.71	117.12	215.31	177.92	124.51	219.43
BZW2	18.17	27.34	0	0	66.75	0	93.7	31.63	0	26	50.97	5.37	32.91	53.94	16.3	58.66	0	19.41	37.31	0	40.88	24.82	52.58	11.15	6.99	6.81	9.43	12.78	61.52	32.39	12.8	38.88	38.8	17.55	41.86	5.22	56.32	14.68	0	7.73	10.41	62.44	11.96	56.47	76.13	53.83	20.33	15.56	105.33
C10orf10	21.8	0	0	23.45	0	0	56.22	11.86	97.75	26	13.9	18.81	2.35	62.93	21.74	108.94	20.77	0	13.57	36.87	0	24.82	8.76	66.89	2.33	1.7	40.87	53.96	4.61	0	8.53	0	7.76	133.35	0	5.22	0	95.4	0	7.73	79.79	12.92	11.96	81.18	11.71	0	55.92	26.68	0
C10orf105	0	0	0	0	0	0	0	0	0	0	0	0	0	0	0	0	0	0	0	0	0	0	0	0	0	0	0	0	0	0	0	0	0	0	0	0	0	0	0	0	0	0	0	0	0	0	0	0	0
C10orf107	0	0	0	0	0	0	0	0	0	0	0	0	0	0	0	0	0	0	0	0	0	0	0	0	0	0	0	0	1.54	0	0	0	0	0	0	0	0	0	0	0	0	0	0	0	0	0	0	0	0
C10orf11	0	0	0	0	0	0	0	0	0	0	0	0	0	0	0	0	0	0	0	0	0	0	0	0	0	0	0	0	0	0	0	0	0	0	0	0	0	0	0	0	0	0	0	0	0	0	0	0	8.78
C10orf111	0	0	0	0	0	46.26	0	0	20.95	0	0	0	4.7	0	0	0	0	0	6.78	0	0	0	0	0	0	0	0	0	0	0	0	0	7.76	0	0	0	0	0	0	0	0	0	0	0	0	0	0	0	0
C10orf113	0	0	0	0	0	0	0	0	0	0	0	0	0	0	0	0	0	0	0	0	0	0	0	0	0	0	0	0	0	0	0	0	0	0	0	0	0	0	0	0	0	0	0	0	0	0	0	0	0
C10orf12	7.27	19.53	0	11.72	0	0	3.75	27.68	0	5.2	0	0	0	0	0	0	2.97	0	3.39	42.54	9.43	0	0	0	0	5.11	37.72	19.88	19.99	6.48	12.8	14.58	0	7.02	4.65	0	28.16	73.38	25.97	15.46	13.88	32.3	35.87	0	0	0	0	0	0
C10orf120	0	0	0	0	0	0	0	0	0	0	0	0	0	0	0	0	0	0	0	0	0	0	0	0	0	0	0	0	0	0	0	0	0	0	0	0	0	0	0	0	0	0	0	0	0	0	0	0	0
C10orf126	0	0	0	0	0	0	0	0	0	0	0	0	0	0	0	0	0	0	0	0	0	0	0	0	0	0	0	0	0	0	0	0	0	0	0	0	0	0	0	0	0	0	0	0	0	0	0	0	0
C10orf128	0	0	0	0	0	0	0	0	0	0	0	0	0	0	0	0	0	0	0	0	0	0	0	0	0	0	0	0	0	0	0	0	0	0	0	0	0	0	0	0	0	0	0	0	0	0	0	0	0
C10orf131	3.63	0	0	0	0	0	0	0	0	15.6	0	0	0	0	5.43	0	32.64	0	0	0	0	0	4.38	18.58	0	3.41	40.87	0	0	0	0	0	0	0	0	0	10.56	0	0	0	0	0	0	0	0	0	0	4.45	0
C10orf142	0	0	0	0	0	0	0	0	0	0	0	0	0	0	0	0	0	0	0	0	0	0	0	0	0	0	0	0	0	0	0	0	0	0	0	0	0	0	0	0	0	0	0	0	0	0	0	0	0
C10orf2	0	0	0	0	0	46.26	33.73	11.86	48.88	5.2	4.63	2.69	18.81	0	16.3	0	35.61	4.85	10.17	2.84	6.29	0	39.43	0	13.97	10.22	0	35.5	27.68	12.96	4.27	0	0	3.51	102.33	0	10.56	7.34	12.99	0	3.47	8.61	0	45.88	11.71	30.28	50.83	53.36	0
C10orf25	0	0	0	0	0	0	0	0	0	0	0	0	30.56	0	0	0	2.97	2.43	0	0	0	0	0	0	0	0	0	0	1.54	0	0	0	0	0	0	0	7.04	0	0	0	3.47	2.15	0	0	0	0	0	0	0
C10orf32	0	0	0	0	0	0	0	0	0	0	0	0	0	0	0	0	0	0	0	0	0	0	0	0	0	0	0	0	0	0	0	0	0	0	0	0	0	0	0	0	0	0	0	0	0	0	0	0	0
C10orf32-ASMT	0	0	0	0	0	0	0	0	0	0	0	0	0	0	0	0	0	0	0	0	0	0	0	0	0	0	0	0	0	0	0	0	0	0	0	0	0	0	0	0	0	0	0	0	0	0	0	0	0
C10orf35	0	0	0	35.17	0	23.13	0	0	34.91	5.2	0	0	25.86	0	81.51	8.38	20.77	0	44.09	0	0	49.64	26.29	0	32.6	0	25.15	0	1.54	0	17.06	0	0	38.6	0	0	0	0	0	0	20.82	8.61	0	24.71	17.57	0	30.5	44.47	43.89
C10orf53	0	0	0	0	0	0	0	0	0	0	0	0	0	0	0	0	0	0	0	0	0	0	0	0	0	0	0	0	0	0	0	0	0	0	0	0	0	0	0	0	0	0	0	0	0	0	0	0	0
C10orf54	0	0	0	0	0	0	0	0	0	0	0	0	0	0	0	0	0	0	3.39	0	0	0	0	0	0	0	0	0	4.61	0	4.27	0	0	0	0	0	0	0	0	0	0	0	0	0	0	0	0	0	0
C10orf55	0	0	0	0	0	0	0	0	0	0	0	0	0	0	0	0	0	0	0	0	0	0	0	0	0	0	0	0	0	0	0	0	0	0	0	0	0	0	0	0	0	0	0	0	0	0	0	0	0
C10orf62	0	0	0	0	0	0	0	0	0	0	0	0	0	0	0	0	0	0	0	0	0	0	0	0	0	0	0	0	0	0	0	0	0	0	0	0	0	0	0	0	0	0	0	0	0	0	0	0	0
C10orf67	0	0	0	0	0	0	0	0	0	5.2	0	0	0	0	0	0	2.97	0	0	0	0	0	0	0	2.33	0	0	0	7.69	12.96	0	4.86	0	3.51	0	15.66	0	0	0	0	0	0	0	0	0	0	5.08	0	0
C10orf71	0	0	0	0	0	0	0	0	0	0	0	0	0	0	0	0	0	0	0	0	0	0	0	0	0	0	0	0	0	0	0	0	0	0	0	0	0	0	0	0	0	0	0	0	0	0	0	0	0
C10orf71-AS1	0	0	0	0	0	0	0	0	0	0	0	0	0	0	0	0	0	0	0	0	0	0	0	0	0	0	0	0	0	0	0	0	0	0	0	0	0	0	0	0	0	0	0	0	0	0	0	0	0
C10orf76	0	7.81	0	0	26.7	46.26	0	27.68	6.98	36.4	0	0	49.37	24.72	0	0	0	0	3.39	0	0	0	0	40.88	51.23	1.7	0	9.94	24.61	0	0	4.86	0	0	23.26	0	0	36.69	12.99	0	0	0	0	31.76	0	13.46	10.17	2.22	17.55
C10orf82	0	0	0	0	0	0	22.49	0	0	0	0	0	0	0	0	0	0	0	0	0	0	0	0	0	0	0	0	0	15.38	0	0	4.86	0	0	0	0	0	0	0	0	0	0	0	0	5.86	3.36	10.17	0	0
C10orf88	0	15.62	0	35.17	0	0	3.75	3.95	20.95	10.4	0	61.81	9.4	4.5	10.87	0	0	0	20.35	22.69	3.14	0	26.29	0	2.33	35.76	53.44	34.08	10.77	0	12.8	4.86	15.52	21.06	0	10.44	24.64	0	38.96	0	13.88	58.13	11.96	7.06	29.28	3.36	0	17.79	8.78
C10orf90	0	0	0	0	0	0	0	0	0	0	0	0	0	0	0	0	0	0	0	0	0	0	0	0	0	0	0	0	0	0	0	0	0	0	4.65	0	0	0	0	0	0	0	0	0	0	0	0	0	0
C10orf91	0	0	0	0	0	0	0	0	0	0	0	0	0	0	0	0	0	0	0	0	0	0	0	0	0	0	0	0	0	0	0	0	0	0	0	0	0	0	0	0	0	0	0	0	0	0	0	0	0
C10orf95	0	0	0	0	0	0	0	0	0	0	0	0	0	0	0	0	0	0	0	0	0	0	0	0	0	0	0	2.84	0	0	0	0	0	0	0	0	0	0	0	0	0	0	0	0	0	0	0	0	0
C10orf99	0	0	0	0	0	0	0	0	0	0	0	0	0	0	0	0	0	0	0	0	0	0	0	0	0	0	0	0	0	0	0	0	0	0	0	0	0	0	0	0	0	0	0	0	0	0	0	0	0
C11orf1	32.7	15.62	35.28	35.17	106.8	0	26.23	7.91	0	119.59	50.97	32.25	124.59	132.61	43.47	25.14	0	14.56	13.57	31.2	66.03	24.82	35.05	66.89	100.13	0	25.15	48.28	27.68	38.87	204.76	87.48	0	35.09	37.21	10.44	17.6	0	38.96	0	3.47	17.22	0	31.76	0	0	71.17	126.73	17.55
C11orf16	0	0	0	0	0	0	0	0	0	0	0	0	0	0	0	0	0	0	0	0	0	0	0	0	0	0	0	0	0	0	0	0	0	0	0	0	0	0	0	0	0	0	0	0	0	0	0	0	0
C11orf21	0	0	0	0	0	0	0	0	0	0	0	0	0	0	0	0	0	0	0	0	0	0	0	0	0	0	0	0	0	0	0	0	0	0	0	0	0	0	0	0	0	0	0	0	0	0	0	0	0
C11orf24	32.7	7.81	35.28	0	0	23.13	18.74	3.95	0	36.4	0	2.69	11.75	2.25	59.77	0	17.81	106.75	10.17	2.84	3.14	0	0	3.72	13.97	3.41	78.59	14.2	1.54	6.48	8.53	4.86	7.76	0	4.65	0	3.52	22.01	38.96	15.46	20.82	2.15	0	0	81.98	6.73	10.17	77.82	43.89
C11orf30	0	0	0	0	0	0	0	0	0	0	0	0	0	0	0	0	0	0	0	0	0	0	0	0	0	0	0	0	0	0	0	0	0	0	0	0	0	0	0	0	0	0	0	0	0	0	0	0	0
C11orf31	614.03	632.66	564.52	480.67	627.46	485.77	457.24	442.87	614.45	452.35	449.46	666.47	625.32	708.01	853.1	628.49	765.67	608.98	481.59	1029.49	751.53	595.67	372.41	713.46	265.45	585.84	779.64	489.9	373.74	602.42	1104.85	447.14	682.9	561.48	483.75	454.01	496.31	330.22	454.52	363.4	513.46	592.09	370.68	409.42	404.06	548.37	584.58	893.78	561.74
C11orf39	0	0	0	0	0	0	0	0	0	0	0	0	0	0	0	0	0	0	0	0	0	0	0	0	0	0	0	0	0	0	0	0	0	0	0	0	0	0	0	0	0	0	0	0	0	0	0	0	0
C11orf40	0	0	0	0	0	0	0	0	0	0	0	0	0	0	0	0	0	0	0	0	0	0	0	0	0	0	0	0	0	0	0	0	0	0	0	0	0	0	0	0	0	0	0	0	0	0	0	0	0
C11orf42	0	0	0	0	0	0	0	0	0	0	0	0	0	0	0	0	0	0	0	0	0	0	0	0	0	0	0	0	0	0	0	0	0	0	0	0	0	0	0	0	0	0	0	0	0	0	0	0	0
C11orf44	0	0	0	0	0	0	0	0	0	0	0	0	0	0	0	0	0	0	0	0	0	0	0	0	0	0	0	0	0	0	0	0	0	0	0	0	0	0	0	0	0	0	0	0	0	0	0	0	0
C11orf45	0	0	0	0	0	0	0	0	0	0	0	0	0	0	0	0	0	0	0	0	0	0	0	0	0	0	0	0	0	0	0	0	0	0	0	0	0	0	0	0	0	0	0	0	0	0	0	0	0
C11orf49	7.27	46.86	0	46.89	0	23.13	18.74	0	6.98	20.8	13.9	26.87	4.7	6.74	0	16.76	2.97	0	3.39	2.84	22.01	0	30.67	11.15	18.63	1.7	6.29	7.1	23.07	12.96	59.72	0	7.76	49.13	0	5.22	0	14.68	51.94	15.46	31.22	30.14	17.94	7.06	5.86	0	0	4.45	0
C11orf52	0	0	0	0	0	0	0	0	0	0	0	0	0	0	0	0	0	0	0	0	0	0	0	0	0	0	0	0	0	0	0	0	0	0	0	0	0	0	0	0	0	0	0	0	0	0	0	0	0
C11orf53	0	0	0	0	0	0	0	0	0	0	0	0	0	0	0	0	0	0	0	0	0	0	0	0	0	0	0	0	0	0	0	0	0	0	0	0	0	0	0	0	0	0	0	0	0	0	0	0	0
C11orf54	32.7	3.91	17.64	23.45	40.05	0	41.23	43.5	6.98	36.4	41.7	18.81	0	15.73	5.43	100.56	83.1	36.39	37.31	51.05	1.57	24.82	8.76	26.01	30.27	27.25	47.16	15.62	0	45.34	0	14.58	38.8	49.13	27.91	10.44	10.56	0	12.99	23.2	34.69	17.22	17.94	3.53	105.41	16.82	50.83	57.81	78.99
C11orf57	29.07	62.49	35.28	46.89	0	69.4	7.5	19.77	48.88	0	55.6	0	30.56	58.44	108.68	50.28	14.84	41.25	47.48	0	40.88	24.82	17.53	3.72	34.93	0	47.16	5.68	41.53	32.39	102.38	4.86	54.32	87.73	0	93.93	73.92	88.06	51.94	92.78	0	17.22	0	49.41	70.27	0	61	37.8	43.89
C11orf58	232.53	199.17	317.54	539.29	347.11	462.64	416.01	355.88	307.22	493.94	463.36	311.73	265.64	325.91	271.69	427.37	210.71	412.46	369.67	226.88	488.96	322.65	407.46	546.24	591.44	592.66	408.68	325.18	424.5	408.09	443.65	520.04	217.29	375.49	325.6	407.05	327.35	352.23	298.68	347.94	319.18	540.41	523.14	303.53	351.36	363.34	457.5	440.22	517.85
C11orf63	0	0	0	0	0	0	0	0	0	0	0	0	0	0	0	0	0	0	0	0	0	0	0	0	0	0	0	0	0	0	0	0	0	0	0	0	0	0	0	0	0	0	0	0	0	0	0	0	0
C11orf65	25.43	35.15	0	0	0	0	14.99	0	76.81	10.4	83.41	0	21.16	8.99	0	0	5.94	0	20.35	5.67	23.58	0	0	0	0	0	0	19.88	0	6.48	0	0	0	21.06	0	0	17.6	0	0	0	13.88	2.15	0	10.59	0	23.55	0	0	8.78
C11orf68	18.17	23.43	17.64	11.72	26.7	0	0	19.77	0	20.8	4.63	0	11.75	8.99	0	0	2.97	0	16.96	0	0	24.82	26.29	11.15	0	0	3.14	8.52	7.69	45.34	38.39	19.44	7.76	0	4.65	0	0	0	38.96	15.46	20.82	6.46	0	31.76	0	50.46	25.42	0	17.55
C11orf70	0	0	0	0	0	0	0	0	0	0	0	0	0	0	0	0	0	0	0	0	0	0	0	0	20.96	0	34.58	18.46	0	0	0	0	0	10.53	0	0	0	0	0	0	0	0	26.9	0	0	0	0	0	0
C11orf71	0	0	0	0	0	0	3.75	0	13.96	5.2	0	0	2.35	0	0	0	26.71	0	0	0	0	0	13.14	0	0	0	9.43	0	1.54	0	4.27	29.16	23.28	14.04	0	0	0	0	0	0	17.35	19.38	0	0	17.57	0	30.5	0	0
C11orf72	301.56	78.11	246.98	105.51	53.4	115.66	101.19	253.07	146.63	36.4	120.47	56.43	82.28	51.7	168.45	92.18	100.9	33.97	111.92	99.26	121.06	0	127.06	70.6	46.57	68.12	100.6	80.94	156.88	45.34	102.38	427.7	38.8	35.09	18.61	140.9	56.32	161.44	129.86	69.59	72.86	51.67	343.78	70.59	134.69	77.38	91.5	40.02	96.55
C11orf73	0	0	0	0	0	0	0	0	0	0	0	0	0	0	0	0	0	0	0	0	0	0	0	0	0	0	0	0	0	0	0	0	0	0	0	0	0	0	0	0	0	0	0	0	0	0	0	0	0
C11orf74	10.9	15.62	35.28	46.89	253.65	23.13	41.23	15.82	62.84	93.59	64.87	61.81	82.28	35.96	32.6	58.66	56.39	16.98	57.65	2.84	33.02	74.46	52.58	29.73	48.9	47.68	9.43	49.7	56.91	0	21.33	68.04	23.28	3.51	79.07	73.06	186.56	22.01	12.99	38.66	62.45	71.05	113.6	14.12	76.13	30.28	91.5	60.03	17.55
C11orf80	0	0	0	0	146.85	0	14.99	3.95	0	15.6	0	37.62	11.75	17.98	16.3	0	35.61	50.95	0	2.84	25.16	0	0	0	0	0	18.86	0	32.3	0	0	0	0	21.06	32.56	0	35.2	22.01	25.97	7.73	13.88	10.77	35.87	0	23.42	0	0	0	0
C11orf84	3.63	62.49	17.64	11.72	0	0	0	59.31	27.93	31.2	4.63	0	0	8.99	5.43	0	2.97	24.26	0	0	4.72	0	8.76	14.86	20.96	5.11	3.14	2.84	6.15	0	0	0	0	0	4.65	15.66	3.52	0	0	0	24.29	8.61	2.99	3.53	0	0	0	4.45	0
C11orf85	0	0	0	0	0	0	0	0	0	0	0	0	0	0	0	0	0	0	0	0	0	0	0	0	0	0	0	0	0	0	0	0	0	0	0	0	0	0	0	0	0	0	0	0	0	0	0	0	0
C11orf86	0	0	0	0	0	0	0	0	0	0	0	0	0	0	0	0	0	0	0	0	0	0	0	0	0	0	0	0	0	0	0	0	0	0	0	0	0	0	0	0	0	0	0	0	0	0	0	0	0
C11orf87	0	0	0	0	0	0	0	0	0	0	0	0	0	0	0	0	0	0	0	0	0	0	0	0	0	0	0	0	0	0	0	0	0	0	0	0	0	0	0	0	0	0	0	0	0	0	0	0	0
C11orf88	0	0	0	0	0	0	0	0	0	0	0	0	0	0	0	0	0	0	0	0	0	0	0	0	0	0	0	0	0	0	0	0	0	0	0	0	0	0	0	0	0	0	0	0	0	0	0	0	0
C11orf91	0	0	0	0	0	0	0	0	0	0	0	0	0	0	0	0	2.97	0	0	0	0	0	0	0	0	0	0	0	1.54	6.48	0	0	0	0	0	0	0	0	12.99	0	0	0	0	0	0	0	0	0	0
C11orf94	0	0	0	0	0	0	0	0	0	0	0	0	0	0	0	0	0	0	0	0	0	0	0	0	0	0	0	0	0	0	0	0	0	0	0	0	0	0	0	0	0	0	0	0	0	0	0	0	0
C11orf95	47.23	62.49	17.64	23.45	40.05	0	11.24	55.36	0	41.6	4.63	5.37	21.16	8.99	16.3	33.52	32.64	0	30.52	0	3.14	0	39.43	70.6	74.51	0	62.87	59.64	10.77	25.91	0	29.16	31.04	3.51	13.95	36.53	42.24	0	51.94	7.73	3.47	32.3	0	42.35	0	67.29	10.17	0	0
C11orf96	0	0	0	0	0	0	0	0	0	0	0	0	0	0	0	0	0	0	0	0	0	0	0	0	0	0	0	0	0	0	0	0	0	0	0	0	0	0	0	0	0	0	0	0	0	0	0	0	0
C11orf97	0	0	0	0	0	0	0	0	0	0	0	0	0	0	0	0	0	0	0	0	0	0	0	0	0	0	0	0	0	0	0	0	0	0	0	0	0	0	0	0	0	0	0	0	0	0	0	0	0
C11orf98	0	3.91	0	0	0	0	0	0	6.98	0	0	0	0	2.25	0	0	0	0	0	0	3.14	0	0	0	0	0	0	0	12.3	6.48	0	0	0	17.55	4.65	0	0	0	0	0	0	0	2.99	0	11.71	6.73	0	2.22	0
C12orf10	47.23	39.05	52.92	93.79	80.1	92.53	29.98	23.73	111.72	176.78	4.63	69.87	51.72	58.44	76.07	92.18	142.45	29.11	57.65	59.56	62.89	148.92	30.67	78.03	41.91	93.67	59.73	99.4	59.98	64.78	68.25	14.58	46.56	129.84	0	73.06	10.56	51.37	38.96	30.93	17.35	45.21	53.81	14.12	76.13	23.55	0	155.63	61.44
C12orf29	50.87	50.77	52.92	0	0	92.53	48.72	15.82	34.91	77.99	64.87	69.87	39.96	53.94	5.43	67.04	0	36.39	44.09	22.69	37.73	74.46	21.91	40.88	0	49.39	47.16	15.62	98.43	19.43	72.52	24.3	38.8	66.68	23.26	31.31	73.92	51.37	0	0	41.63	47.37	26.9	0	0	6.73	96.58	53.36	8.78
C12orf4	0	0	17.64	11.72	0	23.13	22.49	0	6.98	5.2	0	24.19	7.05	2.25	5.43	0	17.81	16.98	3.39	14.18	58.17	0	0	3.72	41.91	1.7	0	29.82	1.54	6.48	17.06	4.86	0	3.51	69.77	0	0	7.34	0	0	0	0	0	0	0	10.09	0	0	0
C12orf40	0	15.62	0	0	13.35	0	0	0	0	46.79	0	21.5	25.86	51.7	0	0	0	0	0	0	0	0	0	0	0	1.7	0	0	0	0	0	19.44	0	17.55	0	0	3.52	0	0	0	0	25.84	2.99	0	0	0	0	0	0
C12orf42	0	0	0	0	0	0	0	0	0	0	0	0	0	0	0	0	0	0	0	0	0	0	0	0	0	0	0	0	0	0	0	0	0	0	0	0	0	0	0	0	0	0	0	0	0	0	0	0	0
[truncated: 22,154 more rows]
[truncated: 32 more columns]
