# Supplementary material for: Dissecting the epigenomic dynamics of human fetal germ cell development at single-cell resolution
Source: Cell Res. 2020 Sep 3;31(4):463–77. doi: 10.1038/s41422-020-00401-9 (PMC8115345; doi:10.1038/s41422-020-00401-9)
Supplement: Supplementary file 12 — Supplementary information, Table S5 [file 41422_2020_401_MOESM12_ESM.xlsx]

## Sheet: human_cool_PGC_drug.44sc.Basic_
Sample	Gender	Developmental Stage	Experiment Group	Total Sequencing Bases (Gb)	Total Sequencing Reads	Reads After Trimming	Uniquely Mappable Reads	Mapping Efficiency	Coveraged Bases	Fraction of genome covered	BS_Conversion_Rate	Total bam reads	No. of genomic DNA reads	No.of λDNA reads	No. of mitochondria DNA reads	No.of unique WCG covered (1×)	No.of unique GCH covered (1×)
M_FGC_7W_LDN_COOL_sc1	Male	7W	LDN	8.45602	56373498	53852536	13990523	0.259793	421900839	0.136286	0.982926	5495675	5391346	96248	8081	2732503	21761748
M_FGC_7W_LDN_COOL_sc3	Male	7W	LDN	5.66886	37792394	35639386	9616280	0.269822	504742496	0.163047	0.988333	6096256	5971526	117437	7293	3190070	25726377
M_FGC_7W_LDN_COOL_sc4	Male	7W	LDN	6.41955	42796976	39960342	10446636	0.261425	348640003	0.112621	0.990858	4651690	4511534	133727	6429	2152092	17408948
M_FGC_7W_LDN_COOL_sc5	Male	7W	LDN	5.3485	35656678	33141478	9683592	0.29219	507988483	0.164095	0.991399	6180165	6051675	121686	6804	3259612	26297562
M_FGC_7W_LDN_COOL_sc6	Male	7W	LDN	5.66153	37743554	34818750	8432816	0.242192	369893416	0.119486	0.989144	4632211	4516238	110175	5798	2332120	18745023
M_FGC_7W_LDN_COOL_sc7	Male	7W	LDN	5.75878	38391896	35513268	9500724	0.267526	331390847	0.107049	0.990668	4392461	4292454	95101	4906	2097655	16788288
M_FGC_7W_LDN_COOL_sc8	Male	7W	LDN	5.68782	37918806	35424270	7420339	0.20947	355305985	0.114774	0.988754	4323628	4236847	81633	5148	2250879	18013332
M_FGC_7W_LDN_COOL_sc9	Male	7W	LDN	6.93043	46202860	44179178	10937025	0.247561	282961259	0.0914048	0.988132	3802003	3711666	85005	5332	1747102	14037055
M_FGC_7W_LDN_COOL_sc10	Male	7W	LDN	7.13302	47553480	45250744	10551427	0.233177	360065905	0.116312	0.989897	4475982	4385432	83267	7283	2258177	18126023
M_FGC_7W_LDN_COOL_sc11	Male	7W	LDN	5.89763	39317530	37506126	8202963	0.21871	306523903	0.0990162	0.991708	3720672	3571259	145098	4315	1919624	15400501
M_FGC_7W_LDN_COOL_sc12	Male	7W	LDN	6.51622	43441498	41081634	8828962	0.214913	351413941	0.113517	0.98773	4276723	4182906	86953	6864	2229154	17876873
M_FGC_7W_LDN_COOL_sc2	Male	7W	LDN	7.93929	52928600	50111882	10231950	0.204182	340460085	0.109979	0.983705	4215901	4110506	102297	3098	2081668	16859031
M_FGC_7W_LDN_COOL_sc13	Male	7W	LDN	6.5386	43590678	41607934	12084657	0.290441	524766580	0.169515	0.989004	6564433	6473918	75960	14555	3316951	26710379
M_FGC_7W_LDN_COOL_sc14	Male	7W	LDN	8.10213	54014170	51273702	14695054	0.2866	604623858	0.195311	0.989419	7833075	7710385	111240	11450	4009873	32111029
M_FGC_7W_LDN_COOL_sc15	Male	7W	LDN	9.04389	60292578	57406298	11697437	0.203766	385620929	0.124567	0.988947	4905563	4799900	98586	7077	2435838	19593423
M_FGC_7W_LDN_COOL_sc16	Male	7W	LDN	7.31	48733328	46341370	15715895	0.339133	618129689	0.199674	0.9887	8009719	7902890	93302	13527	4024443	32362689
M_FGC_7W_LDN_COOL_sc17	Male	7W	LDN	7.57609	50507282	48082570	14270373	0.296789	632070649	0.204177	0.988873	7946214	7844433	91455	10326	4089554	33001532
M_FGC_7W_LDN_COOL_sc18	Male	7W	LDN	6.99572	46638156	44143594	10928725	0.247572	405115227	0.130864	0.988304	5065158	4957903	97543	9712	2564163	20620310
M_FGC_7W_NC_COOL_sc1	Male	7W	NC (negative control)	6.71312	44754138	41172572	8741921	0.212324	284807254	0.0920011	0.989549	3769421	3671952	90303	7166	1789735	14278963
M_FGC_7W_NC_COOL_sc7	Male	7W	NC (negative control)	5.6299	37532634	35689408	7907135	0.221554	321944061	0.103997	0.990946	3898170	3720748	170011	7411	2025048	16226662
M_FGC_7W_NC_COOL_sc8	Male	7W	NC (negative control)	6.90718	46047876	43682850	11100624	0.254119	355772666	0.114925	0.990275	4663353	4478811	178365	6177	2226468	17922012
M_FGC_7W_NC_COOL_sc9	Male	7W	NC (negative control)	6.90131	46008716	43778816	12428357	0.28389	503322928	0.162588	0.988344	6500595	6374493	120438	5664	3317872	26510342
M_FGC_7W_NC_COOL_sc10	Male	7W	NC (negative control)	7.90322	52688158	49471742	11293317	0.228278	208963490	0.0675013	0.98781	3011725	2926959	78046	6720	1255581	10127426
M_FGC_7W_NC_COOL_sc11	Male	7W	NC (negative control)	6.15467	41031128	38638276	11030305	0.285476	376265151	0.121545	0.979616	5048907	4964439	79641	4827	2572583	20110228
M_FGC_7W_NC_COOL_sc12	Male	7W	NC (negative control)	6.81728	45448538	42958084	10092951	0.234949	382609701	0.123594	0.990353	5060095	4905010	150248	4837	2493609	19800073
M_FGC_7W_NC_COOL_sc13	Male	7W	NC (negative control)	5.92815	39520976	37595012	8828988	0.234845	323111758	0.104375	0.992074	4204621	4015697	180669	8255	2045789	16354930
M_FGC_7W_NC_COOL_sc14	Male	7W	NC (negative control)	4.36647	29109824	27574886	6822714	0.247425	310072148	0.100162	0.990795	3655432	3536996	111859	6577	1933492	15569426
M_FGC_7W_NC_COOL_sc15	Male	7W	NC (negative control)	7.67311	51154060	48112380	14364320	0.298558	326509064	0.105472	0.991533	4701523	4555431	140075	6017	1951555	15884415
M_FGC_7W_NC_COOL_sc16	Male	7W	NC (negative control)	8.30733	55382168	52070570	13160151	0.252737	506839422	0.163724	0.9872	6784663	6698468	78215	7980	3342555	26673138
M_FGC_7W_NC_COOL_sc17	Male	7W	NC (negative control)	6.69897	44659784	41732468	11083829	0.265592	402970541	0.130171	0.990212	5324748	5232359	86994	5395	2638371	20919738
M_FGC_7W_NC_COOL_sc18	Male	7W	NC (negative control)	5.75192	38346158	36021942	7933499	0.220241	384154283	0.124093	0.989908	4525071	4389453	126833	8785	2368540	19186357
M_FGC_7W_NC_COOL_sc19	Male	7W	NC (negative control)	6.46448	43096562	40604444	9107105	0.224288	488987373	0.157957	0.987676	5851366	5763447	79015	8904	3161537	25393145
M_FGC_7W_NC_COOL_sc20	Male	7W	NC (negative control)	6.24666	41644402	39123210	8992414	0.229849	394307788	0.127373	0.986659	4919337	4825991	85540	7806	2506322	20180456
M_FGC_7W_NC_COOL_sc21	Male	7W	NC (negative control)	6.56081	43738726	41426902	8455058	0.204096	468209906	0.151246	0.985832	5531591	5460773	68710	2108	2963306	23939976
M_FGC_7W_NC_COOL_sc2	Male	7W	NC (negative control)	6.43153	42876868	39916766	10729712	0.268802	421559620	0.136176	0.991654	5405803	5261647	138221	5935	2648582	21335942
M_FGC_7W_NC_COOL_sc22	Male	7W	NC (negative control)	6.37075	42471654	40146178	12208199	0.304094	528835891	0.17083	0.989621	6879562	6732262	140445	6855	3459652	27734855
M_FGC_7W_NC_COOL_sc23	Male	7W	NC (negative control)	6.60829	44055296	41624480	12286683	0.295179	518924285	0.167628	0.99096	6648441	6448096	194624	5721	3358283	27001985
M_FGC_7W_NC_COOL_sc24	Male	7W	NC (negative control)	6.93157	46210486	44127470	10116677	0.22926	317940183	0.102704	0.990468	4083415	3921731	153644	8040	1990534	16033927
M_FGC_7W_NC_COOL_sc25	Male	7W	NC (negative control)	5.80765	38717648	36563632	7543143	0.206302	346797652	0.112026	0.990851	4137768	3955617	180190	1961	2153068	17437577
M_FGC_7W_NC_COOL_sc26	Male	7W	NC (negative control)	5.13802	34253440	32105894	6612580	0.205962	295045839	0.0953085	0.991812	3338423	3189974	143436	5013	1809343	14603377
M_FGC_7W_NC_COOL_sc3	Male	7W	NC (negative control)	5.88682	39245496	36163144	8489639	0.234759	367255407	0.118634	0.987008	4679810	4583951	90776	5083	2414506	19134182
M_FGC_7W_NC_COOL_sc4	Male	7W	NC (negative control)	6.08869	40591294	37659926	8370121	0.222255	352006900	0.113709	0.987667	4389933	4296885	85936	7112	2202686	17713558
M_FGC_7W_NC_COOL_sc5	Male	7W	NC (negative control)	5.90168	39344532	36594500	9789047	0.2675	457741980	0.147864	0.992305	5746897	5599981	141205	5711	3031236	24090452
M_FGC_7W_NC_COOL_sc6	Male	7W	NC (negative control)	7.12467	47497810	44737924	8971516	0.200535	407912436	0.131768	0.991968	5006754	4762046	239702	5006	2558652	20661154
