# Supplementary material for: Dissecting the epigenomic dynamics of human fetal germ cell development at single-cell resolution
Source: Cell Res. 2020 Sep 3;31(4):463–77. doi: 10.1038/s41422-020-00401-9 (PMC8115345; doi:10.1038/s41422-020-00401-9)
Supplement: Supplementary file 13 — Supplementary information, Table S6 [file 41422_2020_401_MOESM13_ESM.xlsx]

## Sheet: Sheet1
REAGENT or RESOURCE	SOURCE	IDENTIFIER
Antibodies
PE Mouse anti-human CD117	BD Pharmingen	#555714
APC Mouse anti-human CD213α2	Biolegend	#354406
FITC Mouse anti-human CD31	Biolegend	#303104
CD117 MicroBead Kit human	Miltenyi Biotec	130-091-332
Critical Commercial Reagents
Zymo EZ Methylation Direct Kit	Zymo	D5044
Klenow (3′→ 5′ exo-)	Enzymatics	P7010-HC-L
Exonuclease I	NEB	M0293L
HiFi HotStart ReadyMix	Kapa Biosystems	KK2602
Agencourt AMPure XP beads	Beckman Coulter	A63882
GpC Methyltransferase (M.CviPI)	NEB	M0227L
S-adenosylmethionine	NEB	M0227L
GMEM	Life	11710035
KSR (knock-out serum)	Gibco	10828028
NEAA (non-essential amino acid)	Invitrogen	11140050
L-G (L-Glutamine)	Invitrogen	25030149
sodium pyruvate	Sigma	S8636
β-Mercaptoethanol	Sigma	M3148
LIF	PeproTech	300-05-250
BMP4	R&D	314-BP-500
SCF	R&D	255-sc-010
EGF	PeproTech	AF-100-15-100
Y27632	Tocris	1254
LDN-193189 2HCl	Selleckchem	S7507
Deposited Data
scBS-seq and scCOOL-seq data	This paper	processed data on GEO: GSE107714
		raw data on GSA for human: HRA000186
Software and Algorithms
FACSDiva software	BD Bioscience	N/A
FlowJo software (Tree Star)	N/A	N/A
Trim_galore (v0.3.3)	N/A	http://www.bioinformatics.babraham.ac.
		uk/projects/trim_galore/
Bismark (v0.7.6)	Krueger and Andrews, 2011	http://www.bioinformatics.babraham.ac.uk/projects/bismark/
SAMtools (v0.1.18)	Li et al., 2009	http://samtools.sourceforge.net/
GO (DAVID)	Huang et al., 2009a, b	https://david.ncifcrf.gov/home.jsp
HOMER (v4.9.1)	Heinz et al., 2010	http://homer.salk.edu/homer/
Cor, hclust, tsne	N/A	R software
Seurat (3.1.0)	Butler et al., 2018	https://satijalab.org/seurat/v3.1/pbmc3k_tutorial.html
Cell-cycle related genes	Macosko et al., 2015; Tirosh et al., 2016	N/A
